# Supplementary material for: Heterogeneity of synaptic connectivity in the fly visual system
Source: Nat Commun. 2024 Feb 21;15:1570. doi: 10.1038/s41467-024-45971-z (PMC10882054; doi:10.1038/s41467-024-45971-z)
Supplement: Supplementary file 4 — Supplementary Data 1 [file 41467_2024_45971_MOESM4_ESM.xlsx]

## Sheet: all edits
segment_ID	neuron type	user_name	number_of_edits	percent_of_total	user_name_1	number_of_edits_3	percent_of_total_4	user_name_5	number_of_edits_7	percent_of_total_8	user_name_9	number_of_edits_11	percent_of_total_12	user_name_13	number_of_edits_15	percent_of_total_16	user_name_17	number_of_edits_19	percent_of_total_20	user_name_21	number_of_edits_23	percent_of_total_24	user_name_25	number_of_edits_27	percent_of_total_28	user_name_29	number_of_edits_31	percent_of_total_32	user_name_33	number_of_edits_35	percent_of_total_36	user_name_37	number_of_edits_39	percent_of_total_40	user_name_41	number_of_edits_43	percent_of_total_44	user_name_45	number_of_edits_47	percent_of_total_48	user_name_49	number_of_edits_51	percent_of_total_52	user_name_53	number_of_edits_55	percent_of_total_56	user_name_57	number_of_edits_59	percent_of_total_60
720575940619538993	Tm9	Nelsie Panes	3	75	Kyle Patrick Willie	1	25
720575940620641300	Tm9	J. Anthony Ocho	10	62.5	marchan manaytay	4	25	Rashmita Rana	2	12.5
720575940623045133	Tm9	Kendrick Joules Vinson	1	100
720575940623069208	Tm9	Beas Dutta	6	85.71	J. Dolorosa	1	14.29
720575940623496728	Tm9	Daril Bautista	5	45.45	Merlin Moore	3	27.27	marchan manaytay	2	18.18	Rashmita Rana	1	9.09
720575940630041615	Tm9	Mendell Lopez	5	55.56	J. Anthony Ocho	4	44.44
720575940630130176	Tm9	marchan manaytay	2	66.67	Arti Yadav	1	33.33
720575940631737887	Tm9	Amalia Braun	5	100
720575940632920621	Tm9	Nelsie Panes	2	50	Ryan Willie	1	25	Rashmita Rana	1	25
720575940643659287	Tm9	Joshua Bañez	8	100
720575940606056550	Tm9	Clyde	5	71.43	Rashmita Rana	2	28.57
720575940617382493	Tm9	Kendrick Joules Vinson	8	88.89	regine salem	1	11.11
720575940618568768	Tm9	Chereb Martinez	3	100
720575940618701888	Tm9	Amalia Braun	1	50	Nelsie Panes	1	50
720575940625222206	Tm9	Darrel Jay Akiatan	4	100
720575940628960335	Tm9	marchan manaytay	2	66.67	Jacquilyn Laude	1	33.33
720575940630963275	Tm9	Krzysztof Kruk	6	85.71	Arti Yadav	1	14.29
720575940639351349	Tm9	Ariel Dagohoy	4	80	Anjali Pandey	1	20
720575940639751741	Tm9	Amalia Braun	6	85.71	Cathy Pilapil	1	14.29
720575940640141885	Tm9	Shirleyjoy Serona	2	100
720575940615315562	Tm9	johnclyde saguimpa	1	33.33	Chereb Martinez	1	33.33	Philip	1	33.33
720575940621168255	Tm9	Ariel Dagohoy	10	100
720575940621858943	Tm9	marchan manaytay	3	75	Daril Bautista	1	25
720575940627187849	Tm9	marchan manaytay	2	66.67	Emil Kind	1	33.33
720575940629938298	Tm9	Annalena Oswald	7	63.64	Jonas Ch	2	18.18	Maria Ioannidou	1	9.09	Sebastian Mauricio Molina Obando	1	9.09
720575940631940712	Tm9	Krzysztof Kruk	6	100
720575940636145775	Tm9	Nash Hadjerol	1	100
720575940649782393	Tm9	Mark Lloyd Pielago	3	75	Joshua Bañez	1	25
720575940650085497	Tm9	Cathy Pilapil	7	77.78	Arti Yadav	1	11.11	Zairene Lenizo	1	11.11
720575940605191340	Tm9	Ryan Willie	1	33.33	Cathy Pilapil	1	33.33	Nseraf	1	33.33
720575940614599318	Tm9	Zairene Lenizo	3	75	Arti Yadav	1	25
720575940614704290	Tm9	Allien Mae Gogo	2	100
720575940616487099	Tm9	James Hebditch	2	66.67	Nash Hadjerol	1	33.33
720575940617231499	Tm9	Jansen Seguido	4	57.14	Rashmita Rana	3	42.86
720575940617509561	Tm9	Miguel Albero	3	60	Arti Yadav	1	20	Rey Adrian Candilada	1	20
720575940624407740	Tm9	Austin T Burke	1	33.33	Dustin Garner	1	33.33	JousterL	1	33.33
720575940624500372	Tm9	Allien Mae Gogo	5	100
720575940639463101	Tm9	Sebastian Mauricio Molina Obando	15	83.33	Amalia Braun	2	11.11	Atsuko Adachi	1	5.56
720575940644074656	Tm9	Ariel Dagohoy	3	60	Griffin Badalemente	2	40
720575940609066709	Tm9	Allien Mae Gogo	2	50	Nelsie Panes	1	25	Iliyan Georgiev	1	25
720575940612306650	Tm9	Sebastian Mauricio Molina Obando	18	51.43	Maria Ioannidou	15	42.86	Annalena Oswald	2	5.71
720575940613060826	Tm9	Amalia Braun	1	25	Lucy Houghton	1	25	John David Asis	1	25	Annika Bast	1	25
720575940613521635	Tm9	Jonas Ch	5	83.33	Annalena Oswald	1	16.67
720575940616458438	Tm9	Nelsie Panes	1	50	marchan manaytay	1	50
720575940621655766	Tm9	Amalia Braun	2	100
720575940623950059	Tm9	Jonas Ch	1	33.33	Arti Yadav	1	33.33	Annalena Oswald	1	33.33
720575940624018154	Tm9	Emil Kind	4	44.44	Lena Lörsch	4	44.44	Mark Lloyd Pielago	1	11.11
720575940633825505	Tm9	Ben Silverman	5	83.33	Anjali Pandey	1	16.67
720575940637867241	Tm9	J. Anthony Ocho	3	100
720575940608490761	Tm9	Joshua Bañez	1	100
720575940612424470	Tm9	JousterL	3	42.86	Zairene Lenizo	2	28.57	Jay Gager	1	14.29	Michelle Pantujan	1	14.29
720575940619775281	Tm9	J. Dolorosa	6	60	Sebastian Mauricio Molina Obando	3	30	Jonas Ch	1	10
720575940622802695	Tm9	Joshua Bañez	2	100
720575940624426760	Tm9	Anjali Pandey	4	50	Nelsie Panes	4	50
720575940624502013	Tm9	Sebastian Mauricio Molina Obando	10	55.56	Nash Hadjerol	5	27.78	Lena Lörsch	2	11.11	Burak Gur	1	5.56
720575940627513105	Tm9	Jacquilyn Laude	7	100
720575940632098607	Tm9	regine salem	118	92.91	Arti Yadav	9	7.09
720575940632783673	Tm9	Kyle Patrick Willie	3	75	Annika Bast	1	25
720575940647437108	Tm9	Jansen Seguido	2	66.67	Chereb Martinez	1	33.33
720575940610148676	Tm9	regine salem	2	100
720575940612048753	Tm9	Clyde	3	60	Chereb Martinez	2	40
720575940612939634	Tm9	remer tancontian	7	53.85	Doug Bland	5	38.46	Merlin Moore	1	7.69
720575940616503669	Tm9	Nash Hadjerol	10	71.43	Kendrick Joules Vinson	3	21.43	Ariel Dagohoy	1	7.14
720575940617931604	Tm9	JousterL	3	100
720575940619947349	Tm9	Joshua Bañez	10	100
720575940628703079	Tm9	JousterL	3	100
720575940630712151	Tm9	Zairene Lenizo	1	100
720575940638007642	Tm9	John David Asis	1	100
720575940645463406	Tm9	Zairene Lenizo	7	87.5	Darrel Jay Akiatan	1	12.5
720575940610854776	Tm9	J. Dolorosa	1	33.33	Rashmita Rana	1	33.33	Philip	1	33.33
720575940626754968	Tm9	Janice Salocot	3	100
720575940627335557	Tm9	Dustin Garner	1	33.33	Arti Yadav	1	33.33	Janice Salocot	1	33.33
720575940627788157	Tm9	Minsik Yun	3	42.86	Philip	3	42.86	remer tancontian	1	14.29
720575940628161947	Tm9	J. Anthony Ocho	1	100
720575940629591930	Tm9	remer tancontian	1	100
720575940632133516	Tm9	Krzysztof Kruk	4	100
720575940635947895	Tm9	Joshua Bañez	2	100
720575940648050553	Tm9	Rashmita Rana	5	100
720575940650176889	Tm9	Joshua Bañez	3	100
720575940609123267	Tm9	regine salem	8	88.89	Rashmita Rana	1	11.11
720575940611032530	Tm9	John David Asis	3	100
720575940612198835	Tm9	John David Asis	3	100
720575940613033907	Tm9	Jacquilyn Laude	6	66.67	Philip	3	33.33
720575940614110673	Tm9	Philip	4	80	Jansen Seguido	1	20
720575940620954533	Tm9	johnclyde saguimpa	11	64.71	John David Asis	6	35.29
720575940622307753	Tm9	Chereb Martinez	3	75	Anjali Pandey	1	25
720575940622801366	Tm9	Lena Lörsch	13	72.22	Zairene Lenizo	5	27.78
720575940630507991	Tm9	Cathy Pilapil	2	100
720575940654746529	Tm9	Ariel Dagohoy	4	57.14	J. Dolorosa	3	42.86
720575940612551141	Tm9	Krzysztof Kruk	3	100
720575940620739566	Tm9	Rey Adrian Candilada	4	66.67	Chereb Martinez	2	33.33
720575940623610867	Tm9	Miguel Albero	4	100
720575940624226795	Tm9	AzureJay	17	100
720575940624501757	Tm9	Lena Lörsch	21	75	Sebastian Mauricio Molina Obando	5	17.86	Nelsie Panes	2	7.14
720575940630638073	Tm9	edmark tamboboy	3	50	Jay Gager	2	33.33	Philip	1	16.67
720575940633427426	Tm9	Ariel Dagohoy	6	100
720575940633767906	Tm9	J. Dolorosa	2	100
720575940636624356	Tm9	Ariel Dagohoy	5	100
720575940641033205	Tm9	regine salem	8	100
720575940623176233	Tm9	Nseraf	17	94.44	Anjali Pandey	1	5.56
720575940624447015	Tm9	annkri	1	100
720575940626039315	Tm9	Nash Hadjerol	7	100
720575940626042416	Tm9	Lena Lörsch	5	100
720575940627687939	Tm9	Mendell Lopez	4	100
720575940628837419	Tm9	John David Asis	2	66.67	johnclyde saguimpa	1	33.33
720575940629161990	Tm9	Clyde	3	42.86	Miguel Albero	2	28.57	Jansen Seguido	2	28.57
720575940631531562	Tm9	Daril Bautista	2	100
720575940607963716	Tm9	Emil Kind	7	100
720575940627105881	Tm9	Miguel Albero	1	50	marchan manaytay	1	50
720575940627300410	Tm9	Rey Adrian Candilada	2	66.67	Arti Yadav	1	33.33
720575940627342408	Tm9	AzureJay	3	100
720575940629865015	Tm9	Krzysztof Kruk	9	100
720575940630474307	Tm9	regine salem	4	100
720575940631980103	Tm9	regine salem	7	87.5	Anjali Pandey	1	12.5
720575940632250439	Tm9	Jansen Seguido	1	100
720575940633303648	Tm9	Ariel Dagohoy	8	100
720575940639983192	Tm9	Daril Bautista	1	100
720575940610760312	Tm9	Krzysztof Kruk	4	100
720575940611806818	Tm9	Alvin Josh Mandahay	1	50	Philip	1	50
720575940612556401	Tm9	Mark Lloyd Pielago	2	100
720575940615035498	Tm9	Allien Mae Gogo	1	100
720575940619815559	Tm9	Zairene Lenizo	1	100
720575940622187132	Tm9	Arti Yadav	1	33.33	Janice Salocot	1	33.33	Clyde	1	33.33
720575940624753812	Tm9	Nelsie Panes	2	66.67	Anjali Pandey	1	33.33
720575940625859709	Tm9	Zairene Lenizo	3	100
720575940627300485	Tm9	Darrel Jay Akiatan	4	66.67	regine salem	2	33.33
720575940630745704	Tm9	Darrel Jay Akiatan	5	100
720575940615464098	Tm9	Amalia Braun	1	25	Jonas Ch	1	25	Sebastian Mauricio Molina Obando	1	25	Philip	1	25
720575940620810406	Tm9	Kendrick Joules Vinson	3	60	Michelle Pantujan	2	40
720575940624730772	Tm9	Nash Hadjerol	1	25	Rashmita Rana	1	25	Rey Adrian Candilada	1	25	Mark Lloyd Pielago	1	25
720575940628721307	Tm9	annkri	1	100
720575940633205412	Tm9	Miguel Albero	6	60	marchan manaytay	2	20	Allien Mae Gogo	2	20
720575940634615959	Tm9	remer tancontian	5	83.33	Anjali Pandey	1	16.67
720575940638891683	Tm9	Annalena Oswald	4	80	Anjali Pandey	1	20
720575940640311971	Tm9	Doug Bland	5	71.43	Daril Bautista	2	28.57
720575940643615904	Tm9	Jansen Seguido	2	100
720575940643778208	Tm9	Nelsie Panes	2	100
720575940606074558	Tm9	Nash Hadjerol	4	66.67	Arti Yadav	1	16.67	Ariel Dagohoy	1	16.67
720575940606989001	Tm9	J. Dolorosa	2	100
720575940609981123	Tm9	Allien Mae Gogo	2	66.67	Philip	1	33.33
720575940612911283	Tm9	Shirleyjoy Serona	15	100
720575940616234683	Tm9	Jacquilyn Laude	3	100
720575940620487360	Tm9	J. Dolorosa	3	75	Rashmita Rana	1	25
720575940620567723	Tm9	Janice Salocot	5	71.43	Amalia Braun	2	28.57
720575940625640122	Tm9	Kyle Patrick Willie	2	66.67	Kendrick Joules Vinson	1	33.33
720575940633403053	Tm9	Annalena Oswald	19	100
720575940643781320	Tm9	Krzysztof Kruk	1	100
720575940618601729	Tm9	johnclyde saguimpa	1	100
720575940619831499	Tm9	edmark tamboboy	6	85.71	Joshua Bañez	1	14.29
720575940620053707	Tm9	Daril Bautista	3	60	Nash Hadjerol	2	40
720575940620933837	Tm9	Emil Kind	4	100
720575940621398237	Tm9	Mendell Lopez	11	100
720575940622269684	Tm9	marchan manaytay	4	57.14	Merlin Moore	3	42.86
720575940628205800	Tm9	Sebastian Mauricio Molina Obando	11	42.31	Annalena Oswald	10	38.46	Ariel Dagohoy	5	19.23
720575940630358265	Tm9	regine salem	2	100
720575940630470876	Tm9	Chereb Martinez	4	80	Emil Kind	1	20
720575940641389275	Tm9	Andrearwen	2	100
720575940609620747	Tm9	J. Dolorosa	2	50	Emil Kind	1	25	johnclyde saguimpa	1	25
720575940615655730	Tm9	Darrel Jay Akiatan	2	100
720575940617851675	Tm9	regine salem	2	100
720575940618549061	Tm9	marchan manaytay	2	66.67	johnclyde saguimpa	1	33.33
720575940625864487	Tm9	Szi-chieh Yu	5	45.45	Kyle Patrick Willie	5	45.45	Jonas Ch	1	9.09
720575940638249791	Tm9	Shirleyjoy Serona	6	54.55	Philip	3	27.27	johnclyde saguimpa	1	9.09	Chereb Martinez	1	9.09
720575940638641478	Tm9	Doug Bland	1	50	remer tancontian	1	50
720575940638773062	Tm9	Krzysztof Kruk	6	100
720575940646290228	Tm9	JousterL	3	75	Anjali Pandey	1	25
720575940646766883	Tm9	Daril Bautista	7	100
720575940615223199	Tm9	Zairene Lenizo	15	100
720575940616066461	Tm9	Emil Kind	1	100
720575940621678463	Tm9	Nseraf	9	90	Nash Hadjerol	1	10
720575940623197576	Tm9	Allien Mae Gogo	4	80	Zairene Lenizo	1	20
720575940627782543	Tm9	Allien Mae Gogo	6	85.71	Jacquilyn Laude	1	14.29
720575940628593482	Tm9	Lena Lörsch	14	93.33	Nelsie Panes	1	6.67
720575940630354796	Tm9	Szi-chieh Yu	2	28.57	Austin T Burke	2	28.57	Ben Silverman	1	14.29	Ryan Willie	1	14.29	regine salem	1	14.29
720575940635097498	Tm9	J. Dolorosa	5	55.56	Kyle Patrick Willie	3	33.33	Joshua Bañez	1	11.11
720575940635742063	Tm9	Zairene Lenizo	1	100
720575940638314330	Tm9	Ben Silverman	1	100
720575940610254275	Tm9	annkri	18	81.82	Jay Gager	2	9.09	Krzysztof Kruk	1	4.55	Rashmita Rana	1	4.55
720575940612646826	Tm9	Nash Hadjerol	5	83.33	Daril Bautista	1	16.67
720575940616025542	Tm9	Janice Salocot	4	80	Alvin Josh Mandahay	1	20
720575940620176293	Tm9	Ariel Dagohoy	4	100
720575940622752181	Tm9	James Hebditch	2	100
720575940623472068	Tm9	Allien Mae Gogo	1	100
720575940624013749	Tm9	Zairene Lenizo	1	100
720575940632685516	Tm9	Jacquilyn Laude	1	100
720575940633399213	Tm9	Burak Gur	11	40.74	Emil Kind	10	37.04	Maria Ioannidou	5	18.52	juan felipe vargas fique	1	3.7
720575940635702719	Tm9	Zairene Lenizo	2	66.67	Jonas Ch	1	33.33
720575940612371941	Tm9	Daril Bautista	1	100
720575940612591569	Tm9	Forrest Collman	5	100
720575940621069812	Tm9	Iliyan Georgiev	4	100
720575940622375894	Tm9	Clyde	3	100
720575940624206315	Tm9	Joshua Bañez	6	75	Shaina Mae Monungolh	1	12.5	regine salem	1	12.5
720575940629907447	Tm9	Rey Adrian Candilada	2	100
720575940630710231	Tm9	Maria Ioannidou	5	38.46	Burak Gur	5	38.46	Zairene Lenizo	3	23.08
720575940637894110	Tm9	Joshua Bañez	14	93.33	Kendrick Joules Vinson	1	6.67
720575940640704464	Tm9	Imaan Tamimi	1	33.33	Rashmita Rana	1	33.33	marchan manaytay	1	33.33
720575940652877302	Tm9	Burak Gur	24	48.98	Emil Kind	16	32.65	Sebastian Mauricio Molina Obando	8	16.33	juan felipe vargas fique	1	2.04
720575940608057353	Tm9	JousterL	2	100
720575940613448214	Tm9	johnclyde saguimpa	8	72.73	John David Asis	2	18.18	Arti Yadav	1	9.09
720575940616030770	Tm9	J. Dolorosa	1	100
720575940618481733	Tm9	Mark Lloyd Pielago	4	80	Emil Kind	1	20
720575940625970707	Tm9	Shirleyjoy Serona	2	100
720575940627231763	Tm9	Kendrick Joules Vinson	3	75	Anjali Pandey	1	25
720575940628732459	Tm9	Clyde	4	80	Sanna Koskela	1	20
720575940628988971	Tm9	Jacquilyn Laude	3	100
720575940631746090	Tm9	Annalena Oswald	18	64.29	Joshua Bañez	10	35.71
720575940632875551	Tm9	Maria Ioannidou	5	100
720575940609986680	Tm9	Amalia Braun	2	100
720575940619863120	Tm9	Cathy Pilapil	2	66.67	Anjali Pandey	1	33.33
720575940620974171	Tm9	Rashmita Rana	1	33.33	Joshua Bañez	1	33.33	edmark tamboboy	1	33.33
720575940627467858	Tm9	Daril Bautista	9	81.82	Philipp Schlegel	1	9.09	Merlin Moore	1	9.09
720575940630724204	Tm9	Nash Hadjerol	4	100
720575940630818422	Tm9	Clyde	2	100
720575940632179783	Tm9	Shirleyjoy Serona	6	85.71	Nelsie Panes	1	14.29
720575940636694117	Tm9	Griffin Badalemente	2	66.67	Daril Bautista	1	33.33
720575940637150821	Tm9	Allien Mae Gogo	4	80	John David Asis	1	20
720575940638608454	Tm9	Nelsie Panes	5	100
720575940611805845	Tm9	Allien Mae Gogo	3	100
720575940619913863	Tm9	J. Anthony Ocho	3	100
720575940620687040	Tm9	marchan manaytay	10	90.91	Arti Yadav	1	9.09
720575940620952703	Tm9	Krzysztof Kruk	12	92.31	Arti Yadav	1	7.69
720575940623191178	Tm9	Austin T Burke	1	50	Merlin Moore	1	50
720575940624627388	Tm9	Nash Hadjerol	1	100
720575940625298064	Tm9	Nseraf	11	84.62	Gerit Linneweber	1	7.69	Edda Kunze	1	7.69
720575940629678718	Tm9	Nash Hadjerol	1	50	annkri	1	50
720575940635104447	Tm9	Amalia Braun	3	60	Mark Lloyd Pielago	2	40
720575940608526601	Tm9	Cathy Pilapil	4	80	Jacquilyn Laude	1	20
720575940615681804	Tm9	Zairene Lenizo	1	100
720575940622191318	Tm9	Zairene Lenizo	3	60	J. Anthony Ocho	2	40
720575940624794888	Tm9	Alvin Josh Mandahay	9	90	Kendrick Joules Vinson	1	10
720575940627300618	Tm9	Dustin Garner	1	50	Daril Bautista	1	50
720575940628430065	Tm9	Chereb Martinez	3	100
720575940628713732	Tm9	Darrel Jay Akiatan	8	88.89	Ryan Willie	1	11.11
720575940640670928	Tm9	Mendell Lopez	2	50	st0ck53y	2	50
720575940652471542	Tm9	Nelsie Panes	2	66.67	Rashmita Rana	1	33.33
720575940618730781	Tm9	Shirleyjoy Serona	9	100
720575940622355226	Tm9	Sebastian Mauricio Molina Obando	12	52.17	Maria Ioannidou	7	30.43	Annalena Oswald	2	8.7	johnclyde saguimpa	2	8.7
720575940622936358	Tm9	remer tancontian	28	93.33	Anjali Pandey	2	6.67
720575940623285005	Tm9	Chereb Martinez	2	100
720575940623668007	Tm9	Darrel Jay Akiatan	5	100
720575940628046101	Tm9	Sebastian Mauricio Molina Obando	13	68.42	Annalena Oswald	4	21.05	Zairene Lenizo	2	10.53
720575940629185835	Tm9	Maria Ioannidou	14	87.5	John David Asis	2	12.5
720575940633161005	Tm9	Lena Lörsch	14	73.68	Mendell Lopez	4	21.05	Alvin Josh Mandahay	1	5.26
720575940611350882	Tm9	Ryan Willie	3	50	Jay Gager	2	33.33	johnclyde saguimpa	1	16.67
720575940618377029	Tm9	Shirleyjoy Serona	6	75	Ryan Willie	1	12.5	Allien Mae Gogo	1	12.5
720575940618614592	Tm9	Joshua Bañez	7	87.5	Merlin Moore	1	12.5
720575940625520442	Tm9	Arti Yadav	1	100
720575940629984055	Tm9	Ariel Dagohoy	2	100
720575940630292279	Tm9	Jacquilyn Laude	6	85.71	Arti Yadav	1	14.29
720575940632014673	Tm9	Krzysztof Kruk	1	50	Anjali Pandey	1	50
720575940632125251	Tm9	marchan manaytay	2	50	Jansen Seguido	2	50
720575940632987987	Tm9	Haein Kim	1	100
720575940646763316	Tm9	Clyde	3	75	Dustin Garner	1	25
720575940616958347	Tm9	Jansen Seguido	2	100
720575940627377033	Tm9	Dustin Garner	5	45.45	Alvin Josh Mandahay	3	27.27	J. Anthony Ocho	2	18.18	Ben Silverman	1	9.09
720575940631897960	Tm9	John David Asis	1	100
720575940632118668	Tm9	Jansen Seguido	3	100
720575940634912142	Tm9	Arti Yadav	1	100
720575940635760495	Tm9	regine salem	3	100
720575940640543603	Tm9	John David Asis	16	88.89	Kyle Patrick Willie	1	5.56	Nelsie Panes	1	5.56
720575940645161838	Tm9	regine salem	53	91.38	Rashmita Rana	5	8.62
720575940647532932	Tm9	Janice Salocot	2	50	Dustin Garner	1	25	Kendrick Joules Vinson	1	25
720575940613680039	Tm9	Amalia Braun	2	66.67	Emil Kind	1	33.33
720575940614323106	Tm9	Nash Hadjerol	3	60	Krzysztof Kruk	2	40
720575940615185831	Tm9	regine salem	8	88.89	Alvin Josh Mandahay	1	11.11
720575940617906589	Tm9	Jacquilyn Laude	4	66.67	Chereb Martinez	2	33.33
720575940620470187	Tm9	J. Dolorosa	2	66.67	Rey Adrian Candilada	1	33.33
720575940620949925	Tm9	marchan manaytay	2	66.67	Mark Lloyd Pielago	1	33.33
720575940632581540	Tm9	Zairene Lenizo	1	100
720575940632803228	Tm9	Zairene Lenizo	3	100
720575940633397677	Tm9	Maria Ioannidou	14	48.28	Burak Gur	14	48.28	Kendrick Joules Vinson	1	3.45
720575940635672500	Tm9	remer tancontian	4	50	Chereb Martinez	4	50
720575940616246228	Tm9	Joshua Bañez	3	100
720575940617561017	Tm9	Zairene Lenizo	1	100
720575940619814872	Tm9	johnclyde saguimpa	3	75	Ryan Willie	1	25
720575940620413376	Tm9	Daril Bautista	1	100
720575940623231437	Tm9	Nash Hadjerol	4	100
720575940623771061	Tm9	Nash Hadjerol	2	50	Arti Yadav	1	25	J. Anthony Ocho	1	25
720575940624432565	Tm9	Clyde	5	62.5	Arti Yadav	3	37.5
720575940624671669	Tm9	Philip	5	29.41	Allien Mae Gogo	4	23.53	Kendrick Joules Vinson	3	17.65	AzureJay	2	11.76	Chereb Martinez	2	11.76	Ariel Dagohoy	1	5.88
720575940625023416	Tm9	Zairene Lenizo	2	100
720575940625651130	Tm9	Austin T Burke	7	100
720575940613445101	Tm9	Nelsie Panes	1	100
720575940616141785	Tm9	James Hebditch	7	100
720575940621896180	Tm9	Rashmita Rana	4	50	edmark tamboboy	2	25	Darrel Jay Akiatan	1	12.5	marchan manaytay	1	12.5
720575940623338474	Tm9	Amalia Braun	4	80	bl4ckscor3	1	20
720575940624299499	Tm9	John David Asis	2	100
720575940624427498	Tm9	Jansen Seguido	26	96.3	Daril Bautista	1	3.7
720575940624735207	Tm9	Clyde	1	100
720575940624783335	Tm9	Jacquilyn Laude	4	80	Dustin Garner	1	20
720575940625443315	Tm9	Jacquilyn Laude	3	50	johnclyde saguimpa	2	33.33	Allien Mae Gogo	1	16.67
720575940637539806	Tm9	Arti Yadav	4	50	Clyde	4	50
720575940619814449	Tm9	johnclyde saguimpa	6	60	Joshua Bañez	3	30	Arti Yadav	1	10
720575940621776929	L3	Ben Silverman	16	94.12	Rashmita Rana	1	5.88
720575940622899224	Tm9	Nash Hadjerol	4	66.67	Austin T Burke	1	16.67	Dustin Garner	1	16.67
720575940625267214	Tm9	remer tancontian	3	50	Clyde	2	33.33	Sebastian Mauricio Molina Obando	1	16.67
720575940626055216	Tm1	Rashmita Rana	2	50	Joshua Bañez	2	50
720575940626612784	L3	Daril Bautista	1	100
720575940626923070	Tm9	Kendrick Joules Vinson	6	60	Kyle Patrick Willie	3	30	Nash Hadjerol	1	10
720575940629569067	Tm9	Philip	3	60	Arti Yadav	1	20	Kendrick Joules Vinson	1	20
720575940631843343	Tm20	johnclyde saguimpa	5	29.41	Janice Salocot	5	29.41	Ariel Dagohoy	2	11.76	Philip	2	11.76	Allien Mae Gogo	2	11.76	Ryan Willie	1	5.88
720575940639690301	Tm9	Daril Bautista	12	100
720575940617720413	Tm9	Lena Lörsch	7	77.78	Mendell Lopez	2	22.22
720575940618307141	L3	Mark Lloyd Pielago	24	96	Anjali Pandey	1	4
720575940618607680	L3	John David Asis	3	75	Arti Yadav	1	25
720575940626488894	L4	remer tancontian	2	50	Krzysztof Kruk	1	25	Anjali Pandey	1	25
720575940627583048	Tm9	marchan manaytay	1	100
720575940629075023	Mi4	Darrel Jay Akiatan	6	85.71	Emil Kind	1	14.29
720575940631225943	Tm9	Rey Adrian Candilada	2	50	Joshua Bañez	1	25	johnclyde saguimpa	1	25
720575940632987729	Dm12	st0ck53y	14	58.33	Cathy Pilapil	3	12.5	Nelsie Panes	2	8.33	marchan manaytay	2	8.33	Jansen Seguido	2	8.33	John David Asis	1	4.17
720575940637324870	Tm9	Austin T Burke	3	100
720575940640110670	Tm9	Kendrick Joules Vinson	3	75	Jonas Ch	1	25
720575940617817181	Tm1	Maria Ioannidou	5	38.46	Lena Lörsch	4	30.77	Nelsie Panes	2	15.38	Arti Yadav	1	7.69	Sebastian Mauricio Molina Obando	1	7.69
720575940621714047	Tm9	Jacquilyn Laude	3	75	Janice Salocot	1	25
720575940624985700	L3	regine salem	12	100
720575940633008223	Tm2	Emil Kind	2	100
720575940634968160	Tm9	Jansen Seguido	6	33.33	Ariel Dagohoy	5	27.78	Philip	4	22.22	Forrest Collman	2	11.11	Nash Hadjerol	1	5.56
720575940635106912	Tm9	Jacquilyn Laude	2	50	Anjali Pandey	1	25	marchan manaytay	1	25
720575940635236447	Tm9	Clyde	2	100
720575940636278414	Tm9	J. Anthony Ocho	130	87.84	Ariel Dagohoy	17	11.49	Arti Yadav	1	0.68
720575940636951159	Tm9	Nelsie Panes	7	77.78	Dustin Garner	1	11.11	Janice Salocot	1	11.11
720575940637216398	ML1	Philip	10	27.78	Doug Bland	6	16.67	Allien Mae Gogo	5	13.89	Joshua Bañez	4	11.11	remer tancontian	2	5.56	Clyde	2	5.56	Emil Kind	1	2.78	Ben Silverman	1	2.78	Anjali Pandey	1	2.78	Zairene Lenizo	1	2.78	Itisha Joshi	1	2.78	johnclyde saguimpa	1	2.78	Cathy Pilapil	1	2.78
720575940608936131	Mi4	Austin T Burke	2	100
720575940614164647	Mi4	Joshua Bañez	17	73.91	Forrest Collman	5	21.74	Rashmita Rana	1	4.35
720575940614990511	C3	Darrel Jay Akiatan	4	40	Chereb Martinez	3	30	Kyle Patrick Willie	1	10	Daril Bautista	1	10	Jansen Seguido	1	10
720575940615717526	Mi4	Philip	6	66.67	johnclyde saguimpa	2	22.22	John David Asis	1	11.11
720575940620452544	Tm9	Griffin Badalemente	5	41.67	Krzysztof Kruk	4	33.33	Philip	2	16.67	Arti Yadav	1	8.33
720575940621864102	Dm12	remer tancontian	5	50	Ben Silverman	2	20	johnclyde saguimpa	1	10	Daril Bautista	1	10	juan felipe vargas fique	1	10
720575940622265513	Tm9	Janice Salocot	4	80	Nash Hadjerol	1	20
720575940624367764	C3	James Hebditch	4	57.14	Anjali Pandey	2	28.57	Alexander T	1	14.29
720575940629341339	L3	Zairene Lenizo	4	44.44	Miriam Flynn	3	33.33	Ariel Dagohoy	2	22.22
720575940635098266	Tm9	Jansen Seguido	2	100
720575940603701472	Tm9	Mendell Lopez	7	87.5	Márcia Santos	1	12.5
720575940609770691	Mi4	Nelsie Panes	4	50	Alvaro Sanz Diez	2	25	Rashmita Rana	2	25
720575940620588248	Dm12	Miriam Flynn	3	25	Cathy Pilapil	3	25	Ben Silverman	2	16.67	Darrel Jay Akiatan	1	8.33	Joshua Bañez	1	8.33	Nelsie Panes	1	8.33	Annika Bast	1	8.33
720575940623038166	Me-Lo-2-N.I.	Ariel Dagohoy	36	83.72	John David Asis	3	6.98	Austin T Burke	2	4.65	Merlin Moore	1	2.33	Jansen Seguido	1	2.33
720575940623803114	Tm9	Allien Mae Gogo	7	87.5	Quinn Vanderbeck	1	12.5
720575940625188042	Tm9	Ariel Dagohoy	2	100
720575940628161735	Tm9	Forrest Collman	9	56.25	Clyde	7	43.75
720575940629856471	Tm9	Ariel Dagohoy	2	66.67	Shirleyjoy Serona	1	33.33
720575940631040207	C3	Allien Mae Gogo	7	100
720575940632171724	TmY17	Ryan Willie	1	33.33	Anjali Pandey	1	33.33	Zairene Lenizo	1	33.33
720575940608632587	Tm9	marchan manaytay	2	100
720575940612267762	Tm9	Allien Mae Gogo	2	50	Anjali Pandey	1	25	Arti Yadav	1	25
720575940620899055	Tm20	J. Anthony Ocho	13	76.47	Nash Hadjerol	4	23.53
720575940623245053	Tm9	J. Anthony Ocho	1	100
720575940623301912	TmY17	Shirleyjoy Serona	44	93.62	Clyde	2	4.26	Arti Yadav	1	2.13
720575940623931115	Tm9	remer tancontian	6	100
720575940625332494	Tm9	Kyle Patrick Willie	1	33.33	Merlin Moore	1	33.33	marchan manaytay	1	33.33
720575940628227324	Mi4	Arti Yadav	4	66.67	Nelsie Panes	2	33.33
720575940634424056	Tm9	Mendell Lopez	1	100
720575940620550491	Tm9	Philip	1	100
720575940621664091	putative-fru-N.I.	marchan manaytay	77	34.07	Philip	21	9.29	James Hebditch	18	7.96	Darrel Jay Akiatan	15	6.64	Nelsie Panes	11	4.87	Allien Mae Gogo	11	4.87	Nash Hadjerol	10	4.42	John David Asis	8	3.54	Arti Yadav	5	2.21	Austin T Burke	4	1.77	regine salem	4	1.77	Cathy Pilapil	4	1.77	Alvin Josh Mandahay	4	1.77	Janice Salocot	4	1.77	Laia Serratosa	3	1.33	Annalena Oswald	3	1.33
720575940622621990	Tm9	Krzysztof Kruk	6	100
720575940626217316	L3	Nelsie Panes	4	80	Anjali Pandey	1	20
720575940626732848	L3	Jacquilyn Laude	2	66.67	johnclyde saguimpa	1	33.33
720575940632068931	Tm20	johnclyde saguimpa	7	46.67	Arti Yadav	5	33.33	Ariel Dagohoy	2	13.33	Lucy Houghton	1	6.67
720575940632418605	Mi4	Shirleyjoy Serona	36	100
720575940633814297	Tm1	Nelsie Panes	12	92.31	Arti Yadav	1	7.69
720575940638632794	Mi4	Zairene Lenizo	1	33.33	marchan manaytay	1	33.33	Allien Mae Gogo	1	33.33
720575940647567156	Me-Lo-2-N.I.	Shirleyjoy Serona	3	60	Rashmita Rana	1	20	marchan manaytay	1	20
720575940612566385	L3	Joshua Bañez	5	45.45	Ariel Dagohoy	2	18.18	Darrel Jay Akiatan	2	18.18	Daril Bautista	1	9.09	Jansen Seguido	1	9.09
720575940615852959	Mi4	Clyde	9	60	Mark Lloyd Pielago	4	26.67	Kyle Patrick Willie	1	6.67	Emil Kind	1	6.67
720575940619481467	Tm9	Nash Hadjerol	2	40	Philip	2	40	Edda Kunze	1	20
720575940621885823	Mi4	Arti Yadav	1	50	J. Dolorosa	1	50
720575940621952392	Tm9	Rey Adrian Candilada	4	100
720575940629851514	Tm9	marchan manaytay	1	100
720575940630610852	Tm9	Anjali Pandey	1	100
720575940632526244	Tm9	Krzysztof Kruk	2	100
720575940640347520	Tm9	Nelsie Panes	2	66.67	J. Dolorosa	1	33.33
720575940660688257	Tm9	Shirleyjoy Serona	3	75	Rey Adrian Candilada	1	25
720575940608856533	Tm9	Jacquilyn Laude	1	100
720575940614575527	L3	Clyde	4	57.14	Atsuko Adachi	2	28.57	Anjali Pandey	1	14.29
720575940614783911	Tm20	Zairene Lenizo	7	100
720575940620454309	Mi4	Daril Bautista	3	100
720575940625883576	PS125	Allien Mae Gogo	48	19.43	Jacquilyn Laude	36	14.57	Mark Lloyd Pielago	27	10.93	remer tancontian	18	7.29	John David Asis	13	5.26	Nelsie Panes	12	4.86	Cathy Pilapil	11	4.45	Kendrick Joules Vinson	9	3.64	Joshua Bañez	7	2.83	Imaan Tamimi	6	2.43	Miguel Albero	5	2.02	Alvin Josh Mandahay	5	2.02	regine salem	4	1.62	Janice Salocot	4	1.62	Kyle Patrick Willie	3	1.21	Zairene Lenizo	3	1.21
720575940626134474	L3	Emil Kind	13	54.17	Cathy Pilapil	8	33.33	st0ck53y	3	12.5
720575940630241239	Tm9	johnclyde saguimpa	1	100
720575940633569709	Tm9	Kendrick Joules Vinson	6	54.55	Allien Mae Gogo	3	27.27	Anjali Pandey	2	18.18
720575940644993992	CT1	Merlin Moore	9398	98.35	Amalia Braun	100	1.05	marchan manaytay	11	0.12	Allien Mae Gogo	8	0.08	Chereb Martinez	6	0.06	Jacquilyn Laude	5	0.05	johnclyde saguimpa	4	0.04	Philip	4	0.04	Mai Bui	3	0.03	Jay Gager	2	0.02	Kyle Patrick Willie	2	0.02	Emil Kind	2	0.02	Nash Hadjerol	2	0.02	John David Asis	2	0.02	Nelsie Panes	2	0.02	Istvan Taisz	1	0.01
720575940612420594	Tm1	Ariel Dagohoy	7	53.85	johnclyde saguimpa	3	23.08	Arti Yadav	2	15.38	Anjali Pandey	1	7.69
720575940613354979	L3	Anjali Pandey	1	50	Darrel Jay Akiatan	1	50
720575940614631422	Tm9	Darrel Jay Akiatan	5	83.33	Arti Yadav	1	16.67
720575940618011622	Tm20	Austin T Burke	10	62.5	James Hebditch	3	18.75	Kendrick Joules Vinson	3	18.75
720575940619677166	Tm9	Darrel Jay Akiatan	3	100
720575940623533034	Tm9	regine salem	2	100
720575940623676415	Tm9	Kendrick Joules Vinson	4	50	John David Asis	4	50
720575940627632122	Tm9	Imaan Tamimi	1	100
720575940630386679	Tm9	remer tancontian	1	33.33	marchan manaytay	1	33.33	Jansen Seguido	1	33.33
720575940638455262	Dm12	Kendrick Joules Vinson	97	85.09	Ben Silverman	9	7.89	John David Asis	3	2.63	Allien Mae Gogo	2	1.75	Clyde	2	1.75	Cathy Pilapil	1	0.88
720575940608850443	Mi4	Rey Adrian Candilada	11	84.62	Dustin Garner	1	7.69	John David Asis	1	7.69
720575940613758504	Mi4	J. Anthony Ocho	91	94.79	remer tancontian	5	5.21
720575940620192788	Tm20	regine salem	15	62.5	Ariel Dagohoy	4	16.67	Michelle Pantujan	3	12.5	Mai Bui	2	8.33
720575940624713767	L3	Anjali Pandey	1	50	Ariel Dagohoy	1	50
720575940626780709	Tm1	Jansen Seguido	2	50	Anjali Pandey	1	25	Cathy Pilapil	1	25
720575940626940453	C3	Joshua Bañez	8	61.54	st0ck53y	4	30.77	Kendrick Joules Vinson	1	7.69
720575940627254805	TmY17	Zairene Lenizo	1	100
720575940628922886	Dm12	Darrel Jay Akiatan	15	93.75	Jacquilyn Laude	1	6.25
720575940632933919	C3	Nelsie Panes	5	71.43	Rey Adrian Candilada	2	28.57
720575940634298872	ML1	Miguel Albero	11	100
720575940608758364	Tm20	Allien Mae Gogo	5	29.41	Annalena Oswald	3	17.65	Darrel Jay Akiatan	3	17.65	Sanna Koskela	2	11.76	Clyde	2	11.76	Rey Adrian Candilada	1	5.88	Maria Ioannidou	1	5.88
720575940620684909	L3	johnclyde saguimpa	39	97.5	Arti Yadav	1	2.5
720575940626567216	ML1	regine salem	11	52.38	Philip	5	23.81	marchan manaytay	4	19.05	Nelsie Panes	1	4.76
720575940629046858	Tm1	Annalena Oswald	15	71.43	Maria Ioannidou	5	23.81	Arti Yadav	1	4.76
720575940629563983	ML1	Joshua Bañez	16	41.03	Rey Adrian Candilada	8	20.51	Griffin Badalemente	4	10.26	Jonas Ch	3	7.69	Ben Silverman	2	5.13	Marion Silies	2	5.13	Anjali Pandey	1	2.56	J. Anthony Ocho	1	2.56	Annalena Oswald	1	2.56	Sebastian Mauricio Molina Obando	1	2.56
720575940630102103	L3	Annalena Oswald	3	42.86	Sebastian Mauricio Molina Obando	3	42.86	Rashmita Rana	1	14.29
720575940630306359	Mi4	Miguel Albero	5	100
720575940636131439	Mi4	Zairene Lenizo	2	50	Krzysztof Kruk	1	25	Anjali Pandey	1	25
720575940637153911	Dm12	Jacquilyn Laude	9	34.62	Nelsie Panes	9	34.62	Ben Silverman	3	11.54	Chereb Martinez	3	11.54	Zairene Lenizo	1	3.85	Michelle Pantujan	1	3.85
720575940648042617	Mi4	Anjali Pandey	1	100
720575940619064443	L3	marchan manaytay	4	57.14	Nelsie Panes	3	42.86
720575940619438203	TmY17	Shaina Mae Monungolh	6	85.71	Joshua Bañez	1	14.29
720575940620166791	L4	Nelsie Panes	3	60	Anjali Pandey	1	20	J. Dolorosa	1	20
720575940620734598	Tm20	Joshua Bañez	1	100
720575940621913727	Dm12	Amalia Braun	5	55.56	Jacquilyn Laude	3	33.33	Shirleyjoy Serona	1	11.11
720575940623954579	Tm1	remer tancontian	118	86.76	Maria Ioannidou	16	11.76	Ryan Willie	1	0.74	Annika Bast	1	0.74
720575940627501189	Tm20	Greg Jefferis	5	62.5	Jacquilyn Laude	3	37.5
720575940629804699	C3	Allien Mae Gogo	5	45.45	John David Asis	3	27.27	Arti Yadav	1	9.09	johnclyde saguimpa	1	9.09	Clyde	1	9.09
720575940632218252	L3	Austin T Burke	1	50	Jansen Seguido	1	50
720575940605111980	L4	Nelsie Panes	4	80	Arti Yadav	1	20
720575940613112499	Dm12	Jonas Ch	20	66.67	Jacquilyn Laude	4	13.33	Ben Silverman	3	10	Nelsie Panes	2	6.67	marchan manaytay	1	3.33
720575940620084939	Mi4	Nelsie Panes	2	66.67	Rey Adrian Candilada	1	33.33
720575940620120256	Tm1	Nash Hadjerol	4	80	Ariel Dagohoy	1	20
720575940621286565	C3	Nash Hadjerol	21	95.45	Annika Bast	1	4.55
720575940623558852	TmY17	John David Asis	3	100
720575940629196443	L3	Chereb Martinez	2	66.67	Arti Yadav	1	33.33
720575940630462167	C3	Nash Hadjerol	5	100
720575940637271214	Dm12	Annalena Oswald	10	66.67	Nash Hadjerol	3	20	Jonas Ch	1	6.67	Maria Ioannidou	1	6.67
720575940644414664	Tm20	Zairene Lenizo	6	75	Joshua Bañez	1	12.5	Allien Mae Gogo	1	12.5
720575940604630752	Mi4	John David Asis	26	100
720575940614622462	Mi4	johnclyde saguimpa	38	92.68	Allien Mae Gogo	2	4.88	remer tancontian	1	2.44
720575940622664944	Dm12	Daril Bautista	4	22.22	regine salem	3	16.67	juan felipe vargas fique	3	16.67	Ben Silverman	2	11.11	Jonas Ch	2	11.11	Mark Lloyd Pielago	2	11.11	Nelsie Panes	1	5.56	Clyde	1	5.56
720575940624640748	L3	Arti Yadav	1	50	Allien Mae Gogo	1	50
720575940625442535	ML1	Chereb Martinez	19	38.78	Nelsie Panes	9	18.37	Laia Serratosa	5	10.2	Imaan Tamimi	3	6.12	Clyde	3	6.12	Darrel Jay Akiatan	2	4.08	Cathy Pilapil	2	4.08	Janice Salocot	2	4.08	Mark Lloyd Pielago	2	4.08	Ariel Dagohoy	1	2.04	Allien Mae Gogo	1	2.04
720575940628389116	L3	Jansen Seguido	3	50	Arti Yadav	1	16.67	johnclyde saguimpa	1	16.67	Allien Mae Gogo	1	16.67
720575940628622056	L3	Philip	9	56.25	Mark Lloyd Pielago	4	25	Mendell Lopez	1	6.25	Miguel Albero	1	6.25	Allien Mae Gogo	1	6.25
720575940630055159	L3	Nelsie Panes	2	66.67	Anjali Pandey	1	33.33
720575940630650615	Mi4	Shirleyjoy Serona	4	33.33	regine salem	3	25	Kyle Patrick Willie	2	16.67	johnclyde saguimpa	2	16.67	Griffin Badalemente	1	8.33
720575940631225083	Tm2	Jonas Ch	3	75	Darrel Jay Akiatan	1	25
720575940618282781	Mi4	Darrel Jay Akiatan	3	75	Shirleyjoy Serona	1	25
720575940622209304	Mi4	James Hebditch	3	37.5	Annalena Oswald	2	25	Sebastian Mauricio Molina Obando	2	25	Anjali Pandey	1	12.5
720575940622908713	Tm1	Rey Adrian Candilada	239	99.58	Emil Kind	1	0.42
720575940623002394	C2	Annika Bast	8	24.24	Rey Adrian Candilada	7	21.21	Mark Lloyd Pielago	5	15.15	marchan manaytay	4	12.12	Ariel Dagohoy	3	9.09	Kendrick Joules Vinson	2	6.06	Merlin Moore	1	3.03	Davi Bock	1	3.03	Chereb Martinez	1	3.03	Daril Bautista	1	3.03
720575940625106204	Tm20	Joshua Bañez	16	100
720575940625795345	Mi4	Arti Yadav	1	100
720575940626565424	ML1	Kyle Patrick Willie	21	50	johnclyde saguimpa	6	14.29	Griffin Badalemente	4	9.52	Jonas Ch	3	7.14	J. Anthony Ocho	2	4.76	Annalena Oswald	2	4.76	Mark Lloyd Pielago	2	4.76	Rashmita Rana	1	2.38	Darrel Jay Akiatan	1	2.38
720575940628088074	ML1	Annalena Oswald	16	51.61	Nelsie Panes	3	9.68	Jonas Ch	2	6.45	marchan manaytay	2	6.45	Kyle Patrick Willie	1	3.23	Joanna Eckhardt	1	3.23	Tommy Crahan	1	3.23	J. Anthony Ocho	1	3.23	Rey Adrian Candilada	1	3.23	Burak Gur	1	3.23	Jacquilyn Laude	1	3.23	John David Asis	1	3.23
720575940639436085	Mi4	Forrest Collman	1	50	Joshua Bañez	1	50
720575940645796631	Mi4	johnclyde saguimpa	2	40	remer tancontian	1	20	Miguel Albero	1	20	Jansen Seguido	1	20
720575940616775508	L3	Anjali Pandey	1	50	Ariel Dagohoy	1	50
720575940620301648	Tm1	Zairene Lenizo	72	97.3	Kyle Patrick Willie	1	1.35	Griffin Badalemente	1	1.35
720575940622071105	Dm12	John David Asis	9	39.13	Janice Salocot	6	26.09	Ben Silverman	5	21.74	remer tancontian	1	4.35	regine salem	1	4.35	Nelsie Panes	1	4.35
720575940627472712	Tm2	Darrel Jay Akiatan	5	71.43	J. Anthony Ocho	2	28.57
720575940628177234	Dm12	Joshua Bañez	9	56.25	Nelsie Panes	3	18.75	Ben Silverman	2	12.5	remer tancontian	1	6.25	Janice Salocot	1	6.25
720575940630010172	L3	remer tancontian	5	83.33	Anjali Pandey	1	16.67
720575940632353105	Mi4	edmark tamboboy	3	60	Arti Yadav	2	40
720575940633906016	L4	Annalena Oswald	7	87.5	Arti Yadav	1	12.5
720575940638835526	C3	Darrel Jay Akiatan	8	80	Zairene Lenizo	1	10	Ariel Dagohoy	1	10
720575940639771965	Mi4	regine salem	5	100
720575940611395448	OA-AL2b2	Mareike Selcho	94	74.02	Mark Lloyd Pielago	6	4.72	Kyle Patrick Willie	4	3.15	Ben Silverman	4	3.15	Nelsie Panes	4	3.15	Allien Mae Gogo	4	3.15	Joshua Bañez	3	2.36	Dustin Garner	2	1.57	Alvin Josh Mandahay	2	1.57	Austin T Burke	1	0.79	Anjali Pandey	1	0.79	Arzoo Diwan	1	0.79	John David Asis	1	0.79
720575940615518114	Dm12	Annalena Oswald	9	56.25	Clyde	4	25	Ben Silverman	2	12.5	Allien Mae Gogo	1	6.25
720575940619582374	Tm1	Rey Adrian Candilada	6	100
720575940622578089	L4	Griffin Badalemente	4	80	remer tancontian	1	20
720575940626737040	Dm12	Kendrick Joules Vinson	57	82.61	Ben Silverman	6	8.7	Nelsie Panes	2	2.9	James Hebditch	1	1.45	Kyle Patrick Willie	1	1.45	johnclyde saguimpa	1	1.45	Clyde	1	1.45
720575940628709800	Dm12	Darrel Jay Akiatan	4	26.67	Alvin Josh Mandahay	4	26.67	Annalena Oswald	3	20	Clyde	3	20	Ben Silverman	1	6.67
720575940630182252	C3	James Hebditch	2	66.67	Shirleyjoy Serona	1	33.33
720575940635265387	C3	Clyde	5	55.56	Daril Bautista	3	33.33	Jacquilyn Laude	1	11.11
720575940637540238	OA-AL2b2	Austin T Burke	107	53.5	Doug Bland	30	15	Philip	15	7.5	Mendell Lopez	7	3.5	Laia Serratosa Capdevila	5	2.5	Cathy Pilapil	5	2.5	A. Javier	4	2	John David Asis	4	2	Kyle Patrick Willie	3	1.5	regine salem	3	1.5	Chereb Martinez	3	1.5	Daril Bautista	3	1.5	Krzysztof Kruk	2	1	Allien Mae Gogo	2	1	James Hebditch	1	0.5	Emil Kind	1	0.5
720575940637944691	Mi4	Austin T Burke	1	100
720575940605046188	L3	Rashmita Rana	1	50	Daril Bautista	1	50
720575940606171057	Mi4	Nash Hadjerol	2	50	remer tancontian	2	50
720575940606307262	Tm20	Nelsie Panes	10	83.33	Kyle Patrick Willie	1	8.33	remer tancontian	1	8.33
720575940613136298	L4	John David Asis	4	100
720575940623058857	Mi4	Chereb Martinez	3	50	Allien Mae Gogo	2	33.33	Nelsie Panes	1	16.67
720575940624040885	C2	Nash Hadjerol	8	100
720575940624405941	L3	Nelsie Panes	4	50	Emil Kind	1	12.5	Arti Yadav	1	12.5	Nash Hadjerol	1	12.5	annkri	1	12.5
720575940625863608	L3	Philip	9	64.29	Miguel Albero	2	14.29	Anjali Pandey	1	7.14	Joshua Bañez	1	7.14	Sebastian Mauricio Molina Obando	1	7.14
720575940627061178	Mi4	John David Asis	3	42.86	Sanna Koskela	2	28.57	Nelsie Panes	1	14.29	Annika Bast	1	14.29
720575940634868159	Mi4	Janice Salocot	1	100
720575940611809234	L3	Allien Mae Gogo	7	50	Nelsie Panes	5	35.71	Sebastian Mauricio Molina Obando	1	7.14	johnclyde saguimpa	1	7.14
720575940619628532	L3	Amalia Braun	2	100
720575940622444020	L3	Darrel Jay Akiatan	19	90.48	Anjali Pandey	1	4.76	Mark Lloyd Pielago	1	4.76
720575940622810077	Tm1	Arti Yadav	1	50	Ariel Dagohoy	1	50
720575940624393725	Mi4	Arti Yadav	14	60.87	John David Asis	7	30.43	Miguel Albero	1	4.35	Mark Lloyd Pielago	1	4.35
720575940624586220	L3	Jacquilyn Laude	4	100
720575940630016450	Tm2	Rey Adrian Candilada	3	75	Arti Yadav	1	25
720575940631364603	TmY17	Zairene Lenizo	5	83.33	Clyde	1	16.67
720575940635257848	TmY17	Joshua Bañez	4	100
720575940642027995	C3	Janice Salocot	4	80	Nelsie Panes	1	20
720575940605786144	Mi4	Arti Yadav	11	50	remer tancontian	9	40.91	Dustin Garner	1	4.55	Shaina Mae Monungolh	1	4.55
720575940609265673	TmY15	James Hebditch	2	33.33	regine salem	2	33.33	Clyde	2	33.33
720575940625300519	L3	Jacquilyn Laude	4	100
720575940627870741	Mi4	Zairene Lenizo	1	100
720575940628075524	Mi4	Janice Salocot	3	75	Rey Adrian Candilada	1	25
720575940630485039	TmY17	Imaan Tamimi	1	50	Anjali Pandey	1	50
720575940639576117	L4	Ryan Willie	1	50	Jansen Seguido	1	50
720575940645107223	Mi4	Rey Adrian Candilada	8	72.73	Darrel Jay Akiatan	3	27.27
720575940646093876	TmY17	Quinn Vanderbeck	1	50	Dustin Garner	1	50
720575940646704675	Mi4	Kyle Patrick Willie	3	30	Lucy Houghton	3	30	Janice Salocot	3	30	Arti Yadav	1	10
720575940608799836	L4	Nelsie Panes	15	78.95	Griffin Badalemente	3	15.79	remer tancontian	1	5.26
720575940611252344	C3	remer tancontian	10	83.33	John David Asis	2	16.67
720575940620217947	Tm20	Ben Silverman	5	50	Arti Yadav	5	50
720575940620455046	L3	Nelsie Panes	1	100
720575940622242943	L3	Jacquilyn Laude	7	38.89	st0ck53y	6	33.33	Nelsie Panes	4	22.22	Daril Bautista	1	5.56
720575940627218506	Mi4	Mendell Lopez	1	100
720575940640342104	L3	Jacquilyn Laude	2	100
720575940646258798	Mi4	Nelsie Panes	19	67.86	Philip	6	21.43	Darrel Jay Akiatan	2	7.14	Arti Yadav	1	3.57
720575940649318009	TmY17	Kendrick Joules Vinson	10	76.92	Quinn Vanderbeck	3	23.08
720575940613070489	Mi4	johnclyde saguimpa	5	33.33	Kendrick Joules Vinson	4	26.67	Jonas Ch	2	13.33	Chereb Martinez	2	13.33	Arti Yadav	1	6.67	Lucy Houghton	1	6.67
720575940614319254	Tm1	Arti Yadav	1	50	Rey Adrian Candilada	1	50
720575940614753938	Mi4	Philip	2	100
720575940619253918	Mi4	Mark Lloyd Pielago	5	83.33	Rashmita Rana	1	16.67
720575940620887175	ML1	Zairene Lenizo	5	38.46	Jansen Seguido	3	23.08	Nelsie Panes	2	15.38	Nash Hadjerol	1	7.69	Rashmita Rana	1	7.69	Griffin Badalemente	1	7.69
720575940622003848	L3	Nash Hadjerol	1	100
720575940623087251	Me-Lo-2-N.I.	Shirleyjoy Serona	3	100
720575940623351432	Tm1	Nelsie Panes	5	62.5	Shaina Mae Monungolh	2	25	Dustin Garner	1	12.5
720575940632691364	Mi4	Joshua Bañez	3	100
720575940633122972	Tm20	J. Dolorosa	11	100
720575940610236099	Mi4	Kendrick Joules Vinson	8	72.73	Alvin Josh Mandahay	3	27.27
720575940620886209	L4	Cathy Pilapil	10	83.33	Rashmita Rana	1	8.33	Nelsie Panes	1	8.33
720575940621029030	L3	Zairene Lenizo	5	83.33	Anjali Pandey	1	16.67
720575940621120192	L3	Philip	2	40	Kendrick Joules Vinson	1	20	Nelsie Panes	1	20	Jansen Seguido	1	20
720575940624571063	Tm1	Clyde	9	90	Mark Lloyd Pielago	1	10
720575940625860794	C3	Emil Kind	7	58.33	Clyde	5	41.67
720575940626616010	Dm12	Jacquilyn Laude	9	47.37	Arti Yadav	5	26.32	Joshua Bañez	1	5.26	Cathy Pilapil	1	5.26	Nelsie Panes	1	5.26	Janice Salocot	1	5.26	Mark Lloyd Pielago	1	5.26
720575940630692546	C3	Jansen Seguido	7	43.75	Jacquilyn Laude	5	31.25	Allien Mae Gogo	3	18.75	Nash Hadjerol	1	6.25
720575940633559725	L3	Darrel Jay Akiatan	2	50	Anjali Pandey	1	25	Daril Bautista	1	25
720575940635963060	TmY15	remer tancontian	3	37.5	Mendell Lopez	2	25	Merlin Moore	1	12.5	Zairene Lenizo	1	12.5	Ariel Dagohoy	1	12.5
720575940609240789	Tm2	Anjali Pandey	1	25	Michelle Pantujan	1	25	Nash Hadjerol	1	25	remer tancontian	1	25
720575940611131621	TmY17	remer tancontian	5	83.33	Joshua Bañez	1	16.67
720575940612895459	TmY17	regine salem	3	42.86	Quinn Vanderbeck	2	28.57	Dustin Garner	1	14.29	Michelle Pantujan	1	14.29
720575940613079781	OA-AL2b2	Austin T Burke	68	36.76	Krzysztof Kruk	64	34.59	Philip	20	10.81	Jacquilyn Laude	7	3.78	Emil Kind	4	2.16	John David Asis	4	2.16	Doug Bland	3	1.62	Shaina Mae Monungolh	3	1.62	Mark Lloyd Pielago	3	1.62	Laia Serratosa Capdevila	2	1.08	Cathy Pilapil	2	1.08	Imaan Tamimi	1	0.54	Arti Yadav	1	0.54	J. Dolorosa	1	0.54	Alvin Josh Mandahay	1	0.54	Nelsie Panes	1	0.54
720575940617982676	Mi4	Daril Bautista	3	60	johnclyde saguimpa	1	20	Jansen Seguido	1	20
720575940623300327	Tm1	Forrest Collman	3	100
720575940634518241	Dm12	johnclyde saguimpa	20	55.56	Nelsie Panes	5	13.89	Ben Silverman	4	11.11	Jonas Ch	2	5.56	Darrel Jay Akiatan	2	5.56	Cathy Pilapil	2	5.56	John David Asis	1	2.78
720575940638028510	C2	remer tancontian	10	47.62	Darrel Jay Akiatan	9	42.86	Shaina Mae Monungolh	2	9.52
720575940638763748	Dm12	marchan manaytay	259	98.48	Joshua Bañez	2	0.76	John David Asis	2	0.76
720575940612937970	TmY17	Anjali Pandey	1	50	John David Asis	1	50
720575940620780308	L3	Jacquilyn Laude	2	100
720575940623470323	C2	Zairene Lenizo	14	100
720575940623484650	Mi13	Jacquilyn Laude	9	75	Anjali Pandey	2	16.67	Arti Yadav	1	8.33
720575940626170149	L3	Austin T Burke	1	33.33	Anjali Pandey	1	33.33	Zairene Lenizo	1	33.33
720575940627193105	Tm1	Krzysztof Kruk	3	75	Austin T Burke	1	25
720575940630554412	L3	Shirleyjoy Serona	7	77.78	Clyde	2	22.22
720575940631568123	TmY17	remer tancontian	6	42.86	Alvin Josh Mandahay	3	21.43	John David Asis	2	14.29	Allien Mae Gogo	2	14.29	Chereb Martinez	1	7.14
720575940636206328	L3	remer tancontian	4	57.14	st0ck53y	2	28.57	Nelsie Panes	1	14.29
720575940638279913	Tm1	Joshua Bañez	4	66.67	Arti Yadav	2	33.33
720575940617396032	Tm1	Rey Adrian Candilada	50	100
720575940617424192	L3	Michelle Pantujan	7	100
720575940617969501	ML1	remer tancontian	20	66.67	Daril Bautista	5	16.67	Mark Lloyd Pielago	2	6.67	Nash Hadjerol	1	3.33	Kendrick Joules Vinson	1	3.33	Joshua Bañez	1	3.33
720575940619853141	Mi13	johnclyde saguimpa	3	75	Nash Hadjerol	1	25
720575940621168449	L3	Anjali Pandey	1	33.33	Ariel Dagohoy	1	33.33	remer tancontian	1	33.33
720575940626527024	Tm1	Philip	15	60	regine salem	9	36	Sanna Koskela	1	4
720575940627898706	ML1	Nash Hadjerol	3	25	Kendrick Joules Vinson	3	25	Mark Lloyd Pielago	3	25	Kyle Patrick Willie	1	8.33	Emil Kind	1	8.33	John David Asis	1	8.33
720575940628035400	L4	Nelsie Panes	3	75	Arti Yadav	1	25
720575940628780332	Tm20	Darrel Jay Akiatan	4	100
720575940632327992	Mi4	Zairene Lenizo	3	50	Kyle Patrick Willie	2	33.33	Miguel Albero	1	16.67
720575940620640097	L3	Ben Silverman	1	50	Anjali Pandey	1	50
720575940621005702	L3	st0ck53y	3	42.86	Clyde	3	42.86	Anjali Pandey	1	14.29
720575940621354349	Tm1	Jonas Ch	3	42.86	Darrel Jay Akiatan	3	42.86	Maria Ioannidou	1	14.29
720575940625845648	L3	Rashmita Rana	1	50	Nelsie Panes	1	50
720575940627554185	Tm20	Darrel Jay Akiatan	6	66.67	Griffin Badalemente	2	22.22	Mai Bui	1	11.11
720575940627815273	L3	Kyle Patrick Willie	3	75	Arti Yadav	1	25
720575940627876248	Mi4	Alvin Josh Mandahay	4	66.67	Austin T Burke	1	16.67	Allien Mae Gogo	1	16.67
720575940635050347	Mi4	Kendrick Joules Vinson	13	86.67	Nelsie Panes	2	13.33
720575940643171725	Dm12	M Sorek	12	60	Ben Silverman	4	20	Szi-chieh Yu	2	10	Nash Hadjerol	1	5	Allien Mae Gogo	1	5
720575940650386297	Mi4	Nelsie Panes	8	88.89	Sebastian Mauricio Molina Obando	1	11.11
720575940603851180	L4	regine salem	22	100
720575940615394727	C3	Shirleyjoy Serona	4	40	Jonas Ch	3	30	Chereb Martinez	3	30
720575940616230843	Mi4	Allien Mae Gogo	7	87.5	Ariel Dagohoy	1	12.5
720575940619378590	L4	Nelsie Panes	2	100
720575940620628907	Mi4	Ariel Dagohoy	5	100
720575940622249385	L3	Nelsie Panes	1	100
720575940627865496	L4	Jonas Ch	1	50	remer tancontian	1	50
720575940628660648	Mi4	Daril Bautista	11	64.71	Jonas Ch	3	17.65	johnclyde saguimpa	2	11.76	Allien Mae Gogo	1	5.88
720575940633181613	Tm20	Nelsie Panes	3	100
720575940636982190	Mi4	Rashmita Rana	4	66.67	Shaina Mae Monungolh	1	16.67	Nelsie Panes	1	16.67
720575940605823934	Tmy10	Atsuko Adachi	8	72.73	Nelsie Panes	3	27.27
720575940609458115	C2	annkri	16	76.19	Ryan Willie	5	23.81
720575940615100926	Tm20	Miguel Albero	3	75	Clyde	1	25
720575940622963149	Tm20	Janice Salocot	10	100
720575940626483146	L4	Rashmita Rana	1	33.33	Ariel Dagohoy	1	33.33	Jacquilyn Laude	1	33.33
720575940628712936	Tm2	J. Anthony Ocho	10	66.67	J. Dolorosa	4	26.67	John David Asis	1	6.67
720575940630745079	Mi4	Krzysztof Kruk	3	50	regine salem	3	50
720575940630848463	L3	Joshua Bañez	3	75	Mendell Lopez	1	25
720575940631483387	L3	Jonas Ch	4	100
720575940634571745	C2	Miguel Albero	4	44.44	Jonas Ch	3	33.33	Shaina Mae Monungolh	1	11.11	Nelsie Panes	1	11.11
720575940610697262	Mi4	Ariel Dagohoy	2	100
720575940613493260	Tm2	Merlin Moore	2	100
720575940622776325	Mi13	Nelsie Panes	6	60	Allien Mae Gogo	2	20	Anjali Pandey	1	10	Sebastian Mauricio Molina Obando	1	10
720575940624007721	ML1	Nelsie Panes	11	42.31	Allien Mae Gogo	4	15.38	Kyle Patrick Willie	3	11.54	J. Dolorosa	3	11.54	Mark Lloyd Pielago	3	11.54	Griffin Badalemente	1	3.85	Jansen Seguido	1	3.85
720575940625312264	L3	Ariel Dagohoy	20	95.24	Annika Bast	1	4.76
720575940627423754	L3	Chereb Martinez	5	83.33	Anjali Pandey	1	16.67
720575940628442628	Me-Lo-2-N.I.	annkri	3	23.08	Ryan Willie	2	15.38	Ariel Dagohoy	2	15.38	Miguel Albero	2	15.38	Anjali Pandey	1	7.69	Darrel Jay Akiatan	1	7.69	John David Asis	1	7.69	Mark Lloyd Pielago	1	7.69
720575940631391759	L3	Rashmita Rana	2	40	Chereb Martinez	2	40	Ariel Dagohoy	1	20
720575940632484911	L4	johnclyde saguimpa	2	66.67	Arti Yadav	1	33.33
720575940645120023	L3	Connor Laughland	2	50	Nelsie Panes	2	50
720575940610182724	Mi4	Emil Kind	4	80	remer tancontian	1	20
720575940619058230	Mi4	Emil Kind	9	90	Jansen Seguido	1	10
720575940620304469	TmY15	Nash Hadjerol	4	36.36	Kendrick Joules Vinson	3	27.27	Alvin Josh Mandahay	3	27.27	Chereb Martinez	1	9.09
720575940621736539	ML1	Austin T Burke	6	20.69	Nelsie Panes	6	20.69	Ben Silverman	5	17.24	Dustin Garner	2	6.9	Joshua Bañez	2	6.9	johnclyde saguimpa	2	6.9	Chereb Martinez	2	6.9	Jonas Ch	1	3.45	remer tancontian	1	3.45	John David Asis	1	3.45	Annika Bast	1	3.45
720575940624090701	TmY17	regine salem	39	100
720575940628100154	C3	Kyle Patrick Willie	28	73.68	Nash Hadjerol	9	23.68	annkri	1	2.63
720575940629091919	Tm1	John David Asis	7	87.5	regine salem	1	12.5
720575940630655031	L3	Miriam Flynn	1	33.33	Griffin Badalemente	1	33.33	Nelsie Panes	1	33.33
720575940632132664	Tm2	Shirleyjoy Serona	1	33.33	regine salem	1	33.33	Darrel Jay Akiatan	1	33.33
720575940616028299	Mi4	Rey Adrian Candilada	18	94.74	Emil Kind	1	5.26
720575940621998196	C2	Jacquilyn Laude	3	60	Rashmita Rana	1	20	John David Asis	1	20
720575940622071423	Mi4	Forrest Collman	11	78.57	Jansen Seguido	3	21.43
720575940623392392	Mi4	Arti Yadav	1	50	Daril Bautista	1	50
720575940624921188	Tm1	Joshua Bañez	25	96.15	Arti Yadav	1	3.85
720575940630761082	Mi4	Miguel Albero	2	66.67	Jonas Ch	1	33.33
720575940633027724	L4	Mark Lloyd Pielago	9	56.25	J. Dolorosa	2	12.5	annkri	2	12.5	Arti Yadav	1	6.25	Ariel Dagohoy	1	6.25	Nelsie Panes	1	6.25
720575940638312051	Mi4	remer tancontian	10	100
720575940660658817	Tm20	Griffin Badalemente	4	80	Rey Adrian Candilada	1	20
720575940661086337	Dm12	Annalena Oswald	16	32	M Sorek	14	28	John David Asis	8	16	Jacquilyn Laude	5	10	Nash Hadjerol	2	4	Maria Ioannidou	2	4	Szi-chieh Yu	1	2	Zairene Lenizo	1	2	Nelsie Panes	1	2
720575940612179093	L3	Nelsie Panes	4	50	Sebastian Mauricio Molina Obando	3	37.5	Annalena Oswald	1	12.5
720575940612865194	Tm20	Daril Bautista	6	100
720575940615025810	ML1	Jacquilyn Laude	21	87.5	Anjali Pandey	1	4.17	johnclyde saguimpa	1	4.17	Clyde	1	4.17
720575940615733407	Tm1	Nash Hadjerol	1	100
720575940622060713	C3	Jacquilyn Laude	5	100
720575940622558889	C2	remer tancontian	20	100
720575940626165392	Tm1	Ariel Dagohoy	3	60	Nash Hadjerol	1	20	Darrel Jay Akiatan	1	20
720575940627175064	Mi4	Alvin Josh Mandahay	8	80	Rashmita Rana	1	10	Miguel Albero	1	10
720575940634574487	L3	Joshua Bañez	3	100
720575940655133345	Dm12	Cathy Pilapil	5	29.41	John David Asis	4	23.53	st0ck53y	3	17.65	Nelsie Panes	3	17.65	Nash Hadjerol	2	11.76
720575940612937957	C3	Allien Mae Gogo	8	72.73	johnclyde saguimpa	2	18.18	remer tancontian	1	9.09
720575940612996837	TmY17	Jacquilyn Laude	3	60	regine salem	1	20	Cathy Pilapil	1	20
720575940613898415	Tm20	Ariel Dagohoy	1	50	Jansen Seguido	1	50
720575940616365241	Tm20	Miguel Albero	9	100
720575940618368185	Dm12	Joshua Bañez	8	30.77	Clyde	8	30.77	M Sorek	4	15.38	Ben Silverman	2	7.69	Annalena Oswald	2	7.69	Darrel Jay Akiatan	1	3.85	Maria Ioannidou	1	3.85
720575940621364912	L3	Darrel Jay Akiatan	1	100
720575940621620463	Mi13	Philip	4	66.67	Jonas Ch	1	16.67	Darrel Jay Akiatan	1	16.67
720575940630708933	Tm20	Ariel Dagohoy	14	82.35	Joshua Bañez	3	17.65
720575940631598799	L3	Nelsie Panes	4	50	Griffin Badalemente	2	25	Jacquilyn Laude	2	25
720575940640016061	Dm12	Mark Lloyd Pielago	10	37.04	Kyle Patrick Willie	5	18.52	Nelsie Panes	3	11.11	Austin T Burke	2	7.41	Ben Silverman	2	7.41	Zairene Lenizo	2	7.41	Nash Hadjerol	2	7.41	Allien Mae Gogo	1	3.7
720575940613008150	Mi4	Rey Adrian Candilada	2	66.67	Arti Yadav	1	33.33
720575940616815389	Tm20	Joshua Bañez	5	100
720575940618221853	Mi4	Anjali Pandey	1	50	Mark Lloyd Pielago	1	50
720575940623972632	Dm12	st0ck53y	7	35	John David Asis	5	25	Nash Hadjerol	3	15	Kyle Patrick Willie	1	5	Ben Silverman	1	5	Shirleyjoy Serona	1	5	Darrel Jay Akiatan	1	5	Allien Mae Gogo	1	5
720575940624817416	Tm1	Annalena Oswald	5	55.56	Maria Ioannidou	3	33.33	Jonas Ch	1	11.11
720575940627731210	Mi4	Clyde	4	57.14	st0ck53y	3	42.86
720575940628278524	Mi4	Chereb Martinez	4	80	Anjali Pandey	1	20
720575940630466295	L3	Philip	5	45.45	Nelsie Panes	4	36.36	Kyle Patrick Willie	1	9.09	Anjali Pandey	1	9.09
720575940630632697	L3	regine salem	2	100
720575940631189753	L4	Nelsie Panes	41	97.62	Forrest Collman	1	2.38
720575940609718084	L3	Rashmita Rana	2	66.67	Darrel Jay Akiatan	1	33.33
720575940619816246	Tm1	Clyde	8	66.67	Cathy Pilapil	2	16.67	Arti Yadav	1	8.33	Allien Mae Gogo	1	8.33
720575940624554313	Tm2	Kyle Patrick Willie	1	25	Anjali Pandey	1	25	Zairene Lenizo	1	25	Allien Mae Gogo	1	25
720575940626242890	Tm1	Emil Kind	3	100
720575940628435279	Tm20	Nash Hadjerol	4	66.67	Anjali Pandey	1	16.67	Ariel Dagohoy	1	16.67
720575940630210348	Tm20	Alvin Josh Mandahay	16	57.14	Arti Yadav	5	17.86	Emil Kind	3	10.71	remer tancontian	3	10.71	Joshua Bañez	1	3.57
720575940630408185	L3	Arti Yadav	1	50	Darrel Jay Akiatan	1	50
720575940630862636	C3	Nelsie Panes	9	75	John David Asis	2	16.67	Kendrick Joules Vinson	1	8.33
720575940631358795	L3	Jacquilyn Laude	2	50	Ryan Willie	1	25	Anjali Pandey	1	25
720575940633402143	Dm12	Ben Silverman	12	46.15	Darrel Jay Akiatan	9	34.62	Ariel Dagohoy	3	11.54	Miguel Albero	2	7.69
720575940621009249	L3	edmark tamboboy	1	100
720575940622397790	L3	Joshua Bañez	26	78.79	Nash Hadjerol	3	9.09	st0ck53y	3	9.09	Arti Yadav	1	3.03
720575940625416084	L4	Nelsie Panes	4	66.67	Arti Yadav	1	16.67	John David Asis	1	16.67
720575940626530691	C3	Joshua Bañez	2	100
720575940627250057	Tm1	marchan manaytay	5	83.33	Alisa Poh	1	16.67
720575940634858903	C3	Nash Hadjerol	8	100
720575940636580709	Tm1	Mark Lloyd Pielago	3	100
720575940642934157	L3	Kyle Patrick Willie	2	33.33	Emil Kind	2	33.33	Arti Yadav	1	16.67	Zairene Lenizo	1	16.67
720575940661043073	Dm12	Darrel Jay Akiatan	70	88.61	Ben Silverman	2	2.53	Clyde	2	2.53	Jonas Ch	1	1.27	Zairene Lenizo	1	1.27	Griffin Badalemente	1	1.27	Cathy Pilapil	1	1.27	Nelsie Panes	1	1.27
720575940606013356	C3	Celia D	6	85.71	st0ck53y	1	14.29
720575940606140337	L3	Philip	2	50	Arti Yadav	1	25	annkri	1	25
720575940613873071	Tm20	Jacquilyn Laude	12	100
720575940614736807	Mi4	Ariel Dagohoy	1	100
720575940619323806	Mi4	Philip	3	50	Nelsie Panes	2	33.33	Dustin Garner	1	16.67
720575940624034231	Mi4	Anjali Pandey	1	50	Nelsie Panes	1	50
720575940627241880	Mi4	Annalena Oswald	3	33.33	Cathy Pilapil	3	33.33	Maria Ioannidou	2	22.22	Sebastian Mauricio Molina Obando	1	11.11
720575940631599045	ML1	Allien Mae Gogo	6	35.29	Ariel Dagohoy	4	23.53	Dustin Garner	2	11.76	Ben Silverman	2	11.76	Jansen Seguido	2	11.76	Anjali Pandey	1	5.88
720575940635845018	Dm12	John David Asis	143	85.12	Shirleyjoy Serona	10	5.95	Nelsie Panes	5	2.98	Jacquilyn Laude	4	2.38	johnclyde saguimpa	3	1.79	Daril Bautista	2	1.19	Sebastian Mauricio Molina Obando	1	0.6
720575940637178798	Tm20	Allien Mae Gogo	4	57.14	Clyde	3	42.86
720575940606987721	Mi4	remer tancontian	9	90	Austin T Burke	1	10
720575940612869093	L3	Mareike Selcho	1	33.33	Zairene Lenizo	1	33.33	Griffin Badalemente	1	33.33
720575940613354467	L3	Joshua Bañez	2	100
720575940621015535	Mi4	John David Asis	45	93.75	Zairene Lenizo	2	4.17	Nash Hadjerol	1	2.08
720575940625936330	L3	Annalena Oswald	5	71.43	Sebastian Mauricio Molina Obando	2	28.57
720575940626751434	Tm20	Nelsie Panes	7	70	Clyde	2	20	Shirleyjoy Serona	1	10
720575940630450167	Tm1	Nelsie Panes	7	77.78	Alvin Josh Mandahay	2	22.22
720575940631339513	C3	Jacquilyn Laude	6	50	Arti Yadav	4	33.33	Ariel Dagohoy	1	8.33	Allien Mae Gogo	1	8.33
720575940641946587	Mi4	Ariel Dagohoy	3	50	Arti Yadav	2	33.33	Sebastian Mauricio Molina Obando	1	16.67
720575940652060150	L4	Annalena Oswald	6	100
720575940616493122	C3	Nelsie Panes	6	50	Mark Lloyd Pielago	5	41.67	Anjali Pandey	1	8.33
720575940627168830	Dm12	Daril Bautista	15	42.86	Cathy Pilapil	8	22.86	Darrel Jay Akiatan	3	8.57	Jansen Seguido	3	8.57	Alvin Josh Mandahay	2	5.71	Ben Silverman	1	2.86	Nash Hadjerol	1	2.86	Nelsie Panes	1	2.86	Mark Lloyd Pielago	1	2.86
720575940630649856	L3	Arti Yadav	1	25	Ariel Dagohoy	1	25	John David Asis	1	25	Daril Bautista	1	25
720575940631241291	Mi4	Annalena Oswald	18	85.71	Austin T Burke	1	4.76	Anjali Pandey	1	4.76	Darrel Jay Akiatan	1	4.76
720575940632200719	L4	Chereb Martinez	2	66.67	Arti Yadav	1	33.33
720575940632396867	L3	John David Asis	1	100
720575940632660025	L3	James Hebditch	1	50	annkri	1	50
720575940639047231	ML1	Darrel Jay Akiatan	14	50	Annalena Oswald	5	17.86	Allien Mae Gogo	4	14.29	Nelsie Panes	3	10.71	Zairene Lenizo	1	3.57	Kendrick Joules Vinson	1	3.57
720575940639054406	Mi4	Rashmita Rana	1	33.33	Annalena Oswald	1	33.33	Darrel Jay Akiatan	1	33.33
720575940615371370	L3	Nelsie Panes	2	100
720575940615610454	Mi4	Miguel Albero	5	100
720575940620244560	L4	Arti Yadav	1	50	Rey Adrian Candilada	1	50
720575940621532276	Mi4	Cathy Pilapil	2	100
720575940629493366	Tm2	Darrel Jay Akiatan	6	100
720575940631518316	ML1	Nelsie Panes	14	42.42	James Hebditch	6	18.18	John David Asis	4	12.12	Joshua Bañez	2	6.06	johnclyde saguimpa	2	6.06	Doug Bland	1	3.03	Gerit Linneweber	1	3.03	Jonas Ch	1	3.03	Zairene Lenizo	1	3.03	Ariel Dagohoy	1	3.03
720575940633098321	Dm12	johnclyde saguimpa	19	50	Ben Silverman	5	13.16	Austin T Burke	4	10.53	Allien Mae Gogo	4	10.53	st0ck53y	2	5.26	Chereb Martinez	2	5.26	Nelsie Panes	1	2.63	Jansen Seguido	1	2.63
720575940636098159	Mi4	Nash Hadjerol	2	66.67	Anjali Pandey	1	33.33
720575940636736101	TmY17	Jacquilyn Laude	2	40	Sanna Koskela	1	20	Tommy Crahan	1	20	Rashmita Rana	1	20
720575940637310064	Mi4	Clyde	5	100
720575940608123010	Tm1	regine salem	130	97.74	Clyde	2	1.5	Daril Bautista	1	0.75
720575940614614690	Mi4	J. Dolorosa	159	94.64	Forrest Collman	9	5.36
720575940614615714	L3	Joshua Bañez	3	100
720575940620399269	Mi4	Nash Hadjerol	1	100
720575940623961738	L3	Kyle Patrick Willie	19	95	Anjali Pandey	1	5
720575940625870992	C3	Jacquilyn Laude	3	60	Anjali Pandey	1	20	Atsuko Adachi	1	20
720575940627452549	Mi4	Krzysztof Kruk	1	100
720575940633734300	Mi4	regine salem	1	100
720575940642910861	Mi13	Daril Bautista	5	83.33	Rashmita Rana	1	16.67
720575940606812849	Dm12	Ben Silverman	9	45	Allien Mae Gogo	5	25	Arti Yadav	1	5	Nash Hadjerol	1	5	st0ck53y	1	5	Daril Bautista	1	5	Nelsie Panes	1	5	Janice Salocot	1	5
720575940614464721	L3	John David Asis	4	66.67	Zairene Lenizo	2	33.33
720575940615001263	Mi4	Krzysztof Kruk	1	50	Nelsie Panes	1	50
720575940621263069	C2	Shaina Mae Monungolh	3	100
720575940622629117	Mi4	Forrest Collman	3	100
720575940622772445	C3	Zairene Lenizo	4	100
720575940629045507	Mi4	Anjali Pandey	1	50	Cathy Pilapil	1	50
720575940630207703	L3	Anjali Pandey	2	66.67	J. Dolorosa	1	33.33
720575940640529616	L3	Ariel Dagohoy	8	88.89	Arti Yadav	1	11.11
720575940644347592	L4	Jansen Seguido	3	75	Anjali Pandey	1	25
720575940606814985	L4	Arti Yadav	1	100
720575940617810210	L4	Anjali Pandey	1	33.33	J. Anthony Ocho	1	33.33	Nelsie Panes	1	33.33
720575940618241821	C3	John David Asis	11	91.67	Zairene Lenizo	1	8.33
720575940622284037	C3	Kyle Patrick Willie	3	75	J. Dolorosa	1	25
720575940622310170	Mi4	Greg Jefferis	3	75	Anjali Pandey	1	25
720575940624617264	TmY17	Zairene Lenizo	3	100
720575940627395338	C3	regine salem	2	50	Ben Silverman	1	25	Arti Yadav	1	25
720575940627516170	C3	Jansen Seguido	9	64.29	Austin T Burke	5	35.71
720575940629492011	Mi4	marchan manaytay	3	60	annkri	1	20	Nelsie Panes	1	20
720575940631996714	Tm1	Mendell Lopez	9	69.23	Nash Hadjerol	2	15.38	Rey Adrian Candilada	2	15.38
720575940613700978	Dm12	st0ck53y	19	36.54	Nelsie Panes	16	30.77	Ben Silverman	6	11.54	John David Asis	6	11.54	Kyle Patrick Willie	3	5.77	Anjali Pandey	1	1.92	J. Anthony Ocho	1	1.92
720575940618875190	C3	John David Asis	3	100
720575940621304667	Tm20	Jacquilyn Laude	4	44.44	John David Asis	4	44.44	Philip	1	11.11
720575940624436553	Mi4	Shaina Mae Monungolh	2	66.67	remer tancontian	1	33.33
720575940626320228	Tm20	Philip	5	83.33	Arti Yadav	1	16.67
720575940631663939	L3	Nelsie Panes	2	66.67	Arti Yadav	1	33.33
720575940631959883	Mi4	Jacquilyn Laude	12	85.71	Gerit Linneweber	1	7.14	John David Asis	1	7.14
720575940636879215	Dm12	Kendrick Joules Vinson	61	62.89	Mark Lloyd Pielago	14	14.43	John David Asis	11	11.34	Ben Silverman	5	5.15	Monika Patel	1	1.03	Sky Cho	1	1.03	johnclyde saguimpa	1	1.03	Daril Bautista	1	1.03	Nelsie Panes	1	1.03	Janice Salocot	1	1.03
720575940640152381	C3	Nelsie Panes	8	80	Daril Bautista	2	20
720575940640303421	L3	Philip	9	60	Mark Lloyd Pielago	3	20	st0ck53y	2	13.33	Arti Yadav	1	6.67
720575940611763064	L4	Chereb Martinez	2	40	marchan manaytay	2	40	Arti Yadav	1	20
720575940616341877	Tm20	johnclyde saguimpa	17	80.95	Mendell Lopez	4	19.05
720575940616470389	L3	Janice Salocot	3	75	Rashmita Rana	1	25
720575940619160443	Mi4	marchan manaytay	1	50	Allien Mae Gogo	1	50
720575940622369140	Tm2	Dustin Garner	5	38.46	Lena Lörsch	3	23.08	Rey Adrian Candilada	2	15.38	Austin T Burke	1	7.69	Emil Kind	1	7.69	Anjali Pandey	1	7.69
720575940625492355	TmY17	Nash Hadjerol	11	100
720575940627146633	Tm1	J. Anthony Ocho	5	71.43	Rashmita Rana	2	28.57
720575940636621198	Tm20	Jacquilyn Laude	10	90.91	Anjali Pandey	1	9.09
720575940639834995	Mi4	Darrel Jay Akiatan	3	60	Kyle Patrick Willie	1	20	Anjali Pandey	1	20
720575940650391929	C2	Ariel Dagohoy	3	75	st0ck53y	1	25
720575940612775829	ML1	Joshua Bañez	34	59.65	J. Anthony Ocho	9	15.79	Jacquilyn Laude	6	10.53	Annika Bast	6	10.53	Rashmita Rana	1	1.75	Griffin Badalemente	1	1.75
720575940613551530	Mi4	Joshua Bañez	48	97.96	Krzysztof Kruk	1	2.04
720575940615490983	L3	Joshua Bañez	5	45.45	Janice Salocot	2	18.18	Anjali Pandey	1	9.09	Nelsie Panes	1	9.09	Jansen Seguido	1	9.09	Annika Bast	1	9.09
720575940615732127	Mi4	Nelsie Panes	1	100
720575940620726181	Dm12	Jacquilyn Laude	5	50	Annalena Oswald	2	20	marchan manaytay	2	20	Shirleyjoy Serona	1	10
720575940621129637	C2	Jonas Ch	8	57.14	marchan manaytay	4	28.57	Allien Mae Gogo	2	14.29
720575940625291668	ML1	Shaina Mae Monungolh	14	60.87	Jacquilyn Laude	5	21.74	Austin T Burke	1	4.35	Ben Silverman	1	4.35	Rashmita Rana	1	4.35	johnclyde saguimpa	1	4.35
720575940635195799	L3	st0ck53y	4	57.14	Darrel Jay Akiatan	2	28.57	Arti Yadav	1	14.29
720575940635875226	Mi4	Ariel Dagohoy	2	66.67	Krzysztof Kruk	1	33.33
720575940640107939	L4	Clyde	4	80	Annalena Oswald	1	20
720575940605907372	Dm12	Ben Silverman	2	25	Nash Hadjerol	2	25	Nelsie Panes	2	25	Allien Mae Gogo	2	25
720575940615523295	Tm20	Ariel Dagohoy	5	71.43	Joshua Bañez	1	14.29	Miguel Albero	1	14.29
720575940617876953	Dm12	Nelsie Panes	14	82.35	John David Asis	2	11.76	Dustin Garner	1	5.88
720575940617982425	C3	J. Anthony Ocho	8	61.54	Daril Bautista	4	30.77	johnclyde saguimpa	1	7.69
720575940621329856	C3	Rey Adrian Candilada	3	60	Jonas Ch	2	40
720575940621435307	Dm12	Allien Mae Gogo	14	51.85	Ben Silverman	12	44.44	Emil Kind	1	3.7
720575940622536662	L3	remer tancontian	3	75	Anjali Pandey	1	25
720575940624265143	TmY17	Clyde	2	100
720575940629528015	Tm1	Zairene Lenizo	3	100
720575940642869704	Tm1	Shaina Mae Monungolh	34	100
720575940618416614	Dm12	Austin T Burke	15	57.69	Kendrick Joules Vinson	4	15.38	Joshua Bañez	3	11.54	Nelsie Panes	3	11.54	Ben Silverman	1	3.85
720575940622200308	L3	Miriam Flynn	1	33.33	Rashmita Rana	1	33.33	st0ck53y	1	33.33
720575940624960999	Tm20	Maria Ioannidou	10	100
720575940625173483	TmY17	Doug Bland	4	36.36	Kendrick Joules Vinson	2	18.18	Joshua Bañez	2	18.18	John David Asis	2	18.18	AzureJay	1	9.09
720575940625336307	L3	Joshua Bañez	7	58.33	Alvin Josh Mandahay	3	25	Anjali Pandey	1	8.33	Cathy Pilapil	1	8.33
720575940630262263	Tm20	Kendrick Joules Vinson	11	91.67	Nelsie Panes	1	8.33
720575940630966779	Mi4	Kyle Patrick Willie	2	50	Nash Hadjerol	1	25	Annalena Oswald	1	25
720575940634455032	L3	J. Dolorosa	3	100
720575940638296041	Tm1	Cathy Pilapil	6	66.67	Rashmita Rana	3	33.33
720575940652660214	Mi4	Joshua Bañez	1	100
720575940605245984	TmY17	Gerit Linneweber	3	60	Arti Yadav	1	20	remer tancontian	1	20
720575940614237736	Tm20	Ariel Dagohoy	27	93.1	Annalena Oswald	2	6.9
720575940615238668	Mi4	Annalena Oswald	7	100
720575940618226717	Mi4	marchan manaytay	6	60	Arti Yadav	3	30	Ariel Dagohoy	1	10
720575940621959201	L3	Kendrick Joules Vinson	7	87.5	Anjali Pandey	1	12.5
720575940622726664	L3	Rashmita Rana	1	100
720575940623493673	TmY10	Shirleyjoy Serona	18	85.71	Daril Bautista	3	14.29
720575940627258899	Tm20	Nash Hadjerol	6	85.71	Arti Yadav	1	14.29
720575940627451923	Tm20	J. Dolorosa	5	100
720575940629092395	Mi4	Nelsie Panes	2	100
720575940617545821	C3	J. Dolorosa	11	78.57	Kendrick Joules Vinson	2	14.29	Rashmita Rana	1	7.14
720575940617757253	TmY17	Zairene Lenizo	2	66.67	Anjali Pandey	1	33.33
720575940619166774	Mi4	st0ck53y	4	80	Rey Adrian Candilada	1	20
720575940619720257	Mi4	Nash Hadjerol	4	100
720575940620413489	TmY15	Shirleyjoy Serona	33	94.29	Nelsie Panes	2	5.71
720575940621125211	Mi13	Jonas Ch	8	66.67	Shaina Mae Monungolh	2	16.67	Nelsie Panes	2	16.67
720575940621212737	Tm1	Nelsie Panes	13	100
720575940621386843	Dm12	Jacquilyn Laude	3	37.5	Austin T Burke	1	12.5	M Sorek	1	12.5	Amalia Braun	1	12.5	Ariel Dagohoy	1	12.5	Cathy Pilapil	1	12.5
720575940626313264	L3	Chereb Martinez	2	100
720575940638207066	Mi4	Nelsie Panes	2	66.67	Anjali Pandey	1	33.33
720575940605313638	Tm1	Ariel Dagohoy	1	100
720575940607780482	L4	Jacquilyn Laude	6	100
720575940611362424	Mi13	Annalena Oswald	3	42.86	Allien Mae Gogo	2	28.57	Anjali Pandey	1	14.29	Mark Lloyd Pielago	1	14.29
720575940613257330	Tm1	Miguel Albero	58	95.08	Maria Ioannidou	2	3.28	Zairene Lenizo	1	1.64
720575940614825618	Mi4	Nelsie Panes	2	66.67	Sanna Koskela	1	33.33
720575940621357155	L4	Anjali Pandey	1	100
720575940625018512	L4	Annalena Oswald	6	100
720575940636575333	L3	Nelsie Panes	3	60	Darrel Jay Akiatan	2	40
720575940636900975	Tm20	Emil Kind	4	40	Chereb Martinez	2	20	Jacquilyn Laude	2	20	marchan manaytay	2	20
720575940642927245	Tm20	Ariel Dagohoy	6	60	Rashmita Rana	2	20	Atsuko Adachi	2	20
720575940610399427	TmY10	Maria Ioannidou	4	50	Forrest Collman	2	25	John David Asis	2	25
720575940615062690	L4	Rey Adrian Candilada	3	60	Rashmita Rana	1	20	Mark Lloyd Pielago	1	20
720575940615745686	Mi4	johnclyde saguimpa	1	50	Alvin Josh Mandahay	1	50
720575940619418270	L3	Nash Hadjerol	5	71.43	Kyle Patrick Willie	1	14.29	Rashmita Rana	1	14.29
720575940624850108	L3	Allien Mae Gogo	8	100
720575940644080288	L3	Jacquilyn Laude	3	60	James Hebditch	1	20	Kyle Patrick Willie	1	20
720575940644203208	Tm20	Philip	6	75	Ariel Dagohoy	2	25
720575940644381384	L3	Nelsie Panes	5	62.5	Miriam Flynn	1	12.5	Arti Yadav	1	12.5	st0ck53y	1	12.5
720575940645075656	C2	Jansen Seguido	6	66.67	st0ck53y	3	33.33
720575940655171233	Mi4	Joshua Bañez	2	100
720575940612425946	Mi4	Nelsie Panes	3	50	Anjali Pandey	1	16.67	J. Dolorosa	1	16.67	johnclyde saguimpa	1	16.67
720575940612520666	Dm12	Annalena Oswald	9	34.62	Sebastian Mauricio Molina Obando	9	34.62	Joshua Bañez	3	11.54	Anjali Pandey	2	7.69	Cathy Pilapil	2	7.69	Jonas Ch	1	3.85
720575940613117667	L3	Ariel Dagohoy	5	83.33	Rashmita Rana	1	16.67
720575940614677713	Mi4	Greg Jefferis	4	66.67	Zairene Lenizo	1	16.67	Sebastian Mauricio Molina Obando	1	16.67
720575940617970900	ML1	remer tancontian	12	70.59	Allien Mae Gogo	2	11.76	Jay Gager	1	5.88	johnclyde saguimpa	1	5.88	Nelsie Panes	1	5.88
720575940618173140	C3	Zairene Lenizo	11	91.67	johnclyde saguimpa	1	8.33
720575940621579503	Tm1	johnclyde saguimpa	2	100
720575940628041969	Tm1	Nash Hadjerol	2	100
720575940634027731	L4	Nash Hadjerol	2	28.57	Chereb Martinez	2	28.57	Nelsie Panes	2	28.57	Arti Yadav	1	14.29
720575940641605851	L3	Cathy Pilapil	4	100
720575940618034978	C3	annkri	33	91.67	Jacquilyn Laude	3	8.33
720575940623011113	Tm1	Zairene Lenizo	4	100
720575940624736509	Mi4	marchan manaytay	38	73.08	Shirleyjoy Serona	11	21.15	Rey Adrian Candilada	2	3.85	Chereb Martinez	1	1.92
720575940626904350	C3	Janice Salocot	6	85.71	Anjali Pandey	1	14.29
720575940631558393	L3	Daril Bautista	4	57.14	Amalia Braun	1	14.29	Chereb Martinez	1	14.29	Janice Salocot	1	14.29
720575940633621293	C3	Nelsie Panes	9	45	Jacquilyn Laude	7	35	Alvin Josh Mandahay	2	10	Allien Mae Gogo	2	10
720575940633718041	Tm1	remer tancontian	3	100
720575940641476341	Mi4	Nelsie Panes	1	100
720575940642230005	Tm1	Sanna Koskela	1	50	marchan manaytay	1	50
720575940646254371	Tm2	marchan manaytay	4	80	Anjali Pandey	1	20
720575940611040046	L3	st0ck53y	3	75	Arti Yadav	1	25
720575940616553282	C3	J. Anthony Ocho	5	71.43	st0ck53y	2	28.57
720575940618527045	Mi4	annkri	1	100
720575940620778832	Dm12	Ben Silverman	27	55.1	Nash Hadjerol	9	18.37	Jansen Seguido	8	16.33	st0ck53y	2	4.08	Kyle Patrick Willie	1	2.04	Arti Yadav	1	2.04	Nelsie Panes	1	2.04
720575940625007945	Mi4	Zairene Lenizo	2	50	Alvin Josh Mandahay	2	50
720575940631012663	Mi4	Clyde	15	48.39	Daril Bautista	11	35.48	Ariel Dagohoy	4	12.9	Austin T Burke	1	3.23
720575940632125240	Mi4	Rey Adrian Candilada	2	66.67	Annalena Oswald	1	33.33
720575940637755701	Mi4	Shaina Mae Monungolh	3	100
720575940639497013	ML1	Darrel Jay Akiatan	7	43.75	Joshua Bañez	4	25	Austin T Burke	2	12.5	Ben Silverman	1	6.25	Anjali Pandey	1	6.25	Zairene Lenizo	1	6.25
720575940646992692	L3	Cathy Pilapil	11	91.67	Rashmita Rana	1	8.33
720575940620915079	Dm12	Nelsie Panes	7	41.18	Clyde	5	29.41	Ben Silverman	2	11.76	Zairene Lenizo	1	5.88	st0ck53y	1	5.88	edmark tamboboy	1	5.88
720575940621818228	L4	Anjali Pandey	1	50	John David Asis	1	50
720575940624936340	Mi4	Emil Kind	2	66.67	Arti Yadav	1	33.33
720575940625990032	C3	remer tancontian	4	100
720575940627183485	Tm1	Nelsie Panes	18	72	Rashmita Rana	5	20	Nash Hadjerol	1	4	Darrel Jay Akiatan	1	4
720575940627204995	C3	John David Asis	1	100
720575940632471891	Tm20	st0ck53y	10	100
720575940636467086	L3	st0ck53y	2	50	Arti Yadav	1	25	Janice Salocot	1	25
720575940636607343	C3	Kendrick Joules Vinson	11	31.43	Annalena Oswald	10	28.57	Jonas Ch	4	11.43	Sebastian Mauricio Molina Obando	2	5.71	annkri	2	5.71	johnclyde saguimpa	2	5.71	Marion Silies	1	2.86	Maria Ioannidou	1	2.86	Allien Mae Gogo	1	2.86	Jansen Seguido	1	2.86
720575940659388801	L3	Annalena Oswald	7	87.5	Sebastian Mauricio Molina Obando	1	12.5
720575940605289900	Mi4	Kendrick Joules Vinson	1	100
720575940611998101	Tm20	Nelsie Panes	7	63.64	remer tancontian	2	18.18	Rey Adrian Candilada	2	18.18
720575940615094678	L3	Kyle Patrick Willie	23	95.83	Miguel Albero	1	4.17
720575940615748511	L3	Emil Kind	5	71.43	Chereb Martinez	2	28.57
720575940620950949	L3	Emil Kind	14	70	Shirleyjoy Serona	5	25	Chereb Martinez	1	5
720575940626893242	Dm12	remer tancontian	17	54.84	John David Asis	6	19.35	Ben Silverman	3	9.68	st0ck53y	3	9.68	Nelsie Panes	2	6.45
720575940633567167	Mi4	Rey Adrian Candilada	2	100
720575940635047854	L3	Arti Yadav	1	100
720575940635065239	Mi4	Anjali Pandey	1	50	Nash Hadjerol	1	50
720575940654075809	C3	Minsik Yun	2	100
720575940609274307	L3	Ariel Dagohoy	10	100
720575940615014353	C3	Ariel Dagohoy	5	83.33	Maria Ioannidou	1	16.67
720575940619620811	Mi13	Joshua Bañez	3	100
720575940620283864	ML1	Nash Hadjerol	7	70	Jacquilyn Laude	2	20	Arti Yadav	1	10
720575940620333504	Tm20	Kendrick Joules Vinson	10	100
720575940623962111	L3	Kyle Patrick Willie	1	25	Rashmita Rana	1	25	edmark tamboboy	1	25	John David Asis	1	25
720575940625873907	Tm1	Jonas Ch	1	33.33	Darrel Jay Akiatan	1	33.33	Clyde	1	33.33
720575940630221250	L3	Nelsie Panes	15	93.75	Rashmita Rana	1	6.25
720575940630823900	Mi4	Shirleyjoy Serona	7	35	Clyde	7	35	Arti Yadav	4	20	Griffin Badalemente	2	10
720575940638104036	L3	Nelsie Panes	3	75	Rashmita Rana	1	25
720575940622052869	Mi4	Rashmita Rana	2	66.67	Darrel Jay Akiatan	1	33.33
720575940622071813	L3	Nash Hadjerol	15	93.75	Anjali Pandey	1	6.25
720575940622290977	Mi4	J. Anthony Ocho	21	91.3	Miguel Albero	2	8.7
720575940624928270	Mi13	Emil Kind	1	50	Joshua Bañez	1	50
720575940625214986	L3	Emil Kind	1	100
720575940625808398	Mi4	Shirleyjoy Serona	15	83.33	Kyle Patrick Willie	3	16.67
720575940628459014	C3	Annalena Oswald	10	90.91	Nelsie Panes	1	9.09
720575940629105155	C3	Joshua Bañez	5	45.45	regine salem	3	27.27	Ariel Dagohoy	2	18.18	Nelsie Panes	1	9.09
720575940619370560	Tm20	Mendell Lopez	6	60	Shaina Mae Monungolh	3	30	Clyde	1	10
720575940625889319	Mi4	Joshua Bañez	18	66.67	Kyle Patrick Willie	5	18.52	Allien Mae Gogo	2	7.41	John David Asis	1	3.7	Nelsie Panes	1	3.7
720575940626292798	L3	Miguel Albero	2	66.67	Arti Yadav	1	33.33
720575940629721687	L3	Annalena Oswald	2	100
720575940630186059	Mi4	Darrel Jay Akiatan	7	100
720575940632212527	L3	Ariel Dagohoy	3	75	Arti Yadav	1	25
720575940632492625	L3	Atsuko Adachi	2	40	Miriam Flynn	1	20	Rashmita Rana	1	20	Alvin Josh Mandahay	1	20
720575940632848943	Tm1	Maria Ioannidou	6	35.29	Darrel Jay Akiatan	3	17.65	James Hebditch	2	11.76	regine salem	2	11.76	Jansen Seguido	2	11.76	Anjali Pandey	1	5.88	Atsuko Adachi	1	5.88
720575940632988205	C3	Atsuko Adachi	5	55.56	Jacquilyn Laude	3	33.33	Alexander T	1	11.11
720575940637806682	Tm20	Nash Hadjerol	9	100
720575940615188626	Dm12	Annalena Oswald	5	29.41	marchan manaytay	5	29.41	Sanna Koskela	2	11.76	Nash Hadjerol	2	11.76	Darrel Jay Akiatan	2	11.76	Nelsie Panes	1	5.88
720575940618986119	Tm20	Zairene Lenizo	7	100
720575940620717702	Mi4	J. Anthony Ocho	4	100
720575940621033563	L4	johnclyde saguimpa	4	57.14	Chereb Martinez	2	28.57	Sebastian Mauricio Molina Obando	1	14.29
720575940622113886	L3	Zairene Lenizo	5	83.33	Monika Patel	1	16.67
720575940629231212	C3	Shirleyjoy Serona	14	100
720575940629915770	L3	Alexander T	1	33.33	Arti Yadav	1	33.33	Joshua Bañez	1	33.33
720575940630132862	Tm1	Rashmita Rana	8	66.67	Darrel Jay Akiatan	2	16.67	Austin T Burke	1	8.33	Griffin Badalemente	1	8.33
720575940637103735	C2	Miguel Albero	9	81.82	Krzysztof Kruk	1	9.09	Jonas Ch	1	9.09
720575940637401701	C2	Nelsie Panes	9	81.82	Rashmita Rana	1	9.09	remer tancontian	1	9.09
720575940604585662	L3	Rey Adrian Candilada	1	100
720575940616540859	L4	Rashmita Rana	1	50	Daril Bautista	1	50
720575940619434142	L3	Nash Hadjerol	4	57.14	st0ck53y	2	28.57	Arti Yadav	1	14.29
720575940619926181	C3	Joshua Bañez	7	87.5	Anjali Pandey	1	12.5
720575940620357797	Mi4	regine salem	8	80	Kendrick Joules Vinson	2	20
720575940623747260	Tm1	Darrel Jay Akiatan	23	100
720575940624377015	L3	Miguel Albero	5	62.5	Arti Yadav	1	12.5	st0ck53y	1	12.5	Nelsie Panes	1	12.5
720575940625147576	Tm2	Jansen Seguido	5	83.33	Arti Yadav	1	16.67
720575940625280700	Mi4	Joshua Bañez	8	88.89	Clyde	1	11.11
720575940639878333	TmY10	Shirleyjoy Serona	6	85.71	Nash Hadjerol	1	14.29
720575940606823625	C2	Jacquilyn Laude	8	66.67	Annalena Oswald	4	33.33
720575940607497929	Mi4	Ben Silverman	6	66.67	Anjali Pandey	1	11.11	Rey Adrian Candilada	1	11.11	Clyde	1	11.11
720575940608700117	L3	Rey Adrian Candilada	3	50	Annalena Oswald	2	33.33	Sebastian Mauricio Molina Obando	1	16.67
720575940615112401	Mi4	Daril Bautista	3	30	Annalena Oswald	2	20	Sebastian Mauricio Molina Obando	2	20	John David Asis	2	20	Allien Mae Gogo	1	10
720575940620683456	Mi4	Greg Jefferis	3	75	regine salem	1	25
720575940622441174	C3	Darrel Jay Akiatan	13	100
720575940623919300	Tm20	Zairene Lenizo	11	55	Rey Adrian Candilada	4	20	regine salem	3	15	Dustin Garner	1	5	Daril Bautista	1	5
720575940629098695	Mi13	marchan manaytay	5	45.45	Darrel Jay Akiatan	3	27.27	Sebastian Mauricio Molina Obando	2	18.18	Nelsie Panes	1	9.09
720575940637757150	Mi4	Emil Kind	11	91.67	Darrel Jay Akiatan	1	8.33
720575940644710600	TmY17	Sanna Koskela	3	37.5	Annalena Oswald	2	25	Arti Yadav	1	12.5	Ariel Dagohoy	1	12.5	marchan manaytay	1	12.5
720575940605508320	Tm20	Annalena Oswald	5	71.43	Emil Kind	1	14.29	John David Asis	1	14.29
720575940609481993	C2	Kyle Patrick Willie	68	87.18	Mark Lloyd Pielago	6	7.69	johnclyde saguimpa	3	3.85	Kendrick Joules Vinson	1	1.28
720575940609593097	Dm12	Joshua Bañez	169	83.25	Ben Silverman	15	7.39	Cathy Pilapil	6	2.96	Rey Adrian Candilada	3	1.48	Nelsie Panes	3	1.48	remer tancontian	2	0.99	Jansen Seguido	2	0.99	Forrest Collman	1	0.49	Imaan Tamimi	1	0.49	st0ck53y	1	0.49
720575940611354414	Tm20	Kendrick Joules Vinson	17	80.95	Alvin Josh Mandahay	2	9.52	Anjali Pandey	1	4.76	Arti Yadav	1	4.76
720575940616149772	Tm1	Clyde	4	100
720575940618074369	Mi4	John David Asis	5	62.5	Forrest Collman	3	37.5
720575940621610734	L3	John David Asis	11	73.33	JousterL	2	13.33	Emil Kind	1	6.67	Anjali Pandey	1	6.67
720575940626727196	Tm1	Ariel Dagohoy	25	71.43	Rashmita Rana	10	28.57
720575940632544568	Mi4	Doug Bland	7	46.67	Zairene Lenizo	2	13.33	Rashmita Rana	2	13.33	remer tancontian	2	13.33	Nelsie Panes	2	13.33
720575940646486819	L3	Nelsie Panes	4	80	Anjali Pandey	1	20
720575940610671428	L4	Chereb Martinez	16	84.21	Emil Kind	1	5.26	Sebastian Mauricio Molina Obando	1	5.26	Daril Bautista	1	5.26
720575940615089002	Tm20	Emil Kind	11	91.67	Clyde	1	8.33
720575940618144596	Tm20	Zairene Lenizo	1	100
720575940620773200	Mi13	James Hebditch	8	66.67	Jonas Ch	3	25	Janice Salocot	1	8.33
720575940632259399	L3	Nelsie Panes	3	75	Arti Yadav	1	25
720575940634446176	L4	Annalena Oswald	7	87.5	Darrel Jay Akiatan	1	12.5
720575940635958111	Dm12	Jacquilyn Laude	16	47.06	Mark Lloyd Pielago	12	35.29	Ben Silverman	5	14.71	Doug Bland	1	2.94
720575940638522202	C2	Alvin Josh Mandahay	7	100
720575940639162175	Tm20	Joshua Bañez	8	38.1	Philip	7	33.33	johnclyde saguimpa	3	14.29	Doug Bland	2	9.52	Rashmita Rana	1	4.76
720575940640635763	Tm20	Darrel Jay Akiatan	9	69.23	Sebastian Mauricio Molina Obando	3	23.08	remer tancontian	1	7.69
720575940607321474	Mi4	Nelsie Panes	2	100
720575940611684728	Tm2	Cathy Pilapil	10	90.91	Arti Yadav	1	9.09
720575940612776853	C3	regine salem	8	61.54	Annika Bast	5	38.46
720575940627314569	L3	Nelsie Panes	3	75	Anjali Pandey	1	25
720575940627873149	C2	Shirleyjoy Serona	37	77.08	Alvin Josh Mandahay	8	16.67	Nelsie Panes	2	4.17	Merlin Moore	1	2.08
720575940629393307	Tm20	regine salem	22	95.65	Nelsie Panes	1	4.35
720575940629478811	C3	Clyde	3	50	John David Asis	2	33.33	Atsuko Adachi	1	16.67
720575940630444926	Tm1	Kendrick Joules Vinson	5	55.56	Maria Ioannidou	3	33.33	Anjali Pandey	1	11.11
720575940632348068	L3	Jansen Seguido	12	66.67	Anjali Pandey	6	33.33
720575940649894777	Mi4	Emil Kind	2	50	Krzysztof Kruk	2	50
720575940609744323	L3	Nelsie Panes	11	84.62	Anjali Pandey	1	7.69	st0ck53y	1	7.69
720575940611437518	L3	Joshua Bañez	2	66.67	Anjali Pandey	1	33.33
720575940614305745	C3	Ariel Dagohoy	3	75	Arti Yadav	1	25
720575940620492737	Mi4	Mark Lloyd Pielago	3	75	Anjali Pandey	1	25
720575940621016001	C2	Philip	7	63.64	J. Dolorosa	3	27.27	Emil Kind	1	9.09
720575940621399472	Tm2	Nelsie Panes	4	100
720575940625646524	ML1	J. Dolorosa	37	46.25	Ariel Dagohoy	9	11.25	Chereb Martinez	7	8.75	Griffin Badalemente	5	6.25	Mark Lloyd Pielago	5	6.25	Alvin Josh Mandahay	3	3.75	Clyde	3	3.75	Emil Kind	2	2.5	Shaina Mae Monungolh	2	2.5	Allien Mae Gogo	2	2.5	Jansen Seguido	2	2.5	Greg Jefferis	1	1.25	remer tancontian	1	1.25	johnclyde saguimpa	1	1.25
720575940626578887	Tm1	Dustin Garner	3	60	Michelle Pantujan	2	40
720575940635162047	Mi4	Nelsie Panes	3	100
720575940613420005	ML1	Kyle Patrick Willie	9	31.03	Sebastian Mauricio Molina Obando	6	20.69	Dharini Sapkal	5	17.24	Lena Lörsch	4	13.79	Nelsie Panes	2	6.9	Philipp Schlegel	1	3.45	Clyde	1	3.45	Annika Bast	1	3.45
720575940613838819	C2	Nelsie Panes	4	100
720575940620587992	ML1	J. Anthony Ocho	5	55.56	Jonas Ch	1	11.11	Nash Hadjerol	1	11.11	Daril Bautista	1	11.11	Annika Bast	1	11.11
720575940623377407	Mi4	Sanna Koskela	1	33.33	Arti Yadav	1	33.33	Miguel Albero	1	33.33
720575940624736231	Mi4	johnclyde saguimpa	5	71.43	Nash Hadjerol	1	14.29	remer tancontian	1	14.29
720575940625154035	C3	Allien Mae Gogo	6	60	AzureJay	4	40
720575940625441772	L3	Nelsie Panes	5	50	Chereb Martinez	2	20	Jonas Ch	1	10	Arti Yadav	1	10	Shirleyjoy Serona	1	10
720575940625741799	Mi4	Nelsie Panes	12	52.17	Krzysztof Kruk	4	17.39	marchan manaytay	3	13.04	Mareike Selcho	2	8.7	Zairene Lenizo	1	4.35	John David Asis	1	4.35
720575940627978236	L3	Anjali Pandey	1	50	Allien Mae Gogo	1	50
720575940633301474	L3	J. Dolorosa	4	80	Anjali Pandey	1	20
720575940609463305	Tm1	J. Dolorosa	1	50	John David Asis	1	50
720575940623719462	Mi4	Arti Yadav	1	33.33	Nelsie Panes	1	33.33	Allien Mae Gogo	1	33.33
720575940627819025	Mi4	Anjali Pandey	1	50	Nash Hadjerol	1	50
720575940628974608	L3	Anjali Pandey	1	50	Allien Mae Gogo	1	50
720575940631067136	Mi4	Rey Adrian Candilada	5	38.46	Annika Bast	5	38.46	Philip	2	15.38	Anjali Pandey	1	7.69
720575940631185962	Tm1	Zairene Lenizo	5	100
720575940634603033	C3	Nelsie Panes	14	77.78	regine salem	2	11.11	Philip	1	5.56	Allien Mae Gogo	1	5.56
720575940644722723	L4	Anjali Pandey	1	100
720575940645687319	C2	John David Asis	8	80	edmark tamboboy	1	10	Mark Lloyd Pielago	1	10
720575940647205411	Mi4	John David Asis	5	41.67	Zairene Lenizo	3	25	Philip	3	25	marchan manaytay	1	8.33
720575940616330802	Mi4	Chereb Martinez	4	100
720575940620354609	Mi4	Jacquilyn Laude	7	70	John David Asis	3	30
720575940628817963	Mi4	John David Asis	6	85.71	Rey Adrian Candilada	1	14.29
720575940630263863	L3	Arti Yadav	1	50	Clyde	1	50
720575940631876675	L3	Arti Yadav	1	50	remer tancontian	1	50
720575940632856621	Tm2	Rashmita Rana	1	50	Daril Bautista	1	50
720575940639451189	L4	Nelsie Panes	30	100
720575940639811133	L3	Cathy Pilapil	2	100
720575940640018493	Tm20	Philip	7	87.5	John David Asis	1	12.5
720575940646480436	Mi4	Ariel Dagohoy	11	91.67	J. Anthony Ocho	1	8.33
720575940611917426	C3	Darrel Jay Akiatan	12	100
720575940616884822	Tm1	Jacquilyn Laude	6	100
720575940617639057	Mi4	Zairene Lenizo	1	100
720575940619288645	Dm12	Annika Bast	28	51.85	Jacquilyn Laude	9	16.67	Nelsie Panes	9	16.67	Ben Silverman	3	5.56	Chereb Martinez	3	5.56	Zairene Lenizo	1	1.85	Michelle Pantujan	1	1.85
720575940622369396	L3	Miriam Flynn	3	42.86	Cathy Pilapil	2	28.57	Anjali Pandey	1	14.29	Annika Bast	1	14.29
720575940628772969	Mi4	annkri	2	100
720575940629407387	L3	Allien Mae Gogo	6	85.71	Emil Kind	1	14.29
720575940636163691	Mi4	Mark Lloyd Pielago	21	67.74	Philip	6	19.35	Jansen Seguido	2	6.45	Ben Silverman	1	3.23	Allien Mae Gogo	1	3.23
720575940644352160	Tm20	Emil Kind	7	87.5	Kendrick Joules Vinson	1	12.5
720575940660576385	Tm1	Rey Adrian Candilada	364	96.81	Emil Kind	10	2.66	Maria Ioannidou	2	0.53
720575940606128318	L3	J. Anthony Ocho	3	37.5	Joshua Bañez	3	37.5	Griffin Badalemente	2	25
720575940609347779	L3	Nelsie Panes	5	83.33	Arti Yadav	1	16.67
720575940615472295	C2	Jacquilyn Laude	8	53.33	Daril Bautista	3	20	marchan manaytay	2	13.33	Arti Yadav	1	6.67	juan felipe vargas fique	1	6.67
720575940620141737	Mi4	Emil Kind	4	80	Tommy Crahan	1	20
720575940620975296	C3	Daril Bautista	2	50	Ryan Willie	1	25	marchan manaytay	1	25
720575940622117040	Dm12	remer tancontian	19	43.18	Jacquilyn Laude	17	38.64	Ariel Dagohoy	5	11.36	Ben Silverman	2	4.55	Emil Kind	1	2.27
720575940624437956	Dm12	johnclyde saguimpa	19	46.34	Ben Silverman	5	12.2	Austin T Burke	4	9.76	Allien Mae Gogo	4	9.76	Annika Bast	3	7.32	st0ck53y	2	4.88	Chereb Martinez	2	4.88	Nelsie Panes	1	2.44	Jansen Seguido	1	2.44
720575940625239224	Tm20	Mark Lloyd Pielago	8	100
720575940655086753	L3	Darrel Jay Akiatan	7	87.5	Arti Yadav	1	12.5
720575940655134369	Mi4	Miguel Albero	5	38.46	Jansen Seguido	5	38.46	Arti Yadav	2	15.38	Nash Hadjerol	1	7.69
720575940611391694	L3	Nelsie Panes	1	100
720575940615849670	Dm12	Darrel Jay Akiatan	6	85.71	J. Dolorosa	1	14.29
720575940616283846	C2	Ariel Dagohoy	5	83.33	Arti Yadav	1	16.67
720575940621802736	C3	Allien Mae Gogo	6	75	Ariel Dagohoy	1	12.5	Kendrick Joules Vinson	1	12.5
720575940625956042	L3	Nash Hadjerol	1	100
720575940627372290	Dm12	Nash Hadjerol	7	23.33	Ben Silverman	5	16.67	Rey Adrian Candilada	4	13.33	Anjali Pandey	3	10	Nelsie Panes	3	10	remer tancontian	2	6.67	Janice Salocot	2	6.67	Darrel Jay Akiatan	1	3.33	Jacquilyn Laude	1	3.33	Alvin Josh Mandahay	1	3.33	Daril Bautista	1	3.33
720575940627932932	Tm1	Krzysztof Kruk	4	100
720575940628117703	Mi13	johnclyde saguimpa	1	100
720575940630573307	L4	Anjali Pandey	1	50	Clyde	1	50
720575940631849669	CT1	Merlin Moore	9398	98.33	Amalia Braun	100	1.05	marchan manaytay	11	0.12	Allien Mae Gogo	8	0.08	Chereb Martinez	6	0.06	Jacquilyn Laude	5	0.05	johnclyde saguimpa	4	0.04	Philip	4	0.04	Mai Bui	3	0.03	Jay Gager	2	0.02	Kyle Patrick Willie	2	0.02	Emil Kind	2	0.02	Nash Hadjerol	2	0.02	John David Asis	2	0.02	Alvin Josh Mandahay	2	0.02	Nelsie Panes	2	0.02
720575940608855819	Tm2	Nash Hadjerol	2	100
720575940614113036	L3	Emil Kind	3	75	Arti Yadav	1	25
720575940616700172	C3	Miguel Albero	7	58.33	Daril Bautista	4	33.33	Anjali Pandey	1	8.33
720575940623076120	C3	Joshua Bañez	3	60	Kyle Patrick Willie	1	20	Rashmita Rana	1	20
720575940627146513	Mi4	remer tancontian	6	100
720575940627714325	C3	Nelsie Panes	12	92.31	Mark Lloyd Pielago	1	7.69
720575940627719434	L3	Arti Yadav	1	50	John David Asis	1	50
720575940631971602	Tm20	Jacquilyn Laude	6	42.86	Shirleyjoy Serona	4	28.57	Michelle Pantujan	4	28.57
720575940634989337	L4	Doug Bland	20	80	Jacquilyn Laude	2	8	Clyde	2	8	Shirleyjoy Serona	1	4
720575940616392514	Tm20	Rey Adrian Candilada	22	64.71	Clyde	7	20.59	Albert Lin	4	11.76	Ariel Dagohoy	1	2.94
720575940617676637	L3	Austin T Burke	5	55.56	Allien Mae Gogo	4	44.44
720575940618787668	C3	Daril Bautista	4	80	annkri	1	20
720575940623183640	Mi4	Ariel Dagohoy	3	75	Austin T Burke	1	25
720575940627557202	L3	Joshua Bañez	1	100
720575940630119271	Dm12	Ben Silverman	11	32.35	Chereb Martinez	9	26.47	Allien Mae Gogo	8	23.53	Nelsie Panes	3	8.82	johnclyde saguimpa	2	5.88	Kyle Patrick Willie	1	2.94
720575940631646551	Tm2	J. Dolorosa	4	57.14	Griffin Badalemente	2	28.57	marchan manaytay	1	14.29
720575940631780679	TmY17	Arti Yadav	1	50	Joshua Bañez	1	50
720575940635735407	L3	Rashmita Rana	1	50	Ariel Dagohoy	1	50
720575940636237687	L3	Mark Lloyd Pielago	3	75	Arti Yadav	1	25
720575940608118658	C2	Doug Bland	1	25	Amalia Braun	1	25	Sebastian Mauricio Molina Obando	1	25	Chereb Martinez	1	25
720575940615008150	Tm20	Ariel Dagohoy	6	66.67	J. Anthony Ocho	3	33.33
720575940620457852	L3	Arti Yadav	1	100
720575940627444617	Mi4	Nelsie Panes	2	40	Mark Lloyd Pielago	2	40	Cathy Pilapil	1	20
720575940628321658	TmY17	Gerit Linneweber	1	100
720575940629652379	L3	Nelsie Panes	3	75	Anjali Pandey	1	25
720575940630388090	Tm1	Ben Silverman	6	75	Philipp Schlegel	1	12.5	Anjali Pandey	1	12.5
720575940632138636	L3	Zairene Lenizo	2	66.67	Anjali Pandey	1	33.33
720575940632607116	Mi4	st0ck53y	7	70	Emil Kind	1	10	Nelsie Panes	1	10	Janice Salocot	1	10
720575940636776846	TmY17	Kyle Patrick Willie	3	33.33	Nash Hadjerol	2	22.22	Darrel Jay Akiatan	2	22.22	Ryan Willie	1	11.11	Zairene Lenizo	1	11.11
720575940606781873	L3	Rashmita Rana	2	66.67	Ben Silverman	1	33.33
720575940609448899	L3	Krzysztof Kruk	8	100
720575940614992807	Tm20	Clyde	8	88.89	Nseraf	1	11.11
720575940617446301	Mi4	Ariel Dagohoy	7	87.5	Rashmita Rana	1	12.5
720575940620294053	Mi4	Nelsie Panes	3	100
720575940621921702	Mi4	Kyle Patrick Willie	18	41.86	Jansen Seguido	9	20.93	Lucy Houghton	6	13.95	edmark tamboboy	5	11.63	Anjali Pandey	2	4.65	Ben Silverman	1	2.33	Forrest Collman	1	2.33	Darrel Jay Akiatan	1	2.33
720575940622116265	Tm20	John David Asis	4	50	Ariel Dagohoy	3	37.5	Joshua Bañez	1	12.5
720575940622292905	Mi4	Anjali Pandey	1	50	johnclyde saguimpa	1	50
720575940626236858	Tm20	marchan manaytay	4	66.67	Alvin Josh Mandahay	1	16.67	Allien Mae Gogo	1	16.67
720575940639249341	C3	Clyde	3	100
720575940611476963	L4	Anjali Pandey	1	100
720575940611577298	Mi4	marchan manaytay	2	50	Anjali Pandey	1	25	Nelsie Panes	1	25
720575940613074394	Dm12	Annika Bast	21	56.76	Annalena Oswald	9	24.32	Clyde	4	10.81	Ben Silverman	2	5.41	Allien Mae Gogo	1	2.7
720575940617551321	Mi4	Nash Hadjerol	3	75	remer tancontian	1	25
720575940620187608	Mi13	Cathy Pilapil	5	50	regine salem	2	20	Darrel Jay Akiatan	2	20	Rey Adrian Candilada	1	10
720575940624121323	Tm20	regine salem	25	96.15	Zairene Lenizo	1	3.85
720575940624421875	L3	Joshua Bañez	1	100
720575940628146152	Tm1	John David Asis	3	75	Anjali Pandey	1	25
720575940642386395	Mi4	Allien Mae Gogo	2	50	remer tancontian	1	25	Joshua Bañez	1	25
720575940644353992	L3	Celia D	1	25	Rashmita Rana	1	25	Nelsie Panes	1	25	marchan manaytay	1	25
720575940613242390	Tm1	Ben Silverman	1	25	Anjali Pandey	1	25	Atsuko Adachi	1	25	Nelsie Panes	1	25
720575940622331909	L3	Clyde	6	75	Rey Adrian Candilada	2	25
720575940624795662	Tm1	edmark tamboboy	11	91.67	Arti Yadav	1	8.33
720575940628687876	L4	Philip	7	43.75	Jonas Ch	4	25	Daril Bautista	2	12.5	Rashmita Rana	1	6.25	Ariel Dagohoy	1	6.25	Joshua Bañez	1	6.25
720575940628726278	L4	Ariel Dagohoy	9	90	Monika Patel	1	10
720575940629790224	Tm20	John David Asis	5	41.67	johnclyde saguimpa	3	25	Mark Lloyd Pielago	3	25	Anjali Pandey	1	8.33
720575940630494208	L4	Rey Adrian Candilada	3	42.86	Philip	3	42.86	Rashmita Rana	1	14.29
720575940630811648	Tm1	johnclyde saguimpa	5	62.5	Arti Yadav	1	12.5	Annalena Oswald	1	12.5	John David Asis	1	12.5
720575940632747551	Mi4	AzureJay	1	100
720575940616322098	C3	Allien Mae Gogo	4	80	Arti Yadav	1	20
720575940622135841	L4	Nelsie Panes	2	66.67	Rashmita Rana	1	33.33
720575940622634060	Tm2	Anjali Pandey	1	50	Nelsie Panes	1	50
720575940627523666	L3	Alvin Josh Mandahay	9	81.82	Rashmita Rana	1	9.09	Joshua Bañez	1	9.09
720575940628353098	Mi4	johnclyde saguimpa	8	53.33	Ariel Dagohoy	5	33.33	Arti Yadav	1	6.67	Rey Adrian Candilada	1	6.67
720575940629255247	Tm20	Krzysztof Kruk	2	66.67	Janice Salocot	1	33.33
720575940631058519	Tm20	marchan manaytay	2	66.67	Ariel Dagohoy	1	33.33
720575940638323290	C3	Daril Bautista	4	66.67	Zairene Lenizo	2	33.33
720575940640787544	Mi4	J. Dolorosa	3	50	Allien Mae Gogo	2	33.33	Annika Bast	1	16.67
720575940646621731	Tm20	Jacquilyn Laude	7	100
720575940611928162	Tm20	John David Asis	2	66.67	johnclyde saguimpa	1	33.33
720575940620063879	L4	Nelsie Panes	1	100
720575940623762058	Mi4	marchan manaytay	2	50	Mark Lloyd Pielago	2	50
720575940623904867	Tm1	Annika Bast	5	38.46	James Hebditch	4	30.77	Gerit Linneweber	1	7.69	Anjali Pandey	1	7.69	Arti Yadav	1	7.69	Sebastian Mauricio Molina Obando	1	7.69
720575940634401376	L3	Anjali Pandey	1	50	Nelsie Panes	1	50
720575940635251807	Tm1	Nash Hadjerol	4	80	Arti Yadav	1	20
720575940636320887	C3	Ariel Dagohoy	5	55.56	Ryan Willie	3	33.33	Janice Salocot	1	11.11
720575940636428389	L4	Nelsie Panes	1	100
720575940645999214	Mi4	James Hebditch	8	53.33	Darrel Jay Akiatan	3	20	John David Asis	3	20	Nelsie Panes	1	6.67
720575940648390777	Tm2	regine salem	34	100
720575940613486233	CT1	Merlin Moore	9405	98.1	Amalia Braun	100	1.04	Philip	19	0.2	marchan manaytay	11	0.11	Allien Mae Gogo	8	0.08	Alvin Josh Mandahay	6	0.06	Chereb Martinez	5	0.05	Jacquilyn Laude	5	0.05	johnclyde saguimpa	4	0.04	Mai Bui	3	0.03	Nelsie Panes	3	0.03	Jay Gager	2	0.02	Kyle Patrick Willie	2	0.02	Emil Kind	2	0.02	Laia Serratosa	2	0.02	Nash Hadjerol	2	0.02
720575940616620219	Tm2	remer tancontian	4	36.36	Griffin Badalemente	3	27.27	Alvaro Sanz Diez	2	18.18	Michelle Pantujan	2	18.18
720575940617842873	C2	Zairene Lenizo	4	44.44	Ryan Willie	3	33.33	Rashmita Rana	1	11.11	Daril Bautista	1	11.11
720575940621325483	L4	Philip	6	66.67	marchan manaytay	2	22.22	Arti Yadav	1	11.11
720575940623545491	C3	Nash Hadjerol	8	88.89	Kendrick Joules Vinson	1	11.11
720575940623574163	Mi4	Jansen Seguido	3	75	Forrest Collman	1	25
720575940634583706	Tm1	J. Anthony Ocho	15	93.75	Darrel Jay Akiatan	1	6.25
720575940635165850	C3	Ariel Dagohoy	5	55.56	Nelsie Panes	3	33.33	remer tancontian	1	11.11
720575940636651662	L3	Nelsie Panes	2	66.67	Rashmita Rana	1	33.33
720575940642379405	C3	Janice Salocot	4	80	Arti Yadav	1	20
720575940621182145	Tm20	Daril Bautista	9	81.82	Anjali Pandey	1	9.09	Jacquilyn Laude	1	9.09
720575940624755436	L3	James Hebditch	3	100
720575940625391339	Tm1	John David Asis	6	60	Amalia Braun	1	10	Arti Yadav	1	10	Darrel Jay Akiatan	1	10	Daril Bautista	1	10
720575940626568906	L3	marchan manaytay	3	60	Rashmita Rana	1	20	st0ck53y	1	20
720575940630707906	Mi4	Clyde	4	66.67	Krzysztof Kruk	1	16.67	Anjali Pandey	1	16.67
720575940631594233	Dm12	Ben Silverman	8	22.86	Kendrick Joules Vinson	5	14.29	johnclyde saguimpa	4	11.43	Nelsie Panes	4	11.43	Kyle Patrick Willie	3	8.57	Zairene Lenizo	3	8.57	Rey Adrian Candilada	3	8.57	Philip	2	5.71	Austin T Burke	1	2.86	Rashmita Rana	1	2.86	Annika Bast	1	2.86
720575940634284770	Mi4	Doug Bland	1	100
720575940634567393	PS125	Clyde	3	60	marchan manaytay	2	40
720575940639023332	Tm20	Shirleyjoy Serona	11	91.67	Alvaro Sanz Diez	1	8.33
720575940644082888	Mi4	Clyde	4	66.67	Jay Gager	1	16.67	Anjali Pandey	1	16.67
720575940609768203	Mi13	Nelsie Panes	7	87.5	Jonas Ch	1	12.5
720575940620169492	Mi4	Nelsie Panes	4	100
720575940623042330	PS125	Allien Mae Gogo	48	18.75	Jacquilyn Laude	36	14.06	Mark Lloyd Pielago	27	10.55	remer tancontian	18	7.03	John David Asis	13	5.08	Nelsie Panes	12	4.69	Cathy Pilapil	11	4.3	Kendrick Joules Vinson	9	3.52	Joshua Bañez	7	2.73	Imaan Tamimi	6	2.34	Annika Bast	6	2.34	Miguel Albero	5	1.95	Alvin Josh Mandahay	5	1.95	regine salem	4	1.56	Janice Salocot	4	1.56	Kyle Patrick Willie	3	1.17
720575940623402790	C3	Daril Bautista	12	100
720575940626529052	L3	Rashmita Rana	1	100
720575940626935554	C3	Alvin Josh Mandahay	2	66.67	remer tancontian	1	33.33
720575940629797115	ML1	Arti Yadav	18	69.23	Shaina Mae Monungolh	5	19.23	Imaan Tamimi	1	3.85	Yijie Yin	1	3.85	Kendrick Joules Vinson	1	3.85
720575940629845803	Tm2	Maria Ioannidou	45	83.33	Jacquilyn Laude	9	16.67
720575940632256786	C2	Mark Lloyd Pielago	8	44.44	Jansen Seguido	3	16.67	Ben Silverman	2	11.11	Kendrick Joules Vinson	2	11.11	Nelsie Panes	2	11.11	Krzysztof Kruk	1	5.56
720575940634686233	L3	Mark Lloyd Pielago	8	72.73	Darrel Jay Akiatan	3	27.27
720575940618764096	L3	Ariel Dagohoy	6	60	Chereb Martinez	4	40
720575940619747633	L3	Joshua Bañez	2	100
720575940624329545	Tm1	Arti Yadav	6	75	Nash Hadjerol	2	25
720575940630776119	L3	st0ck53y	3	42.86	Clyde	3	42.86	Anjali Pandey	1	14.29
720575940631067452	Dm12	Alvin Josh Mandahay	32	55.17	Allien Mae Gogo	6	10.34	Ben Silverman	3	5.17	Jansen Seguido	3	5.17	Doug Bland	2	3.45	Ariel Dagohoy	2	3.45	st0ck53y	2	3.45	johnclyde saguimpa	2	3.45	Mark Lloyd Pielago	2	3.45	Anjali Pandey	1	1.72	Nash Hadjerol	1	1.72	regine salem	1	1.72	Joshua Bañez	1	1.72
720575940632115527	Mi4	Jacquilyn Laude	3	75	Anjali Pandey	1	25
720575940632612655	Mi4	Alvin Josh Mandahay	7	50	Cathy Pilapil	6	42.86	Rashmita Rana	1	7.14
720575940633241901	L4	Nelsie Panes	66	90.41	Chereb Martinez	3	4.11	Ariel Dagohoy	2	2.74	John David Asis	2	2.74
720575940638516029	Tm20	Zairene Lenizo	6	100
720575940639843637	TmY10	Allien Mae Gogo	10	83.33	Austin T Burke	1	8.33	Nelsie Panes	1	8.33
720575940621150630	Mi4	Anjali Pandey	2	100
720575940622002598	Tm1	Nelsie Panes	3	42.86	John David Asis	2	28.57	regine salem	1	14.29	Jacquilyn Laude	1	14.29
720575940622998366	C3	Austin T Burke	3	75	Nelsie Panes	1	25
720575940624725396	L3	Nelsie Panes	5	100
720575940624852372	L3	Mark Lloyd Pielago	5	83.33	Arti Yadav	1	16.67
720575940627029373	L3	Nelsie Panes	6	100
720575940629304219	Mi4	Krzysztof Kruk	1	100
720575940631248727	Tm2	johnclyde saguimpa	6	54.55	Mark Lloyd Pielago	4	36.36	Shirleyjoy Serona	1	9.09
720575940636868453	L3	johnclyde saguimpa	2	66.67	st0ck53y	1	33.33
720575940638919002	Dm12	remer tancontian	2	25	Gerit Linneweber	1	12.5	Arti Yadav	1	12.5	Joshua Bañez	1	12.5	Alvin Josh Mandahay	1	12.5	Lena Lörsch	1	12.5	ShanaBanana	1	12.5
720575940605197740	L3	Lucy Houghton	3	50	Alvin Josh Mandahay	2	33.33	Anjali Pandey	1	16.67
720575940612492723	Tm2	Nelsie Panes	3	60	Merlin Moore	1	20	Ariel Dagohoy	1	20
720575940614401467	Mi4	Anjali Pandey	1	100
720575940616628667	L4	Nelsie Panes	3	75	johnclyde saguimpa	1	25
720575940619414987	Tm1	Arti Yadav	3	75	Zairene Lenizo	1	25
720575940623893946	Tm1	Emil Kind	2	100
720575940624215989	Mi4	Cathy Pilapil	6	75	Arti Yadav	2	25
720575940626571688	Mi4	Zairene Lenizo	3	100
720575940628524487	L4	Nelsie Panes	6	100
720575940640879568	Tm20	J. Anthony Ocho	2	66.67	Chereb Martinez	1	33.33
720575940605022688	Mi4	Cathy Pilapil	3	60	Arti Yadav	1	20	Clyde	1	20
720575940613658605	L3	johnclyde saguimpa	3	75	Rashmita Rana	1	25
720575940620590040	Mi13	Krzysztof Kruk	2	66.67	Ben Silverman	1	33.33
720575940622274548	TmY17	Griffin Badalemente	2	40	remer tancontian	2	40	Doug Bland	1	20
720575940624950764	Mi4	Ben Silverman	3	60	J. Anthony Ocho	1	20	Miguel Albero	1	20
720575940628990423	Tm2	Joshua Bañez	9	100
720575940629982711	L3	Chereb Martinez	2	50	Arti Yadav	1	25	Cathy Pilapil	1	25
720575940637608414	L3	Nelsie Panes	2	100
720575940638111716	Mi4	remer tancontian	2	50	Nelsie Panes	2	50
720575940638260708	C3	Nash Hadjerol	3	100
720575940616818715	C3	J. Anthony Ocho	8	100
720575940622560263	ML1	Doug Bland	24	88.89	Austin T Burke	2	7.41	Arti Yadav	1	3.7
720575940626588700	L3	Nseraf	2	40	JousterL	2	40	Janice Salocot	1	20
720575940627210810	L3	johnclyde saguimpa	4	80	Arti Yadav	1	20
720575940628323856	L3	Krzysztof Kruk	2	66.67	Anjali Pandey	1	33.33
720575940630001196	L3	Clyde	4	100
720575940630066176	L3	Nelsie Panes	41	93.18	Dustin Garner	1	2.27	Krzysztof Kruk	1	2.27	Miguel Albero	1	2.27
720575940630739004	Mi13	Krzysztof Kruk	3	60	Dustin Garner	1	20	Anjali Pandey	1	20
720575940645215767	Mi4	Mark Lloyd Pielago	5	62.5	Nelsie Panes	2	25	Rashmita Rana	1	12.5
720575940610241656	TmY17	Joshua Bañez	2	100
720575940615482434	C3	Alvin Josh Mandahay	2	100
720575940618663547	Mi4	Nseraf	11	91.67	Miguel Albero	1	8.33
720575940621117022	Mi13	a5hm0r	2	100
720575940622743646	Tm20	Darrel Jay Akiatan	5	38.46	Ryan Willie	3	23.08	st0ck53y	3	23.08	Nash Hadjerol	2	15.38
720575940626375230	Mi4	Nash Hadjerol	1	100
720575940628246088	L3	JousterL	6	66.67	Ariel Dagohoy	3	33.33
720575940629931087	CT1	Jay Gager	5330	92.13	Nseraf	323	5.58	Nelsie Panes	26	0.45	johnclyde saguimpa	15	0.26	Kendrick Joules Vinson	9	0.16	marchan manaytay	9	0.16	Philip	8	0.14	Allien Mae Gogo	8	0.14	Mark Lloyd Pielago	8	0.14	Nash Hadjerol	5	0.09	Alvin Josh Mandahay	5	0.09	J. Anthony Ocho	4	0.07	Maria Ioannidou	4	0.07	Daril Bautista	4	0.07	Griffin Badalemente	3	0.05	Szi-chieh Yu	2	0.03
720575940631712331	L3	Nelsie Panes	5	100
720575940607941762	Dm12	Daril Bautista	21	72.41	Jacquilyn Laude	3	10.34	Allien Mae Gogo	2	6.9	Beas Dutta	1	3.45	J. Anthony Ocho	1	3.45	Nash Hadjerol	1	3.45
720575940612767381	Dm12	Joshua Bañez	20	74.07	Doug Bland	2	7.41	Mark Lloyd Pielago	2	7.41	Ben Silverman	1	3.7	Maria Ioannidou	1	3.7	Daril Bautista	1	3.7
720575940614334114	Tm1	Nash Hadjerol	2	100
720575940614442658	L3	edmark tamboboy	28	96.55	Rashmita Rana	1	3.45
720575940619625118	L3	Clyde	18	81.82	Shirleyjoy Serona	4	18.18
720575940623135880	L3	John David Asis	8	80	Arti Yadav	1	10	remer tancontian	1	10
720575940626550403	C2	Krzysztof Kruk	11	91.67	Shirleyjoy Serona	1	8.33
720575940634444439	L3	Dustin Garner	13	81.25	st0ck53y	2	12.5	Rashmita Rana	1	6.25
720575940634689175	C3	Krzysztof Kruk	7	87.5	Darrel Jay Akiatan	1	12.5
720575940607613653	Mi4	Darrel Jay Akiatan	1	100
720575940612457139	Mi4	Nash Hadjerol	1	100
720575940614280879	C2	Jacquilyn Laude	5	100
720575940614849199	Mi4	Alvin Josh Mandahay	6	66.67	Miguel Albero	2	22.22	James Hebditch	1	11.11
720575940620651173	L4	Rey Adrian Candilada	4	100
720575940623345878	Dm12	Nash Hadjerol	5	83.33	Maria Ioannidou	1	16.67
720575940624077005	Dm12	Mark Lloyd Pielago	9	47.37	Maria Ioannidou	3	15.79	Nelsie Panes	3	15.79	johnclyde saguimpa	2	10.53	Krzysztof Kruk	1	5.26	regine salem	1	5.26
720575940633285843	C2	Krzysztof Kruk	9	100
720575940640092349	Mi4	Jansen Seguido	7	41.18	Nelsie Panes	5	29.41	Krzysztof Kruk	2	11.76	Xinyue Cui	1	5.88	johnclyde saguimpa	1	5.88	Daril Bautista	1	5.88
720575940604941024	Mi4	edmark tamboboy	6	75	Dustin Garner	2	25
720575940611880666	Tm1	Nash Hadjerol	203	100
720575940612643034	Tm20	Nelsie Panes	1	100
720575940614121699	L3	AzureJay	8	72.73	Griffin Badalemente	2	18.18	Kyle Patrick Willie	1	9.09
720575940614653182	Mi4	Nelsie Panes	1	100
720575940617613017	L4	J. Dolorosa	2	100
720575940620689134	C2	Krzysztof Kruk	5	55.56	Darrel Jay Akiatan	3	33.33	annkri	1	11.11
720575940622684374	Mi4	Philipp Schlegel	1	50	johnclyde saguimpa	1	50
720575940625057515	Dm12	Dustin Garner	3	42.86	Nash Hadjerol	2	28.57	Jacquilyn Laude	1	14.29	Nelsie Panes	1	14.29
720575940638244068	Mi4	Clyde	3	75	Arti Yadav	1	25
720575940609345291	Dm12	edmark tamboboy	4	50	Allien Mae Gogo	3	37.5	Cathy Pilapil	1	12.5
720575940617843483	Tm2	Nash Hadjerol	2	100
720575940618740507	Dm12	Cathy Pilapil	5	45.45	Janice Salocot	4	36.36	st0ck53y	1	9.09	marchan manaytay	1	9.09
720575940622673690	Dm12	J. Dolorosa	63	48.84	Ryan Willie	29	22.48	Joshua Bañez	26	20.16	st0ck53y	3	2.33	Jacquilyn Laude	3	2.33	J. Anthony Ocho	2	1.55	marchan manaytay	2	1.55	Kendrick Joules Vinson	1	0.78
720575940623554311	C3	Rey Adrian Candilada	22	91.67	Nseraf	2	8.33
720575940624390438	Dm12	Philip	6	42.86	Nash Hadjerol	2	14.29	Anjali Pandey	1	7.14	johnclyde saguimpa	1	7.14	Janice Salocot	1	7.14	Allien Mae Gogo	1	7.14	Mark Lloyd Pielago	1	7.14	Jansen Seguido	1	7.14
720575940624877838	Mi4	Daril Bautista	2	100
720575940626630916	TmY17	Nash Hadjerol	6	100
720575940628459281	Mi4	Shaina Mae Monungolh	47	82.46	Jacquilyn Laude	2	3.51	marchan manaytay	2	3.51	Krzysztof Kruk	1	1.75	Anjali Pandey	1	1.75	annkri	1	1.75	Alvin Josh Mandahay	1	1.75	Philip	1	1.75	Andrearwen	1	1.75
720575940632637215	C3	Krzysztof Kruk	1	50	Zairene Lenizo	1	50
720575940616746845	Tm1	Krzysztof Kruk	8	100
720575940624496969	L3	Dustin Garner	4	80	Chereb Martinez	1	20
720575940627401561	L3	Ben Silverman	12	92.31	Zairene Lenizo	1	7.69
720575940628945257	Dm12	Zairene Lenizo	4	44.44	Nash Hadjerol	3	33.33	Jansen Seguido	2	22.22
720575940629936444	Mi4	Nash Hadjerol	3	100
720575940631110995	Tm1	James Hebditch	8	88.89	Arti Yadav	1	11.11
720575940631499595	Mi4	Arti Yadav	1	50	Nash Hadjerol	1	50
720575940632272744	Mi13	Cathy Pilapil	6	60	Chereb Martinez	2	20	Nash Hadjerol	1	10	Miguel Albero	1	10
720575940635295083	L3	Nash Hadjerol	5	83.33	Arti Yadav	1	16.67
720575940636594533	Mi4	Nash Hadjerol	10	100
720575940618626461	ML1	Zairene Lenizo	22	84.62	Rashmita Rana	1	3.85	John David Asis	1	3.85	Nelsie Panes	1	3.85	Jansen Seguido	1	3.85
720575940619349371	Mi4	Arti Yadav	5	45.45	Darrel Jay Akiatan	5	45.45	Jacquilyn Laude	1	9.09
720575940621156717	Dm12	J. Dolorosa	23	67.65	Arti Yadav	8	23.53	Jacquilyn Laude	3	8.82
720575940626250115	TmY15	Nash Hadjerol	5	71.43	Zairene Lenizo	1	14.29	Joshua Bañez	1	14.29
720575940630586238	TmY10	JousterL	2	50	Jay Gager	1	25	Krzysztof Kruk	1	25
720575940633929628	Mi4	Shaina Mae Monungolh	8	66.67	TR77	3	25	JousterL	1	8.33
720575940635648367	Tm1	remer tancontian	4	100
720575940641780621	L3	AzureJay	25	100
720575940649255801	C2	Krzysztof Kruk	17	89.47	Joshua Bañez	1	5.26	Miguel Albero	1	5.26
720575940660133249	L3	Ariel Dagohoy	9	81.82	Alvin Josh Mandahay	2	18.18
720575940607832498	TmY15	a5hm0r	2	66.67	Ben Silverman	1	33.33
720575940616829371	Mi13	AzureJay	26	76.47	Cathy Pilapil	4	11.76	Chereb Martinez	3	8.82	Clyde	1	2.94
720575940618833310	C3	Krzysztof Kruk	6	100
720575940619632566	Mi4	Mendell Lopez	2	100
720575940619983262	C3	Krzysztof Kruk	2	66.67	Maria Ioannidou	1	33.33
720575940621967792	ML1	J. Anthony Ocho	61	83.56	Chereb Martinez	5	6.85	Nelsie Panes	2	2.74	Philip	2	2.74	Dustin Garner	1	1.37	Daril Bautista	1	1.37	Clyde	1	1.37
720575940624932282	Tm20	Miguel Albero	10	100
720575940634267548	L3	Kendrick Joules Vinson	8	88.89	Arti Yadav	1	11.11
720575940644305312	Mi4	Kfay	16	80	Chereb Martinez	2	10	Ben Silverman	1	5	Krzysztof Kruk	1	5
720575940644478880	L3	Nash Hadjerol	1	50	Rashmita Rana	1	50
720575940615260113	PS125	Dharini Sapkal	65	22.41	Ben Silverman	39	13.45	Philip	24	8.28	Mark Lloyd Pielago	17	5.86	Yashvi Patel	17	5.86	Krzysztof Kruk	16	5.52	Dhwani Patel	13	4.48	Cathy Pilapil	11	3.79	Daril Bautista	10	3.45	Nelsie Panes	9	3.1	Joshua Bañez	7	2.41	John David Asis	7	2.41	Dustin Garner	6	2.07	Clyde	6	2.07	Austin T Burke	5	1.72	Zairene Lenizo	4	1.38
720575940617836006	Mi4	Anjali Pandey	1	50	remer tancontian	1	50
720575940619880395	Tm20	Nash Hadjerol	3	100
720575940620206529	L3	Rashmita Rana	1	33.33	annkri	1	33.33	TR77	1	33.33
720575940621765620	L3	johnclyde saguimpa	3	75	Arti Yadav	1	25
720575940623360492	Mi4	Rey Adrian Candilada	1	100
720575940624763901	Mi13	Emil Kind	3	33.33	Darrel Jay Akiatan	2	22.22	johnclyde saguimpa	2	22.22	Nelsie Panes	2	22.22
720575940625849843	putative-fru-N.I.	Austin T Burke	79	45.4	Katharina Eichler	29	16.67	Philip	12	6.9	Cathy Pilapil	8	4.6	Laia Serratosa Capdevila	5	2.87	Michelle Pantujan	5	2.87	Alvin Josh Mandahay	5	2.87	James Hebditch	4	2.3	Allien Mae Gogo	4	2.3	Nelsie Panes	3	1.72	JousterL	3	1.72	Kyle Patrick Willie	2	1.15	Joshua Bañez	2	1.15	Dhara Kakadiya	2	1.15	John David Asis	2	1.15	Joseph Hsu	1	0.57
720575940632532428	Mi4	Jansen Seguido	9	81.82	Ariel Dagohoy	1	9.09	Jacquilyn Laude	1	9.09
720575940652489718	L3	Anjali Pandey	1	50	John David Asis	1	50
720575940608357897	ML1	Nash Hadjerol	10	90.91	st0ck53y	1	9.09
720575940616798732	L3	Dustin Garner	3	60	Ryan Willie	2	40
720575940622305825	Mi4	Chereb Martinez	3	75	Rey Adrian Candilada	1	25
720575940622777880	Mi4	Mavil	13	92.86	Cathy Pilapil	1	7.14
720575940624837671	Tm20	marchan manaytay	2	100
720575940627131923	Mi4	Darrel Jay Akiatan	7	100
720575940627499530	Mi4	Nelsie Panes	3	100
720575940631861266	L4	Anjali Pandey	1	50	Clyde	1	50
720575940632229930	L3	Nash Hadjerol	14	58.33	Rey Adrian Candilada	8	33.33	Rashmita Rana	1	4.17	johnclyde saguimpa	1	4.17
720575940646209059	Dm12	Kfay	28	100
720575940616449074	Mi4	Alvin Josh Mandahay	4	50	Ariel Dagohoy	3	37.5	J. Dolorosa	1	12.5
720575940618170949	L3	J. Anthony Ocho	8	72.73	Emil Kind	2	18.18	Anjali Pandey	1	9.09
720575940619178565	Dm12	Joshua Bañez	7	26.92	J. Anthony Ocho	5	19.23	remer tancontian	4	15.38	Ariel Dagohoy	3	11.54	Jacquilyn Laude	3	11.54	Ben Silverman	2	7.69	st0ck53y	1	3.85	marchan manaytay	1	3.85
720575940621222491	Dm12	edmark tamboboy	35	81.4	Celia D	3	6.98	Dustin Garner	2	4.65	Nash Hadjerol	1	2.33	Nelsie Panes	1	2.33	Janice Salocot	1	2.33
720575940627477050	L3	johnclyde saguimpa	2	66.67	Rashmita Rana	1	33.33
720575940631239747	L4	Krzysztof Kruk	4	100
720575940631477315	L3	Nseraf	12	100
720575940631550539	L3	Daril Bautista	3	60	Arti Yadav	1	20	Jasper Phelps	1	20
720575940632737347	C3	Ryan Willie	12	80	Darrel Jay Akiatan	3	20
720575940605809794	Mi4	Rey Adrian Candilada	19	100
720575940606913154	Mi4	Daril Bautista	3	75	Rashmita Rana	1	25
720575940621766260	L3	Ariel Dagohoy	3	42.86	Allien Mae Gogo	3	42.86	Arti Yadav	1	14.29
720575940622464636	Mi4	Zairene Lenizo	2	50	Doug Bland	1	25	Kendrick Joules Vinson	1	25
720575940626620035	L3	Alvin Josh Mandahay	2	66.67	Anjali Pandey	1	33.33
720575940627966077	Mi4	Austin T Burke	3	42.86	Jacquilyn Laude	3	42.86	Cathy Pilapil	1	14.29
720575940628769385	Mi4	Mark Lloyd Pielago	4	57.14	Rey Adrian Candilada	3	42.86
720575940629734522	C3	remer tancontian	16	94.12	Ben Silverman	1	5.88
720575940630385270	Tm1	Krzysztof Kruk	2	40	Emil Kind	1	20	Leonie Walter	1	20	Rey Adrian Candilada	1	20
720575940635314795	L3	John David Asis	2	66.67	Anjali Pandey	1	33.33
720575940617283217	Tm20	Joshua Bañez	6	100
720575940618090141	Mi4	Nelsie Panes	2	66.67	Rashmita Rana	1	33.33
720575940619734151	Tm2	Ariel Dagohoy	5	83.33	Anjali Pandey	1	16.67
720575940619983518	ML1	Miguel Albero	2	33.33	J. Anthony Ocho	1	16.67	Rashmita Rana	1	16.67	Darrel Jay Akiatan	1	16.67	Maria Ioannidou	1	16.67
720575940624105098	L3	Doug Bland	5	62.5	Janice Salocot	2	25	Arti Yadav	1	12.5
720575940624433300	L3	Anjali Pandey	1	50	Ariel Dagohoy	1	50
720575940627563653	Mi4	Arti Yadav	1	50	johnclyde saguimpa	1	50
720575940627979909	L3	J. Dolorosa	4	57.14	Arti Yadav	1	14.29	Rey Adrian Candilada	1	14.29	Kendrick Joules Vinson	1	14.29
720575940629996699	Mi4	Daril Bautista	2	50	Ben Silverman	1	25	Nelsie Panes	1	25
720575940636509326	Mi4	Nash Hadjerol	2	100
720575940613069549	Tm1	remer tancontian	79	100
720575940613253799	Tm1	Shaina Mae Monungolh	2	100
720575940614428335	L4	Annalena Oswald	7	77.78	Austin T Burke	2	22.22
720575940616395963	Mi4	Nash Hadjerol	1	100
720575940622619371	Tm2	Leonie Walter	1	100
720575940623829738	Mi4	Arti Yadav	1	50	regine salem	1	50
720575940633436324	C3	Krzysztof Kruk	6	75	Alvin Josh Mandahay	2	25
720575940638121188	Mi4	regine salem	6	54.55	remer tancontian	2	18.18	johnclyde saguimpa	2	18.18	Darrel Jay Akiatan	1	9.09
720575940638865597	Tm1	Arti Yadav	3	75	James Hebditch	1	25
720575940644530848	C2	Nash Hadjerol	9	56.25	Darrel Jay Akiatan	4	25	Alvin Josh Mandahay	3	18.75
720575940604553504	TmY15	remer tancontian	2	100
720575940608723209	ML1	Zairene Lenizo	3	50	Nash Hadjerol	2	33.33	Jay Gager	1	16.67
720575940616093964	Mi4	Miguel Albero	8	100
720575940617594146	Tm20	Nash Hadjerol	8	100
720575940618201371	Tm20	Clyde	8	80	J. Anthony Ocho	1	10	Daril Bautista	1	10
720575940620954351	TmY17	johnclyde saguimpa	5	100
720575940622223088	Mi4	Daril Bautista	1	50	Janice Salocot	1	50
720575940627912444	C2	Krzysztof Kruk	7	87.5	Rashmita Rana	1	12.5
720575940629695223	TmY10	JousterL	7	87.5	Nseraf	1	12.5
720575940631089920	ML1	Quinn Vanderbeck	3	25	remer tancontian	3	25	Nash Hadjerol	2	16.67	Annika Bast	2	16.67	Rey Adrian Candilada	1	8.33	Nelsie Panes	1	8.33
720575940613985576	Tm20	Cathy Pilapil	2	66.67	regine salem	1	33.33
720575940619860790	Dm12	annkri	14	43.75	Jacquilyn Laude	13	40.63	Alvin Josh Mandahay	2	6.25	Ben Silverman	1	3.13	Anjali Pandey	1	3.13	Allien Mae Gogo	1	3.13
720575940620458305	L3	annkri	1	100
720575940622968158	Tm20	regine salem	2	50	marchan manaytay	2	50
720575940624142118	L3	Zairene Lenizo	6	66.67	Allien Mae Gogo	2	22.22	Mark Lloyd Pielago	1	11.11
720575940630283068	C3	Nelsie Panes	2	66.67	Arti Yadav	1	33.33
720575940632751928	Dm12	John David Asis	7	36.84	Nash Hadjerol	4	21.05	Ben Silverman	3	15.79	Philip	3	15.79	Arti Yadav	1	5.26	Kendrick Joules Vinson	1	5.26
720575940635359584	TmY17	Nseraf	31	58.49	Philip	8	15.09	Chereb Martinez	6	11.32	Krzysztof Kruk	3	5.66	Ryan Willie	2	3.77	Darrel Jay Akiatan	2	3.77	Laia Serratosa	1	1.89
720575940636583269	L3	Chereb Martinez	4	80	Arti Yadav	1	20
720575940647690548	C2	Allien Mae Gogo	10	45.45	Mark Lloyd Pielago	5	22.73	Celia D	2	9.09	Dustin Garner	2	9.09	J. Anthony Ocho	2	9.09	Emil Kind	1	4.55
720575940606569318	Dm12	Ariel Dagohoy	62	76.54	Mark Lloyd Pielago	7	8.64	Nash Hadjerol	5	6.17	marchan manaytay	3	3.7	Ben Silverman	2	2.47	Allien Mae Gogo	2	2.47
720575940612566954	Tm20	Nash Hadjerol	2	66.67	regine salem	1	33.33
720575940613072754	Tm20	AzureJay	4	57.14	J. Dolorosa	3	42.86
720575940619981214	Mi4	Allien Mae Gogo	8	47.06	Chereb Martinez	7	41.18	Maria Ioannidou	1	5.88	annkri	1	5.88
720575940626883453	C2	Krzysztof Kruk	7	100
720575940627501445	Mi4	Nash Hadjerol	1	100
720575940635133803	Dm12	edmark tamboboy	14	70	Krzysztof Kruk	5	25	Rey Adrian Candilada	1	5
720575940637550990	Dm12	Alvin Josh Mandahay	9	25.71	Darrel Jay Akiatan	8	22.86	Mark Lloyd Pielago	7	20	J. Anthony Ocho	4	11.43	Nash Hadjerol	2	5.71	Kendrick Joules Vinson	2	5.71	Austin T Burke	1	2.86	Chereb Martinez	1	2.86	Nelsie Panes	1	2.86
720575940660346241	L3	johnclyde saguimpa	2	100
720575940605225900	Tm20	Ben Silverman	7	87.5	Gerit Linneweber	1	12.5
720575940613538223	L3	JousterL	2	100
720575940614279599	L4	Joshua Bañez	3	100
720575940616967611	C2	Krzysztof Kruk	6	85.71	Nelsie Panes	1	14.29
720575940617465273	Mi4	Jacquilyn Laude	3	75	Emil Kind	1	25
720575940620517803	L3	Jansen Seguido	2	66.67	Anjali Pandey	1	33.33
720575940621095361	Mi4	Griffin Badalemente	1	100
720575940624984503	C2	Allien Mae Gogo	11	73.33	Maria Ioannidou	4	26.67
720575940626271674	Tm20	Nelsie Panes	6	66.67	regine salem	2	22.22	Ben Silverman	1	11.11
720575940637251502	L3	Emil Kind	3	25	johnclyde saguimpa	3	25	Nelsie Panes	3	25	Chereb Martinez	2	16.67	Anjali Pandey	1	8.33
720575940608834517	L3	Nash Hadjerol	10	100
720575940612331982	ML1	J. Anthony Ocho	8	44.44	Rey Adrian Candilada	5	27.78	Maria Ioannidou	3	16.67	Arti Yadav	1	5.56	Nelsie Panes	1	5.56
720575940612990435	C2	Nseraf	28	96.55	Anjali Pandey	1	3.45
720575940614829023	Tm1	Nash Hadjerol	2	50	Rashmita Rana	1	25	Joshua Bañez	1	25
720575940620341185	TmY15	Nash Hadjerol	3	50	Doug Bland	1	16.67	Dustin Garner	1	16.67	Ariel Dagohoy	1	16.67
720575940622502388	L3	Clyde	4	100
720575940622687220	Dm12	Darrel Jay Akiatan	7	77.78	Ben Silverman	2	22.22
720575940627594236	Tm20	JousterL	2	66.67	Kfay	1	33.33
720575940629349873	Mi4	Nelsie Panes	4	57.14	Kyle Patrick Willie	1	14.29	Dustin Garner	1	14.29	J. Anthony Ocho	1	14.29
720575940631903183	Dm12	Philip	6	25	Janice Salocot	5	20.83	Nelsie Panes	4	16.67	Daril Bautista	3	12.5	Nash Hadjerol	2	8.33	Cathy Pilapil	2	8.33	johnclyde saguimpa	1	4.17	Jacquilyn Laude	1	4.17
720575940613266984	Tm1	bl4ckscor3	9	100
720575940618985541	L3	Nseraf	113	98.26	Rashmita Rana	1	0.87	Mark Lloyd Pielago	1	0.87
720575940621143617	C2	Krzysztof Kruk	2	100
720575940625838128	Tm20	Cathy Pilapil	2	100
720575940628397585	ML1	Dustin Garner	15	50	Nash Hadjerol	6	20	Jacquilyn Laude	5	16.67	Emil Kind	1	3.33	Anjali Pandey	1	3.33	John David Asis	1	3.33	Philip	1	3.33
720575940629494288	L4	Alvin Josh Mandahay	2	66.67	Darrel Jay Akiatan	1	33.33
720575940630917632	Tm1	John David Asis	5	38.46	regine salem	3	23.08	a5hm0r	2	15.38	Arti Yadav	1	7.69	annkri	1	7.69	Jacquilyn Laude	1	7.69
720575940611846769	C3	J. Anthony Ocho	6	75	Arti Yadav	2	25
720575940612160113	Mi4	Joshua Bañez	10	71.43	Nelsie Panes	4	28.57
720575940616499269	TmY10	Michelle Pantujan	6	100
720575940617202805	Dm12	Krzysztof Kruk	3	42.86	Allien Mae Gogo	2	28.57	Nash Hadjerol	1	14.29	Ariel Dagohoy	1	14.29
720575940622296692	Mi4	Nash Hadjerol	10	66.67	marchan manaytay	5	33.33
720575940629552215	Mi4	James Hebditch	1	50	Anjali Pandey	1	50
720575940629600335	Tm20	Mendell Lopez	1	50	Jansen Seguido	1	50
720575940632671336	L3	Doug Bland	1	25	Krzysztof Kruk	1	25	Nash Hadjerol	1	25	Jacquilyn Laude	1	25
720575940645381742	L3	JousterL	3	75	Arti Yadav	1	25
720575940645439086	L3	Chereb Martinez	2	100
720575940606915714	Tm20	Emil Kind	3	75	Krzysztof Kruk	1	25
720575940620492404	Mi4	bl4ckscor3	8	100
720575940627580029	L4	Ariel Dagohoy	17	89.47	Shirleyjoy Serona	2	10.53
720575940630368894	ML1	JousterL	12	48	Jansen Seguido	5	20	Nseraf	3	12	Clyde	2	8	edmark tamboboy	1	4	Alvin Josh Mandahay	1	4	marchan manaytay	1	4
720575940632394380	L4	Joshua Bañez	3	75	Anjali Pandey	1	25
720575940635040887	Mi4	J. Dolorosa	5	100
720575940635789943	L3	Nseraf	52	98.11	Rashmita Rana	1	1.89
720575940637046903	L3	Nash Hadjerol	5	62.5	Arti Yadav	1	12.5	Joshua Bañez	1	12.5	Daril Bautista	1	12.5
720575940659418241	Mi4	bl4ckscor3	7	53.85	Mavil	5	38.46	annkri	1	7.69
720575940606626481	C2	Nseraf	25	86.21	Jansen Seguido	3	10.34	Ariel Dagohoy	1	3.45
720575940611580074	Tm2	bl4ckscor3	3	75	annkri	1	25
720575940614683823	Dm12	Daril Bautista	18	75	Nash Hadjerol	3	12.5	Beas Dutta	1	4.17	J. Dolorosa	1	4.17	Rashmita Rana	1	4.17
720575940614752935	Mi4	Miguel Albero	4	100
720575940614826130	Tm20	Mark Lloyd Pielago	5	83.33	Chereb Martinez	1	16.67
720575940619981982	Tm20	Chereb Martinez	5	38.46	JousterL	4	30.77	Arti Yadav	2	15.38	Nash Hadjerol	1	7.69	Maria Ioannidou	1	7.69
720575940620650155	Tm20	Dustin Garner	4	50	Nelsie Panes	3	37.5	Rashmita Rana	1	12.5
720575940621252779	Mi4	a5hm0r	2	28.57	Allien Mae Gogo	2	28.57	Arti Yadav	1	14.29	Griffin Badalemente	1	14.29	marchan manaytay	1	14.29
720575940621866643	L4	Emil Kind	1	50	Rashmita Rana	1	50
720575940632045741	Mi4	Nash Hadjerol	3	100
720575940609302211	Mi13	Nash Hadjerol	5	100
720575940624213685	Mi4	Clyde	4	80	Rashmita Rana	1	20
720575940624370884	L3	Jacquilyn Laude	6	66.67	Joshua Bañez	1	11.11	Chereb Martinez	1	11.11	Daril Bautista	1	11.11
720575940624883388	Tm20	Alvin Josh Mandahay	2	100
720575940624969397	Tm2	st0ck53y	5	26.32	Nelsie Panes	5	26.32	marchan manaytay	5	26.32	Kendrick Joules Vinson	3	15.79	Allien Mae Gogo	1	5.26
720575940633319628	C3	Krzysztof Kruk	3	60	Daril Bautista	2	40
720575940634178751	L3	bl4ckscor3	2	66.67	Rashmita Rana	1	33.33
720575940635146431	Mi4	Clyde	7	100
720575940644179656	L4	Alvin Josh Mandahay	3	100
720575940644239560	Mi4	Mark Lloyd Pielago	3	100
720575940612464882	L3	Nelsie Panes	2	50	Arti Yadav	1	25	Márcia Santos	1	25
720575940615983846	L3	Emil Kind	1	100
720575940619729648	Tm20	Ryan Willie	2	100
720575940623738573	ML1	annkri	8	34.78	Shirleyjoy Serona	5	21.74	John David Asis	5	21.74	Clyde	2	8.7	Krzysztof Kruk	1	4.35	Anjali Pandey	1	4.35	Daril Bautista	1	4.35
720575940624585959	L3	edmark tamboboy	40	100
720575940634800888	L3	annkri	4	100
720575940635695864	Tm1	Emil Kind	5	45.45	Mark Lloyd Pielago	5	45.45	Arti Yadav	1	9.09
720575940638099689	L3	Darrel Jay Akiatan	7	87.5	Arti Yadav	1	12.5
720575940652603126	L3	johnclyde saguimpa	3	100
720575940614273331	Me-Lo-2-N.I.	Gerit Linneweber	7	70	Krzysztof Kruk	2	20	Austin T Burke	1	10
720575940622704922	C3	Nseraf	6	85.71	Daril Bautista	1	14.29
720575940624109353	L3	Nelsie Panes	2	50	Nash Hadjerol	1	25	Rashmita Rana	1	25
720575940625360167	Dm12	Cathy Pilapil	8	57.14	Rashmita Rana	5	35.71	Janice Salocot	1	7.14
720575940627081474	Mi4	Clyde	4	50	Arti Yadav	3	37.5	johnclyde saguimpa	1	12.5
720575940629009155	L3	Nash Hadjerol	3	75	Anjali Pandey	1	25
720575940629852972	Mi13	M Sorek	2	50	Darrel Jay Akiatan	2	50
720575940630461244	ML1	Kfay	150	96.15	Joshua Bañez	3	1.92	Ryan Willie	2	1.28	Szi-chieh Yu	1	0.64
720575940632640312	L3	Jacquilyn Laude	4	66.67	Anjali Pandey	1	16.67	Clyde	1	16.67
720575940646811444	Tm20	remer tancontian	5	83.33	Cathy Pilapil	1	16.67
720575940615111018	Mi4	Krzysztof Kruk	6	100
720575940618813248	C3	Kyle Patrick Willie	19	50	Krzysztof Kruk	17	44.74	Miguel Albero	2	5.26
720575940620594014	Mi4	Kendrick Joules Vinson	21	100
720575940623724899	C3	Jacquilyn Laude	6	66.67	regine salem	2	22.22	Allien Mae Gogo	1	11.11
720575940624018249	C3	Nseraf	15	100
720575940628987215	C3	edmark tamboboy	5	83.33	Rashmita Rana	1	16.67
720575940632897873	Mi4	Shaina Mae Monungolh	25	96.15	Daril Bautista	1	3.85
720575940639650109	C3	Krzysztof Kruk	9	100
720575940640653144	L3	Doug Bland	1	50	remer tancontian	1	50
720575940648459652	Tm20	bl4ckscor3	5	83.33	Krzysztof Kruk	1	16.67
720575940604209580	Mi4	Emil Kind	3	60	bl4ckscor3	2	40
720575940612088725	Mi4	Anjali Pandey	1	25	Leonie Walter	1	25	Rey Adrian Candilada	1	25	Nelsie Panes	1	25
720575940613912487	L4	Nseraf	64	98.46	Anjali Pandey	1	1.54
720575940616218015	L3	Arti Yadav	3	33.33	Ben Silverman	2	22.22	Rey Adrian Candilada	2	22.22	Krzysztof Kruk	1	11.11	Chereb Martinez	1	11.11
720575940617778571	OA-AL2b2	Mareike Selcho	84	61.76	Mark Lloyd Pielago	11	8.09	Philip	9	6.62	Allien Mae Gogo	8	5.88	J. Dolorosa	4	2.94	Nelsie Panes	4	2.94	Peter Gibb	2	1.47	Doug Bland	2	1.47	Kendrick Joules Vinson	2	1.47	Jansen Seguido	2	1.47	Austin T Burke	1	0.74	Emil Kind	1	0.74	Yijie Yin	1	0.74	Zairene Lenizo	1	0.74	Michelle Pantujan	1	0.74	Nash Hadjerol	1	0.74
720575940619012510	L3	Clyde	5	50	Arti Yadav	4	40	TR77	1	10
720575940620297638	Tm2	Joshua Bañez	3	75	JousterL	1	25
720575940634794391	C2	Krzysztof Kruk	6	54.55	Andrearwen	5	45.45
720575940639648163	C3	Emil Kind	12	80	Dustin Garner	1	6.67	Krzysztof Kruk	1	6.67	annkri	1	6.67
720575940647264132	C3	Krzysztof Kruk	5	100
720575940613047794	Mi4	annkri	9	45	AzureJay	3	15	Arti Yadav	3	15	Joshua Bañez	2	10	Ben Silverman	1	5	Miguel Albero	1	5	Philip	1	5
720575940614915503	Dm12	Krzysztof Kruk	15	83.33	Ben Silverman	1	5.56	Nash Hadjerol	1	5.56	Clyde	1	5.56
720575940621807062	Mi4	bl4ckscor3	10	76.92	Iliyan Georgiev	3	23.08
720575940622584772	TmY15	annkri	14	66.67	AzureJay	5	23.81	M Sorek	1	4.76	Arti Yadav	1	4.76
720575940623363050	Tm1	J. Dolorosa	3	100
720575940630242295	C3	Anjali Pandey	3	50	Darrel Jay Akiatan	1	16.67	Joshua Bañez	1	16.67	Mark Lloyd Pielago	1	16.67
720575940633225164	Dm12	Krzysztof Kruk	10	62.5	Nash Hadjerol	2	12.5	Nelsie Panes	2	12.5	Dustin Garner	1	6.25	Nseraf	1	6.25
720575940634102241	L3	Griffin Badalemente	4	57.14	Chereb Martinez	3	42.86
720575940635070911	Tm20	Mark Lloyd Pielago	6	100
720575940635757560	L3	Arti Yadav	1	50	Nelsie Panes	1	50
720575940608213001	TmY17	Kendrick Joules Vinson	4	80	Doug Bland	1	20
720575940616318988	L3	Nash Hadjerol	6	75	Krzysztof Kruk	1	12.5	Rashmita Rana	1	12.5
720575940620690437	Mi4	Zairene Lenizo	1	100
720575940624530446	Tm1	remer tancontian	10	66.67	Anjali Pandey	3	20	Quinn Vanderbeck	2	13.33
720575940624751630	Mi4	regine salem	19	95	Nash Hadjerol	1	5
720575940625539082	L3	Anjali Pandey	1	100
720575940626912787	L3	Nseraf	5	62.5	st0ck53y	3	37.5
720575940628015620	Mi4	Nelsie Panes	2	100
720575940628460548	L3	Rey Adrian Candilada	4	50	J. Anthony Ocho	2	25	Rashmita Rana	1	12.5	Chereb Martinez	1	12.5
720575940629834240	C2	annkri	6	85.71	Kfay	1	14.29
720575940610095172	TmY17	Krzysztof Kruk	5	50	Darrel Jay Akiatan	3	30	Quinn Vanderbeck	1	10	Emil Kind	1	10
720575940616867894	Tm1	Arti Yadav	1	100
720575940618698781	Dm12	Mark Lloyd Pielago	6	37.5	John David Asis	5	31.25	regine salem	2	12.5	Zairene Lenizo	1	6.25	Nash Hadjerol	1	6.25	marchan manaytay	1	6.25
720575940618999350	Mi4	Nelsie Panes	1	100
720575940619177541	Dm12	st0ck53y	22	95.65	Ben Silverman	1	4.35
720575940622332954	Mi4	Mendell Lopez	2	50	regine salem	2	50
720575940623677993	L3	Mendell Lopez	1	16.67	remer tancontian	1	16.67	st0ck53y	1	16.67	johnclyde saguimpa	1	16.67	Chereb Martinez	1	16.67	Allien Mae Gogo	1	16.67
720575940627685397	L3	Cathy Pilapil	1	100
720575940629860908	C2	Krzysztof Kruk	6	75	Anjali Pandey	1	12.5	Nash Hadjerol	1	12.5
720575940639316550	C2	annkri	13	92.86	Nelsie Panes	1	7.14
720575940605837414	L3	Nash Hadjerol	3	60	Krzysztof Kruk	1	20	Minsik Yun	1	20
720575940619263568	Mi4	Krzysztof Kruk	7	100
720575940620457045	Tm1	johnclyde saguimpa	22	57.89	Daril Bautista	9	23.68	Clyde	5	13.16	JousterL	2	5.26
720575940623091299	Mi4	Clyde	2	100
720575940625469005	Dm12	Nash Hadjerol	6	50	John David Asis	3	25	Anjali Pandey	2	16.67	Dustin Garner	1	8.33
720575940626347108	Mi4	johnclyde saguimpa	3	50	Szi-chieh Yu	1	16.67	Anjali Pandey	1	16.67	Rey Adrian Candilada	1	16.67
720575940627633738	Mi4	Doug Bland	11	57.89	Nash Hadjerol	8	42.11
720575940631250540	TmY17	Zairene Lenizo	2	40	Quinn Vanderbeck	1	20	J. Dolorosa	1	20	Allien Mae Gogo	1	20
720575940633210975	Tm2	Arti Yadav	1	100
720575940639286899	C3	Krzysztof Kruk	3	100
720575940610718328	C3	Krzysztof Kruk	2	100
720575940614783138	Mi4	Nseraf	3	50	Mark Lloyd Pielago	2	33.33	Anjali Pandey	1	16.67
720575940615871135	ML1	Ariel Dagohoy	5	50	Krzysztof Kruk	2	20	remer tancontian	2	20	regine salem	1	10
720575940617739933	Mi4	Nash Hadjerol	1	100
720575940619964039	C3	Krzysztof Kruk	2	66.67	Dustin Garner	1	33.33
720575940619984030	L4	Rashmita Rana	1	33.33	Annalena Oswald	1	33.33	Maria Ioannidou	1	33.33
720575940623433876	Tm1	Mendell Lopez	2	100
720575940627868328	L3	Emil Kind	1	33.33	Anjali Pandey	1	33.33	Nelsie Panes	1	33.33
720575940629211258	Tm1	Nseraf	32	96.97	Rashmita Rana	1	3.03
720575940630601854	Me-Lo-2-N.I.	st0ck53y	7	28	Mark Lloyd Pielago	6	24	Jansen Seguido	3	12	Griffin Badalemente	2	8	remer tancontian	2	8	John David Asis	2	8	Allien Mae Gogo	2	8	marchan manaytay	1	4
720575940604579500	TmY17	Joshua Bañez	66	91.67	Rashmita Rana	6	8.33
720575940606069937	Mi4	Jansen Seguido	3	100
720575940606382257	L4	John David Asis	5	71.43	Rashmita Rana	1	14.29	Allien Mae Gogo	1	14.29
720575940610553554	TmY17	J. Dolorosa	4	80	JousterL	1	20
720575940613080243	Dm12	Nash Hadjerol	5	23.81	Nelsie Panes	5	23.81	Allien Mae Gogo	4	19.05	Celia D	2	9.52	Philip	2	9.52	Clyde	2	9.52	Ben Silverman	1	4.76
720575940614172847	L3	Chereb Martinez	10	76.92	Emil Kind	2	15.38	Anjali Pandey	1	7.69
720575940620560043	L4	Anjali Pandey	1	50	Jansen Seguido	1	50
720575940625284284	Mi4	Chereb Martinez	2	100
720575940633673427	L4	Clyde	5	71.43	Anjali Pandey	2	28.57
720575940641302736	C3	Nseraf	18	90	Mendell Lopez	1	5	Nelsie Panes	1	5
720575940608910037	Mi4	Griffin Badalemente	8	100
720575940620597012	Mi4	Shirleyjoy Serona	6	75	Anjali Pandey	1	12.5	Nash Hadjerol	1	12.5
720575940622702344	L3	Arti Yadav	4	80	Dustin Garner	1	20
720575940628016400	Mi4	Nseraf	21	100
720575940628029706	ML1	Shirleyjoy Serona	10	26.32	John David Asis	8	21.05	Nash Hadjerol	6	15.79	Jacquilyn Laude	5	13.16	Mark Lloyd Pielago	5	13.16	Kendrick Joules Vinson	2	5.26	Zairene Lenizo	1	2.63	Rashmita Rana	1	2.63
720575940628360469	Dm12	Krzysztof Kruk	5	38.46	Mark Lloyd Pielago	5	38.46	Anjali Pandey	1	7.69	Nash Hadjerol	1	7.69	Daril Bautista	1	7.69
720575940628955900	Mi4	Chereb Martinez	7	36.84	Austin T Burke	3	15.79	J. Anthony Ocho	3	15.79	Jacquilyn Laude	3	15.79	Cathy Pilapil	2	10.53	st0ck53y	1	5.26
720575940629365504	L4	Nseraf	5	83.33	Rashmita Rana	1	16.67
720575940630329088	Mi4	Anjali Pandey	1	50	Zairene Lenizo	1	50
720575940637838558	L4	Jacquilyn Laude	4	80	Krzysztof Kruk	1	20
720575940615783234	Mi4	Nash Hadjerol	1	100
720575940618651938	C2	Nelsie Panes	3	50	Doug Bland	2	33.33	Emil Kind	1	16.67
720575940623104280	Mi4	Darrel Jay Akiatan	4	66.67	st0ck53y	2	33.33
720575940626462501	C2	Krzysztof Kruk	2	66.67	Zairene Lenizo	1	33.33
720575940627146042	Tm20	Krzysztof Kruk	6	100
720575940632090435	L4	Jansen Seguido	1	100
720575940632389432	Tm20	marchan manaytay	4	40	Ariel Dagohoy	3	30	Allien Mae Gogo	2	20	Shirleyjoy Serona	1	10
720575940632957727	L4	Nelsie Panes	4	100
720575940645114647	Tm20	Emil Kind	1	20	Beas Dutta	1	20	Varun Sane	1	20	Anjali Pandey	1	20	marchan manaytay	1	20
720575940623363978	C3	Krzysztof Kruk	1	50	Griffin Badalemente	1	50
720575940624403859	ML1	Nash Hadjerol	7	43.75	Darrel Jay Akiatan	4	25	Maria Ioannidou	2	12.5	Anjali Pandey	1	6.25	Janice Salocot	1	6.25	Mark Lloyd Pielago	1	6.25
720575940626487677	Tm20	JousterL	1	100
720575940628541801	C3	Krzysztof Kruk	3	50	Zairene Lenizo	3	50
720575940629123914	Me-Lo-2-N.I.	Alvin Josh Mandahay	3	37.5	Nash Hadjerol	2	25	Zairene Lenizo	1	12.5	annkri	1	12.5	Nelsie Panes	1	12.5
720575940629357415	L3	Nash Hadjerol	3	100
720575940629889383	TmY15	bl4ckscor3	8	72.73	Mavil	2	18.18	Kendrick Joules Vinson	1	9.09
720575940640354176	Mi4	Anjali Pandey	1	50	Miguel Albero	1	50
720575940612333518	Dm12	J. Anthony Ocho	4	36.36	Jacquilyn Laude	3	27.27	Merlin Moore	1	9.09	Imaan Tamimi	1	9.09	regine salem	1	9.09	Maria Ioannidou	1	9.09
720575940613427097	L3	Anjali Pandey	1	50	Jacquilyn Laude	1	50
720575940617706937	Mi4	Ryan Willie	1	50	Nelsie Panes	1	50
720575940619434443	C3	Nseraf	27	93.1	Shaina Mae Monungolh	2	6.9
720575940623491476	Tm20	Michelle Pantujan	1	100
720575940623586756	L3	Daril Bautista	1	100
720575940625309116	L3	marchan manaytay	13	52	edmark tamboboy	10	40	Nash Hadjerol	2	8
720575940632435117	TmY17	Arti Yadav	1	50	remer tancontian	1	50
720575940633612205	Tm20	Ben Silverman	2	66.67	Chereb Martinez	1	33.33
720575940655640993	C3	Chereb Martinez	5	71.43	Shirleyjoy Serona	2	28.57
720575940615117777	C2	Krzysztof Kruk	4	66.67	Alvin Josh Mandahay	2	33.33
720575940617653204	L3	Arti Yadav	3	42.86	M Sorek	2	28.57	Alvin Josh Mandahay	1	14.29	Daril Bautista	1	14.29
720575940620927983	Mi4	Nash Hadjerol	2	100
720575940627994108	C3	Krzysztof Kruk	5	71.43	Dustin Garner	2	28.57
720575940631248343	Dm12	Krzysztof Kruk	15	57.69	st0ck53y	3	11.54	Emil Kind	2	7.69	Kendrick Joules Vinson	2	7.69	Ryan Willie	1	3.85	Rashmita Rana	1	3.85	Jacquilyn Laude	1	3.85	John David Asis	1	3.85
720575940633703393	Tm2	Nelsie Panes	1	100
720575940640429008	L3	Arti Yadav	1	50	J. Dolorosa	1	50
720575940640994805	Tm1	Nash Hadjerol	2	100
720575940642272757	TmY10	Kyle Patrick Willie	3	33.33	J. Dolorosa	3	33.33	Mark Lloyd Pielago	3	33.33
720575940613590550	Dm12	Nash Hadjerol	3	33.33	Daril Bautista	2	22.22	Clyde	2	22.22	Anjali Pandey	1	11.11	Allien Mae Gogo	1	11.11
720575940613620246	Me-Lo-2-N.I.	st0ck53y	36	87.8	Mark Lloyd Pielago	2	4.88	Jansen Seguido	2	4.88	Anjali Pandey	1	2.44
720575940617360955	L3	J. Dolorosa	4	100
720575940618724893	Tm1	Daril Bautista	1	100
720575940622971928	C3	Allien Mae Gogo	2	100
720575940628258833	L3	Celia D	3	42.86	Anjali Pandey	1	14.29	Minsik Yun	1	14.29	Daril Bautista	1	14.29	Janice Salocot	1	14.29
720575940628535356	Tm1	Emil Kind	1	100
720575940629029392	Mi4	Kendrick Joules Vinson	30	100
720575940639237173	Tm20	Darrel Jay Akiatan	6	100
720575940646624291	Mi4	Cathy Pilapil	1	100
720575940607321692	Mi13	Nash Hadjerol	8	100
720575940610839620	L3	Clyde	6	50	st0ck53y	3	25	Nelsie Panes	2	16.67	Arti Yadav	1	8.33
720575940612075618	L3	Doug Bland	1	25	remer tancontian	1	25	Nelsie Panes	1	25	Jansen Seguido	1	25
720575940620781141	ML1	Daril Bautista	2	28.57	Dustin Garner	1	14.29	Mendell Lopez	1	14.29	Nash Hadjerol	1	14.29	Alvin Josh Mandahay	1	14.29	Clyde	1	14.29
720575940621345857	L3	Anjali Pandey	1	50	Nelsie Panes	1	50
720575940622498889	L3	Dustin Garner	5	83.33	Arti Yadav	1	16.67
720575940622779998	L3	JousterL	5	50	st0ck53y	2	20	Daril Bautista	2	20	Arti Yadav	1	10
720575940625011785	Tm1	marchan manaytay	13	92.86	Ben Silverman	1	7.14
720575940640633432	Dm12	Nelsie Panes	8	72.73	Nash Hadjerol	1	9.09	Rey Adrian Candilada	1	9.09	marchan manaytay	1	9.09
720575940610522232	Mi13	Joshua Bañez	4	100
720575940612365937	L4	johnclyde saguimpa	2	100
720575940612452978	L3	st0ck53y	1	100
720575940621773428	Mi4	Zairene Lenizo	5	100
720575940625099364	Mi4	Nash Hadjerol	10	100
720575940629831271	Dm12	Mark Lloyd Pielago	12	80	Jacquilyn Laude	2	13.33	Rashmita Rana	1	6.67
720575940631368310	Dm12	Zairene Lenizo	9	45	Miguel Albero	3	15	Kendrick Joules Vinson	2	10	Szi-chieh Yu	1	5	Dustin Garner	1	5	Ben Silverman	1	5	Ryan Willie	1	5	Arti Yadav	1	5	Daril Bautista	1	5
720575940632178316	L3	Nelsie Panes	4	100
720575940635590767	C2	Nseraf	25	86.21	Griffin Badalemente	3	10.34	Anjali Pandey	1	3.45
720575940659946625	C3	johnclyde saguimpa	22	91.67	Anjali Pandey	1	4.17	Griffin Badalemente	1	4.17
720575940605686462	L3	JousterL	6	100
720575940606709449	C3	Nseraf	31	88.57	Krzysztof Kruk	4	11.43
720575940618672293	Tm1	Mendell Lopez	2	100
720575940618947230	L3	Arti Yadav	2	40	Darrel Jay Akiatan	2	40	Nash Hadjerol	1	20
720575940620439233	Mi4	regine salem	2	66.67	Krzysztof Kruk	1	33.33
720575940620519616	C3	Nseraf	25	67.57	JousterL	11	29.73	Rashmita Rana	1	2.7
720575940621312176	C2	Krzysztof Kruk	6	85.71	Emil Kind	1	14.29
720575940623068868	TmY17	Quinn Vanderbeck	5	100
720575940624166035	C3	st0ck53y	5	62.5	J. Dolorosa	1	12.5	Nash Hadjerol	1	12.5	Mark Lloyd Pielago	1	12.5
720575940625442960	L3	Ben Silverman	1	100
720575940612345038	L3	annkri	3	60	Doug Bland	1	20	Rashmita Rana	1	20
720575940614046947	C3	Darrel Jay Akiatan	10	76.92	Kendrick Joules Vinson	2	15.38	Michelle Pantujan	1	7.69
720575940619925707	Mi13	Cathy Pilapil	2	100
720575940620413144	ML1	Zairene Lenizo	6	37.5	Krzysztof Kruk	3	18.75	Nelsie Panes	2	12.5	Jansen Seguido	2	12.5	Dustin Garner	1	6.25	Miguel Albero	1	6.25	johnclyde saguimpa	1	6.25
720575940623804157	L3	Emil Kind	4	50	Dustin Garner	3	37.5	Rashmita Rana	1	12.5
720575940625422538	Mi4	Nseraf	2	100
720575940627711228	Mi4	annkri	5	83.33	Krzysztof Kruk	1	16.67
720575940629431034	L4	Nelsie Panes	48	97.96	Arti Yadav	1	2.04
720575940634629857	Mi4	Jay Gager	3	60	Anjali Pandey	1	20	Maria Ioannidou	1	20
720575940641388789	Mi4	Nash Hadjerol	1	100
720575940612862230	Mi4	Krzysztof Kruk	2	66.67	Ryan Willie	1	33.33
720575940615065922	L3	st0ck53y	1	100
720575940617027909	L3	Ariel Dagohoy	15	100
720575940624344358	ML1	Philipp Schlegel	5	45.45	Nash Hadjerol	3	27.27	Paul Brooks	2	18.18	Allien Mae Gogo	1	9.09
720575940624917797	TmY10	Ariel Dagohoy	4	80	Miguel Albero	1	20
720575940627379987	C3	Nseraf	9	100
720575940627882773	Tm20	J. Dolorosa	1	50	Griffin Badalemente	1	50
720575940628324112	L3	Krzysztof Kruk	5	100
720575940630411564	Mi4	Cathy Pilapil	3	100
720575940638199615	Tm20	Nelsie Panes	2	100
720575940611450722	Dm12	John David Asis	6	75	Arti Yadav	1	12.5	johnclyde saguimpa	1	12.5
720575940617582941	L3	Nelsie Panes	2	100
720575940620237648	Mi4	Janice Salocot	1	100
720575940620507984	Dm12	Cathy Pilapil	7	38.89	Krzysztof Kruk	4	22.22	Shirleyjoy Serona	3	16.67	Allien Mae Gogo	2	11.11	Arti Yadav	1	5.56	Nelsie Panes	1	5.56
720575940621656411	Dm12	johnclyde saguimpa	9	36	Nash Hadjerol	5	20	Ben Silverman	3	12	Alvin Josh Mandahay	3	12	Allien Mae Gogo	2	8	Dharini Sapkal	1	4	edmark tamboboy	1	4	marchan manaytay	1	4
720575940622338428	L3	Nelsie Panes	2	50	Anjali Pandey	1	25	Janice Salocot	1	25
720575940626277220	Mi4	Anjali Pandey	1	33.33	J. Anthony Ocho	1	33.33	Clyde	1	33.33
720575940632748883	L3	Anjali Pandey	2	66.67	Nash Hadjerol	1	33.33
720575940633681235	Dm12	Allien Mae Gogo	10	41.67	marchan manaytay	5	20.83	Nelsie Panes	4	16.67	Ben Silverman	2	8.33	Krzysztof Kruk	1	4.17	Jansen Seguido	1	4.17	TR77	1	4.17
720575940640384371	ML1	marchan manaytay	5	41.67	regine salem	3	25	Jacquilyn Laude	3	25	johnclyde saguimpa	1	8.33
720575940607304066	Mi4	remer tancontian	2	66.67	Anjali Pandey	1	33.33
720575940607902082	ML1	Darrel Jay Akiatan	11	68.75	Kendrick Joules Vinson	4	25	Anjali Pandey	1	6.25
720575940608008066	C2	Krzysztof Kruk	22	95.65	Nelsie Panes	1	4.35
720575940613915567	L3	Nelsie Panes	5	50	Clyde	4	40	Arti Yadav	1	10
720575940614129554	Mi4	JousterL	11	100
720575940615156107	Mi4	Emil Kind	2	66.67	Anjali Pandey	1	33.33
720575940620509097	Mi4	Dustin Garner	6	100
720575940633142682	Tm1	Ben Silverman	1	100
720575940634973591	L4	Nash Hadjerol	3	75	Arti Yadav	1	25
720575940642277773	L3	Zairene Lenizo	1	50	Joshua Bañez	1	50
720575940609977301	Mi4	Chereb Martinez	9	56.25	J. Anthony Ocho	3	18.75	James Hebditch	1	6.25	Dustin Garner	1	6.25	Ryan Willie	1	6.25	Shirleyjoy Serona	1	6.25
720575940611410915	Mi4	Doug Bland	2	66.67	Arti Yadav	1	33.33
720575940612333521	Mi4	Emil Kind	1	33.33	Dustin Garner	1	33.33	Rashmita Rana	1	33.33
720575940616503739	Tm1	Shirleyjoy Serona	10	90.91	regine salem	1	9.09
720575940616567227	Tm2	Dustin Garner	2	40	Clyde	2	40	Mark Lloyd Pielago	1	20
720575940617274836	C3	Krzysztof Kruk	1	100
720575940624374212	L3	Doug Bland	41	97.62	Jacquilyn Laude	1	2.38
720575940626208714	Tm20	Darrel Jay Akiatan	6	100
720575940630371287	Tm20	Austin T Burke	2	33.33	Chereb Martinez	2	33.33	Allien Mae Gogo	2	33.33
720575940642182619	Tm20	Darrel Jay Akiatan	10	38.46	Miguel Albero	10	38.46	Chereb Martinez	6	23.08
720575940613268963	C2	Krzysztof Kruk	5	83.33	bl4ckscor3	1	16.67
720575940621611502	Tm2	Nseraf	2	66.67	Krzysztof Kruk	1	33.33
720575940621648880	L3	Nelsie Panes	8	88.89	Arti Yadav	1	11.11
720575940624803303	C3	Darrel Jay Akiatan	5	100
720575940625336299	Dm12	Ben Silverman	6	37.5	Philip	3	18.75	Nash Hadjerol	2	12.5	Allien Mae Gogo	2	12.5	Griffin Badalemente	1	6.25	Jacquilyn Laude	1	6.25	Clyde	1	6.25
720575940628048872	Tm1	Krzysztof Kruk	88	98.88	Rashmita Rana	1	1.12
720575940628965873	Tm20	Kendrick Joules Vinson	21	84	Ben Silverman	2	8	Clyde	2	8
720575940629028337	Mi4	Krzysztof Kruk	1	33.33	Shirleyjoy Serona	1	33.33	Cathy Pilapil	1	33.33
720575940630077946	Mi4	regine salem	9	90	st0ck53y	1	10
720575940653088246	Tm1	Krzysztof Kruk	15	51.72	Philip	14	48.28
720575940618542134	Tm1	Zairene Lenizo	1	100
720575940618610742	C3	Iliyan Georgiev	7	43.75	Krzysztof Kruk	4	25	Dustin Garner	3	18.75	Nseraf	2	12.5
720575940624999438	C3	Krzysztof Kruk	7	100
720575940625985072	Tm1	Clyde	3	75	Arti Yadav	1	25
720575940626545200	Dm12	regine salem	17	34.69	marchan manaytay	10	20.41	Nash Hadjerol	7	14.29	Nelsie Panes	7	14.29	AzureJay	4	8.16	Clyde	2	4.08	Jansen Seguido	2	4.08
720575940631115794	C3	Krzysztof Kruk	13	100
720575940632029241	L3	J. Dolorosa	4	80	Miguel Albero	1	20
720575940644263959	Mi4	bl4ckscor3	1	100
720575940610108484	Mi4	johnclyde saguimpa	1	100
720575940615314498	C3	Krzysztof Kruk	3	100
720575940615749698	Mi4	Joshua Bañez	3	50	marchan manaytay	3	50
720575940620637776	L3	J. Anthony Ocho	7	58.33	Doug Bland	2	16.67	Arti Yadav	2	16.67	bl4ckscor3	1	8.33
720575940620893761	C3	Krzysztof Kruk	3	75	Rashmita Rana	1	25
720575940627692626	L4	Rashmita Rana	1	50	johnclyde saguimpa	1	50
720575940632895059	Mi4	John David Asis	1	100
720575940638062141	L4	Dustin Garner	3	100
720575940638261311	Mi4	Allien Mae Gogo	1	50	Jansen Seguido	1	50
720575940605345410	L3	Arti Yadav	1	100
720575940611363426	Tm20	J. Dolorosa	4	66.67	Griffin Badalemente	1	16.67	Chereb Martinez	1	16.67
720575940618645589	Tm20	J. Dolorosa	3	100
720575940618919003	L3	Rashmita Rana	1	100
720575940619772513	Mi4	Kendrick Joules Vinson	1	100
720575940627783817	Mi4	Nelsie Panes	3	75	johnclyde saguimpa	1	25
720575940631149655	Mi4	Ben Silverman	4	57.14	Nash Hadjerol	2	28.57	Clyde	1	14.29
720575940633603680	L3	Dustin Garner	1	50	Darrel Jay Akiatan	1	50
720575940633841747	Dm12	Joshua Bañez	7	77.78	Krzysztof Kruk	1	11.11	Jansen Seguido	1	11.11
720575940638490714	L3	Griffin Badalemente	4	36.36	Allien Mae Gogo	3	27.27	Dustin Garner	2	18.18	Daril Bautista	2	18.18
720575940605432492	L3	J. Dolorosa	4	80	Rashmita Rana	1	20
720575940612298389	C3	J. Dolorosa	3	60	Krzysztof Kruk	2	40
720575940621554864	L3	Arti Yadav	3	60	Daril Bautista	2	40
720575940624712892	Mi13	Nash Hadjerol	5	100
720575940624907924	Mi4	Nelsie Panes	3	75	Rashmita Rana	1	25
720575940627464329	L3	John David Asis	6	66.67	Krzysztof Kruk	1	11.11	Arti Yadav	1	11.11	remer tancontian	1	11.11
720575940627888296	Tm1	remer tancontian	2	100
720575940633437357	L3	Krzysztof Kruk	5	71.43	Arti Yadav	1	14.29	Nelsie Panes	1	14.29
720575940634473628	Mi4	Chereb Martinez	3	100
720575940634643100	L3	Cathy Pilapil	4	80	Joshua Bañez	1	20
720575940606290121	Tm20	Shaina Mae Monungolh	7	100
720575940615710406	Mi4	Joshua Bañez	15	100
720575940617720550	L3	J. Anthony Ocho	10	83.33	Rashmita Rana	1	8.33	regine salem	1	8.33
720575940620701889	C3	remer tancontian	4	80	Anjali Pandey	1	20
720575940623243485	Dm12	John David Asis	6	54.55	Allien Mae Gogo	2	18.18	Dustin Garner	1	9.09	AzureJay	1	9.09	Chereb Martinez	1	9.09
720575940624399591	Tm1	Zairene Lenizo	2	100
720575940624422596	ML1	Nseraf	19	59.38	Allien Mae Gogo	4	12.5	Emil Kind	2	6.25	Zairene Lenizo	2	6.25	Dustin Garner	1	3.13	Shirleyjoy Serona	1	3.13	Rashmita Rana	1	3.13	remer tancontian	1	3.13	Jacquilyn Laude	1	3.13
720575940633830113	Mi4	Rashmita Rana	1	50	Ariel Dagohoy	1	50
720575940637108446	Tm1	Miguel Albero	8	88.89	Nseraf	1	11.11
720575940609096971	Tm20	Joshua Bañez	13	61.9	Mark Lloyd Pielago	6	28.57	Rashmita Rana	2	9.52
720575940617785117	L3	Ariel Dagohoy	5	71.43	Rashmita Rana	1	14.29	st0ck53y	1	14.29
720575940618490651	L3	Nelsie Panes	5	83.33	Anjali Pandey	1	16.67
720575940618873115	C3	Clyde	5	55.56	Joshua Bañez	4	44.44
720575940622674164	Dm12	JousterL	7	33.33	Philip	5	23.81	Ben Silverman	4	19.05	Kendrick Joules Vinson	3	14.29	Cathy Pilapil	2	9.52
720575940623133976	Mi4	Shirleyjoy Serona	33	97.06	Zairene Lenizo	1	2.94
720575940624961806	L3	johnclyde saguimpa	4	100
720575940626491138	Mi4	regine salem	6	85.71	Dustin Garner	1	14.29
720575940627061022	L4	edmark tamboboy	7	87.5	Anjali Pandey	1	12.5
720575940629074170	Tm20	annkri	2	100
720575940609905476	L3	Mark Lloyd Pielago	1	100
720575940612298536	L4	Dustin Garner	3	75	Arti Yadav	1	25
720575940622516556	L3	Allien Mae Gogo	8	88.89	Kendrick Joules Vinson	1	11.11
720575940623297318	L3	Jansen Seguido	2	50	Rashmita Rana	1	25	st0ck53y	1	25
720575940623437606	Mi4	Krzysztof Kruk	2	100
720575940631222585	Mi4	Shirleyjoy Serona	42	91.3	Doug Bland	4	8.7
720575940632334127	L3	Zairene Lenizo	2	100
720575940633623853	Tm20	Nseraf	19	73.08	Krzysztof Kruk	7	26.92
720575940647354659	L3	remer tancontian	7	63.64	Doug Bland	2	18.18	Anjali Pandey	1	9.09	Jacquilyn Laude	1	9.09
720575940604885350	Tm1	J. Dolorosa	2	100
720575940612875121	L3	Joshua Bañez	2	66.67	Nash Hadjerol	1	33.33
720575940617253718	Mi4	Krzysztof Kruk	1	100
720575940620696405	TmY15	Jacquilyn Laude	4	66.67	Joshua Bañez	1	16.67	marchan manaytay	1	16.67
720575940620822352	Mi4	Philip	3	75	Joshua Bañez	1	25
720575940625573197	Mi4	Daril Bautista	2	100
720575940625824100	Tm1	James Hebditch	3	100
720575940633557355	Mi4	Nash Hadjerol	3	75	Arti Yadav	1	25
720575940634411872	Mi13	Clyde	2	100
720575940637498202	Mi4	annkri	3	100
720575940607936898	C3	Allien Mae Gogo	18	46.15	J. Anthony Ocho	9	23.08	Philip	5	12.82	Jansen Seguido	3	7.69	Shirleyjoy Serona	2	5.13	Austin T Burke	1	2.56	Doug Bland	1	2.56
720575940610184654	C3	Darrel Jay Akiatan	2	100
720575940620369830	TmY17	Hewhoamareismyself	4	100
720575940624121269	L3	Mark Lloyd Pielago	7	63.64	James Hebditch	2	18.18	Krzysztof Kruk	1	9.09	Arti Yadav	1	9.09
720575940626836349	Mi4	Nseraf	22	100
720575940627611023	Dm12	Jansen Seguido	3	50	Nelsie Panes	2	33.33	Gerit Linneweber	1	16.67
720575940629051343	Tm2	Anjali Pandey	3	100
720575940634292119	Dm12	bl4ckscor3	13	72.22	Dustin Garner	2	11.11	Mavil	1	5.56	Zairene Lenizo	1	5.56	Kendrick Joules Vinson	1	5.56
720575940637114743	L3	Szi-chieh Yu	1	33.33	Rashmita Rana	1	33.33	johnclyde saguimpa	1	33.33
720575940643304352	Mi4	Krzysztof Kruk	3	100
720575940608917461	Mi13	Cathy Pilapil	5	100
720575940613684205	L3	Nelsie Panes	7	87.5	Anjali Pandey	1	12.5
720575940613776365	L3	Emil Kind	1	33.33	Anjali Pandey	1	33.33	Janice Salocot	1	33.33
720575940618294744	L3	Celia D	1	100
720575940620265432	Mi4	Nash Hadjerol	1	33.33	remer tancontian	1	33.33	Daril Bautista	1	33.33
720575940622451188	Dm12	Shirleyjoy Serona	4	25	Allien Mae Gogo	4	25	johnclyde saguimpa	3	18.75	Clyde	3	18.75	Zairene Lenizo	1	6.25	Nash Hadjerol	1	6.25
720575940622591446	L3	Chereb Martinez	2	40	Dustin Garner	1	20	Arti Yadav	1	20	st0ck53y	1	20
720575940626376188	L3	Annalena Oswald	1	100
720575940631641551	C2	Xinyue Cui	14	51.85	Mark Lloyd Pielago	9	33.33	Krzysztof Kruk	3	11.11	Dustin Garner	1	3.7
720575940641899483	Mi4	Nelsie Panes	3	60	Chereb Martinez	2	40
720575940609562635	C2	Chereb Martinez	7	63.64	Shaina Mae Monungolh	3	27.27	st0ck53y	1	9.09
720575940613998092	Mi4	Anjali Pandey	1	100
720575940617399809	Tm20	JousterL	7	77.78	Dustin Garner	1	11.11	remer tancontian	1	11.11
720575940618250779	Mi4	Cathy Pilapil	4	80	Dustin Garner	1	20
720575940621954081	C3	Nseraf	22	50	Krzysztof Kruk	21	47.73	J. Anthony Ocho	1	2.27
720575940623475224	Tm2	AzureJay	1	50	Griffin Badalemente	1	50
720575940625354782	L4	Arti Yadav	1	100
720575940627054595	Mi4	Arti Yadav	1	100
720575940628767248	C3	Krzysztof Kruk	2	100
720575940629389827	Mi4	remer tancontian	6	54.55	Joshua Bañez	3	27.27	Kyle Patrick Willie	2	18.18
720575940619133489	Mi4	Ariel Dagohoy	2	100
720575940622982694	Tm2	Krzysztof Kruk	5	100
720575940625426981	Tm20	JousterL	8	80	Joshua Bañez	2	20
720575940625720871	Dm12	Nash Hadjerol	7	38.89	Rashmita Rana	3	16.67	Allien Mae Gogo	3	16.67	Austin T Burke	2	11.11	J. Anthony Ocho	2	11.11	Joshua Bañez	1	5.56
720575940627388488	Mi4	Joshua Bañez	9	90	Emil Kind	1	10
720575940629579851	L3	Anjali Pandey	1	100
720575940631476299	L3	edmark tamboboy	10	83.33	M Sorek	1	8.33	Arti Yadav	1	8.33
720575940632470585	TmY15	JousterL	3	42.86	Rashmita Rana	1	14.29	remer tancontian	1	14.29	Clyde	1	14.29	Jansen Seguido	1	14.29
720575940632704047	Tm20	JousterL	5	50	Nelsie Panes	3	30	Clyde	2	20
720575940606095462	L3	Nseraf	7	53.85	Nelsie Panes	4	30.77	Anjali Pandey	1	7.69	st0ck53y	1	7.69
720575940610678392	L4	Nelsie Panes	2	100
720575940613394546	Dm12	Cathy Pilapil	4	50	johnclyde saguimpa	3	37.5	Clyde	1	12.5
720575940618084445	C3	Krzysztof Kruk	3	60	Nelsie Panes	2	40
720575940619173997	Tm1	Arti Yadav	1	100
720575940623150728	C3	Krzysztof Kruk	2	66.67	Anjali Pandey	1	33.33
720575940626985554	L3	Nseraf	41	87.23	st0ck53y	4	8.51	Arti Yadav	2	4.26
720575940632172113	L3	Jacquilyn Laude	2	66.67	Arti Yadav	1	33.33
720575940660377729	L3	J. Dolorosa	2	50	Arti Yadav	1	25	Clyde	1	25
720575940661118593	L3	Doug Bland	1	33.33	Nash Hadjerol	1	33.33	Jacquilyn Laude	1	33.33
720575940605544108	L4	Nash Hadjerol	1	100
720575940616296607	C2	Krzysztof Kruk	8	66.67	Daril Bautista	3	25	remer tancontian	1	8.33
720575940619992240	L3	regine salem	1	100
720575940624141960	Mi4	annkri	11	68.75	Alvin Josh Mandahay	4	25	Clyde	1	6.25
720575940627063448	L3	Nelsie Panes	3	100
720575940627444888	L4	J. Dolorosa	4	100
720575940627773096	Mi4	Clyde	10	100
720575940644624032	Dm12	johnclyde saguimpa	3	21.43	Nelsie Panes	3	21.43	Allien Mae Gogo	3	21.43	Shirleyjoy Serona	2	14.29	Michelle Pantujan	1	7.14	Cathy Pilapil	1	7.14	Lena Lörsch	1	7.14
720575940609494741	L3	Cathy Pilapil	3	75	Zairene Lenizo	1	25
720575940610609362	L3	Arti Yadav	1	50	st0ck53y	1	50
720575940616782534	C2	Rey Adrian Candilada	9	81.82	Jay Gager	1	9.09	Ryan Willie	1	9.09
720575940618055883	Tm2	James Hebditch	1	100
720575940618212057	Mi4	John David Asis	3	60	Joshua Bañez	2	40
720575940618350808	Tm20	Shirleyjoy Serona	5	100
720575940618380518	Dm12	Nseraf	6	40	J. Dolorosa	3	20	st0ck53y	2	13.33	Nelsie Panes	2	13.33	Ben Silverman	1	6.67	Daril Bautista	1	6.67
720575940619234496	Tm20	Darrel Jay Akiatan	1	100
720575940622737117	Mi4	Nelsie Panes	2	100
720575940625310908	Tm1	Shaina Mae Monungolh	6	75	Mark Lloyd Pielago	2	25
720575940620706543	L3	Clyde	6	100
720575940621496558	ML1	Ben Silverman	4	28.57	remer tancontian	4	28.57	Alvin Josh Mandahay	3	21.43	edmark tamboboy	2	14.29	Nelsie Panes	1	7.14
720575940623281416	C3	Mendell Lopez	4	100
720575940623649062	L3	Arti Yadav	5	55.56	st0ck53y	2	22.22	Jacquilyn Laude	2	22.22
720575940624556285	Mi4	Janice Salocot	3	50	Nelsie Panes	2	33.33	Nash Hadjerol	1	16.67
720575940626364197	C2	Clyde	6	66.67	Mendell Lopez	1	11.11	Rashmita Rana	1	11.11	edmark tamboboy	1	11.11
720575940626968862	C3	Krzysztof Kruk	5	100
720575940627577105	L3	Nelsie Panes	2	66.67	Anjali Pandey	1	33.33
720575940627810579	Mi4	Nash Hadjerol	13	92.86	Ben Silverman	1	7.14
720575940635674872	L3	Allien Mae Gogo	6	75	Emil Kind	1	12.5	Rey Adrian Candilada	1	12.5
720575940613662530	Mi4	J. Dolorosa	1	100
720575940616352578	Mi4	Griffin Badalemente	2	50	Arti Yadav	1	25	Allien Mae Gogo	1	25
720575940616382258	Tm20	Nash Hadjerol	6	85.71	Philip	1	14.29
720575940619165509	Dm12	John David Asis	11	47.83	Darrel Jay Akiatan	5	21.74	Ben Silverman	3	13.04	Nash Hadjerol	3	13.04	Allien Mae Gogo	1	4.35
720575940619373888	TmY15	Laia Serratosa	2	28.57	J. Anthony Ocho	2	28.57	JousterL	2	28.57	Zairene Lenizo	1	14.29
720575940625955646	L3	Kfay	27	81.82	st0ck53y	5	15.15	Krzysztof Kruk	1	3.03
720575940629636395	Tm2	Nseraf	29	90.63	Mark Lloyd Pielago	2	6.25	Anjali Pandey	1	3.13
720575940630220604	C2	Darrel Jay Akiatan	15	100
720575940607286146	Mi4	Arti Yadav	1	50	Clyde	1	50
720575940620701574	Mi4	Nelsie Panes	2	100
720575940626001801	C2	regine salem	1	100
720575940627592018	Mi4	Shaina Mae Monungolh	5	50	Jacquilyn Laude	5	50
720575940630084986	Tm20	JousterL	3	75	Nash Hadjerol	1	25
720575940631984488	L3	Arti Yadav	1	33.33	Kendrick Joules Vinson	1	33.33	Chereb Martinez	1	33.33
720575940632347463	Mi4	Nash Hadjerol	7	87.5	Anjali Pandey	1	12.5
720575940634862431	Mi13	Nash Hadjerol	4	100
720575940635579255	Tm1	Ariel Dagohoy	10	83.33	Krzysztof Kruk	2	16.67
720575940640205656	Mi4	Nash Hadjerol	1	50	Clyde	1	50
720575940608846275	L3	annkri	6	100
720575940611266510	C3	Krzysztof Kruk	5	100
720575940614421457	Dm12	Minsik Yun	2	50	Darrel Jay Akiatan	2	50
720575940615380391	Dm12	John David Asis	3	37.5	Allien Mae Gogo	2	25	Mark Lloyd Pielago	2	25	Philip	1	12.5
720575940620032971	Mi4	Cathy Pilapil	5	62.5	Arti Yadav	3	37.5
720575940622761949	L3	johnclyde saguimpa	4	100
720575940624041924	C3	Krzysztof Kruk	8	88.89	Daril Bautista	1	11.11
720575940636720558	L3	Nelsie Panes	2	100
720575940639686077	Me-Lo-2-N.I.	Jacquilyn Laude	4	33.33	Kyle Patrick Willie	3	25	Joshua Bañez	2	16.67	remer tancontian	1	8.33	Nelsie Panes	1	8.33	Philip	1	8.33
720575940613369827	Tm1	Nash Hadjerol	2	100
720575940613952479	Mi4	Nash Hadjerol	4	80	J. Dolorosa	1	20
720575940615949791	Mi4	Cathy Pilapil	3	30	Mark Lloyd Pielago	3	30	Janice Salocot	2	20	Anjali Pandey	1	10	Darrel Jay Akiatan	1	10
720575940619081198	L3	Dustin Garner	4	100
720575940620854766	Tm20	remer tancontian	2	100
720575940621269998	Mi4	John David Asis	1	100
720575940624542183	C3	Krzysztof Kruk	9	100
720575940625241580	Tm20	Doug Bland	3	37.5	Nelsie Panes	3	37.5	Mark Lloyd Pielago	2	25
720575940629391354	C3	Krzysztof Kruk	7	53.85	Darrel Jay Akiatan	6	46.15
720575940632495585	L3	Michelle Pantujan	9	100
720575940608989195	Mi13	Ariel Dagohoy	8	61.54	Nash Hadjerol	5	38.46
720575940610538030	Tm20	Mark Lloyd Pielago	8	80	M Sorek	2	20
720575940612669992	TmY17	Zairene Lenizo	2	100
720575940613909544	L3	Joshua Bañez	9	90	Arti Yadav	1	10
720575940614355507	Tm1	Ben Silverman	5	83.33	remer tancontian	1	16.67
720575940614560808	C2	Daril Bautista	5	50	Mark Lloyd Pielago	5	50
720575940619218481	Mi4	TR77	43	67.19	J. Dolorosa	20	31.25	Arti Yadav	1	1.56
720575940628537862	Mi4	Joshua Bañez	4	50	Nelsie Panes	4	50
720575940630220844	Mi4	Kendrick Joules Vinson	5	100
720575940630311954	Tm20	Márcia Santos	6	100
720575940610272836	ML1	Chereb Martinez	10	83.33	Rashmita Rana	1	8.33	Kendrick Joules Vinson	1	8.33
720575940617871956	Mi4	J. Anthony Ocho	81	100
720575940618886747	C3	Emil Kind	7	100
720575940620949089	L3	Nash Hadjerol	4	66.67	Krzysztof Kruk	1	16.67	Anjali Pandey	1	16.67
720575940621059169	Mi4	Kendrick Joules Vinson	11	100
720575940626174553	Tm20	annkri	2	66.67	Dustin Garner	1	33.33
720575940626327102	Mi4	Kyle Patrick Willie	22	84.62	Kendrick Joules Vinson	3	11.54	Shirleyjoy Serona	1	3.85
720575940627128394	Mi4	Mendell Lopez	1	100
720575940633084499	L3	Rashmita Rana	3	60	Dustin Garner	1	20	J. Dolorosa	1	20
720575940638672454	L3	Jansen Seguido	2	40	Nseraf	2	40	AzureJay	1	20
720575940606469250	L4	Arti Yadav	1	50	Nseraf	1	50
720575940614844562	Tm20	Anjali Pandey	1	50	John David Asis	1	50
720575940616913547	Mi4	Kendrick Joules Vinson	1	100
720575940620337799	L3	Nelsie Panes	3	50	Emil Kind	2	33.33	Dustin Garner	1	16.67
720575940626461801	Mi4	Dustin Garner	4	100
720575940626963593	C3	Krzysztof Kruk	5	100
720575940635663467	Mi4	Anjali Pandey	9	69.23	Griffin Badalemente	3	23.08	Allien Mae Gogo	1	7.69
720575940636440677	L3	Clyde	4	80	Arti Yadav	1	20
720575940639688320	C3	Nash Hadjerol	17	89.47	Dustin Garner	1	5.26	Krzysztof Kruk	1	5.26
720575940612414101	Me-Lo-2-N.I.	Allien Mae Gogo	5	50	Nash Hadjerol	3	30	Arti Yadav	1	10	J. Dolorosa	1	10
720575940613784223	Mi4	Anjali Pandey	1	100
720575940614139030	Me-Lo-2-N.I.	Krzysztof Kruk	1	100
720575940616462523	Mi4	Miguel Albero	3	75	Anjali Pandey	1	25
720575940617836189	C2	Krzysztof Kruk	12	85.71	Zairene Lenizo	1	7.14	Nseraf	1	7.14
720575940623038135	Mi4	Ariel Dagohoy	4	100
720575940624729236	Mi4	johnclyde saguimpa	2	66.67	Chereb Martinez	1	33.33
720575940626428615	L3	Dustin Garner	6	100
720575940644820168	Tm1	Doug Bland	2	66.67	Chereb Martinez	1	33.33
720575940606553289	Tm20	Krzysztof Kruk	8	100
720575940614071505	C3	Krzysztof Kruk	6	75	James Hebditch	1	12.5	J. Dolorosa	1	12.5
720575940614705873	L3	Joshua Bañez	3	42.86	Jansen Seguido	3	42.86	remer tancontian	1	14.29
720575940615507167	L3	Anjali Pandey	3	60	J. Dolorosa	1	20	st0ck53y	1	20
720575940616568537	C2	Darrel Jay Akiatan	6	100
720575940629408497	C3	Andrearwen	6	50	johnclyde saguimpa	4	33.33	Dustin Garner	1	8.33	Arti Yadav	1	8.33
720575940629926138	L3	James Hebditch	2	40	Chereb Martinez	1	20	Janice Salocot	1	20	Allien Mae Gogo	1	20
720575940631599311	L3	J. Anthony Ocho	6	75	Griffin Badalemente	1	12.5	marchan manaytay	1	12.5
720575940634460385	Dm12	Alvin Josh Mandahay	12	46.15	Philip	7	26.92	Darrel Jay Akiatan	4	15.38	Forrest Collman	2	7.69	Krzysztof Kruk	1	3.85
720575940637635294	Mi4	John David Asis	4	100
720575940612182312	Mi4	Zairene Lenizo	2	66.67	Anjali Pandey	1	33.33
720575940616153868	Tm2	Nelsie Panes	2	100
720575940618695965	Tm1	Nelsie Panes	8	53.33	John David Asis	4	26.67	Jacquilyn Laude	2	13.33	Mendell Lopez	1	6.67
720575940623009050	L3	Doug Bland	3	100
720575940623697165	Mi4	Ariel Dagohoy	2	50	Arti Yadav	1	25	John David Asis	1	25
720575940624319752	Mi4	Dustin Garner	1	50	Nelsie Panes	1	50
720575940625208584	Dm12	Kendrick Joules Vinson	5	27.78	Ariel Dagohoy	2	11.11	Chereb Martinez	2	11.11	Clyde	2	11.11	Arti Yadav	1	5.56	J. Dolorosa	1	5.56	Nash Hadjerol	1	5.56	Joshua Bañez	1	5.56	Alvin Josh Mandahay	1	5.56	Nelsie Panes	1	5.56	Janice Salocot	1	5.56
720575940627404053	Tm20	Krzysztof Kruk	5	83.33	Kendrick Joules Vinson	1	16.67
720575940632740127	L3	Nelsie Panes	3	100
720575940634222873	L3	Alvin Josh Mandahay	6	100
720575940614882666	Mi4	Nash Hadjerol	8	88.89	Kendrick Joules Vinson	1	11.11
720575940617729885	Mi4	Darrel Jay Akiatan	13	86.67	J. Dolorosa	1	6.67	Kendrick Joules Vinson	1	6.67
720575940624676656	TmY17	Beas Dutta	1	33.33	Anjali Pandey	1	33.33	Nash Hadjerol	1	33.33
720575940628040506	ML1	Varun Sane	23	46	Nseraf	21	42	Ryan Willie	3	6	Dustin Garner	1	2	Gerit Linneweber	1	2	Arti Yadav	1	2
720575940631099708	Dm12	Zairene Lenizo	5	33.33	Darrel Jay Akiatan	4	26.67	Alvin Josh Mandahay	3	20	Philip	1	6.67	Allien Mae Gogo	1	6.67	Clyde	1	6.67
720575940631325515	C2	Krzysztof Kruk	10	90.91	Arti Yadav	1	9.09
720575940633211217	ML1	Kendrick Joules Vinson	22	62.86	Maria Ioannidou	4	11.43	Jansen Seguido	2	5.71	Ryan Willie	1	2.86	Arti Yadav	1	2.86	Shirleyjoy Serona	1	2.86	Shaina Mae Monungolh	1	2.86	Rey Adrian Candilada	1	2.86	John David Asis	1	2.86	Mark Lloyd Pielago	1	2.86
720575940633989995	L3	remer tancontian	2	100
720575940639466328	Tm1	regine salem	16	94.12	Anjali Pandey	1	5.88
720575940612083057	L3	Joshua Bañez	2	66.67	Anjali Pandey	1	33.33
720575940615611242	TmY10	JousterL	4	57.14	Rashmita Rana	1	14.29	Alisa Poh	1	14.29	Nelsie Panes	1	14.29
720575940620074887	Mi4	Alvin Josh Mandahay	1	100
720575940620343175	L3	st0ck53y	2	50	Dustin Garner	1	25	Nash Hadjerol	1	25
720575940621267316	L3	Chereb Martinez	1	100
720575940626553231	Tm20	Darrel Jay Akiatan	5	100
720575940626915715	L3	Allien Mae Gogo	8	80	Krzysztof Kruk	1	10	Monika Patel	1	10
720575940632471436	L3	Ariel Dagohoy	9	90	Jacquilyn Laude	1	10
720575940646108014	L3	J. Dolorosa	10	33.33	Cathy Pilapil	10	33.33	Joshua Bañez	8	26.67	st0ck53y	1	3.33	Chereb Martinez	1	3.33
720575940649191289	Tm20	Zairene Lenizo	3	75	Kfay	1	25
720575940609638339	L4	Arti Yadav	1	50	johnclyde saguimpa	1	50
720575940612238798	C2	marchan manaytay	8	44.44	Mark Lloyd Pielago	7	38.89	Allien Mae Gogo	2	11.11	Shaina Mae Monungolh	1	5.56
720575940612544921	C3	Clyde	3	100
720575940617224633	Mi4	Krzysztof Kruk	4	100
720575940618039197	L3	Jacquilyn Laude	3	75	Arti Yadav	1	25
720575940620452261	TmY10	Philip	2	66.67	Mendell Lopez	1	33.33
720575940624197045	Mi4	marchan manaytay	3	100
720575940629769669	C3	J. Dolorosa	3	100
720575940631026629	Mi4	Joshua Bañez	2	100
720575940634685375	Mi4	remer tancontian	23	82.14	Anjali Pandey	5	17.86
720575940620597208	Tm20	Kendrick Joules Vinson	9	40.91	Nelsie Panes	6	27.27	johnclyde saguimpa	4	18.18	Chereb Martinez	2	9.09	marchan manaytay	1	4.55
720575940622267370	L3	Nash Hadjerol	5	100
720575940623135210	C3	Nseraf	9	100
720575940623344086	C2	Krzysztof Kruk	5	50	Alvin Josh Mandahay	3	30	Rashmita Rana	1	10	Maria Ioannidou	1	10
720575940623345110	ML1	M Sorek	1	25	a5hm0r	1	25	Maria Ioannidou	1	25	Eva Munnelly	1	25
720575940627644412	Tm1	JousterL	1	100
720575940630752251	L4	Nelsie Panes	3	75	Arti Yadav	1	25
720575940630980567	ML1	Zairene Lenizo	3	50	AzureJay	1	16.67	Arti Yadav	1	16.67	Allien Mae Gogo	1	16.67
720575940634268641	Mi13	Joshua Bañez	10	58.82	Nelsie Panes	7	41.18
720575940616296498	Tm1	Dustin Garner	1	50	Nelsie Panes	1	50
720575940617915938	Tm1	remer tancontian	111	87.4	Arti Yadav	14	11.02	Krzysztof Kruk	2	1.57
720575940618750491	Tm1	Alvin Josh Mandahay	26	92.86	Rashmita Rana	1	3.57	Philip	1	3.57
720575940622949912	Tm1	Krzysztof Kruk	11	100
720575940626535445	Tm1	Austin T Burke	3	60	Joshua Bañez	2	40
720575940626630658	L3	Anjali Pandey	5	71.43	Mark Lloyd Pielago	2	28.57
720575940627630123	Tm1	Zairene Lenizo	1	100
720575940627666462	Tm1	Krzysztof Kruk	2	50	Jacquilyn Laude	2	50
720575940628955179	Tm1	J. Dolorosa	1	100
720575940634426905	Tm1	Griffin Badalemente	1	50	Kendrick Joules Vinson	1	50
720575940616206386	Tm1	Krzysztof Kruk	2	66.67	Arti Yadav	1	33.33
720575940617373248	Tm1	Ariel Dagohoy	37	100
720575940620280411	Tm1	Nash Hadjerol	4	100
720575940628074089	Tm1	Iliyan Georgiev	6	40	Hewhoamareismyself	5	33.33	Nseraf	4	26.67
720575940628781111	Tm20	Mendell Lopez	1	100
720575940631841361	Mi4	Ariel Dagohoy	3	100
720575940632236600	Tm1	Daril Bautista	13	46.43	Emil Kind	11	39.29	Darrel Jay Akiatan	3	10.71	Anjali Pandey	1	3.57
720575940632440913	Tm1	John David Asis	3	100
720575940639798400	Mi4	Arti Yadav	1	50	Joshua Bañez	1	50
720575940645433454	Tm1	Cathy Pilapil	1	100
720575940613830306	Tm1	Mavil	2	66.67	J. Anthony Ocho	1	33.33
720575940614234258	L3	Nseraf	10	76.92	Anjali Pandey	3	23.08
720575940615440530	Tm1	Austin T Burke	5	62.5	Philip	3	37.5
720575940616866443	Tm1	Krzysztof Kruk	2	100
720575940620248235	Tm1	Nash Hadjerol	3	60	Anjali Pandey	2	40
720575940620874416	Tm1	Emil Kind	2	40	Ariel Dagohoy	2	40	Anjali Pandey	1	20
720575940622509773	Tm1	Rashmita Rana	1	50	remer tancontian	1	50
720575940623659146	Tm1	Miguel Albero	8	72.73	Ryan Willie	2	18.18	Anjali Pandey	1	9.09
720575940623892685	Mi4	Joshua Bañez	5	41.67	Szi-chieh Yu	3	25	Nelsie Panes	3	25	Cathy Pilapil	1	8.33
720575940633875117	Tm1	Jansen Seguido	10	83.33	Austin T Burke	2	16.67
720575940610395354	Tm1	Doug Bland	4	100
720575940612187866	Tm1	Krzysztof Kruk	8	100
720575940612283601	Tm1	Rashmita Rana	1	100
720575940617474777	Tm1	Nelsie Panes	3	75	Rashmita Rana	1	25
720575940617505492	Tm1	johnclyde saguimpa	1	100
720575940617536212	Tm1	Krzysztof Kruk	1	50	Arti Yadav	1	50
720575940620587224	Tm1	Joshua Bañez	16	84.21	Jonas Ch	3	15.79
720575940623046877	TmY17	Griffin Badalemente	1	33.33	Ariel Dagohoy	1	33.33	Allien Mae Gogo	1	33.33
720575940630103759	Tm1	annkri	2	100
720575940630787287	Tm1	Daril Bautista	3	50	JousterL	3	50
720575940612131058	Tm1	Nash Hadjerol	2	100
720575940613230846	Tm1	Austin T Burke	1	50	Rashmita Rana	1	50
720575940615923942	Tm1	Zairene Lenizo	8	80	Dustin Garner	1	10	Rashmita Rana	1	10
720575940617451238	Tm1	Nash Hadjerol	3	60	Rashmita Rana	1	20	TR77	1	20
720575940624976142	Mi4	Nelsie Panes	2	100
720575940625713907	Tm1	J. Anthony Ocho	1	20	Rashmita Rana	1	20	Joshua Bañez	1	20	John David Asis	1	20	Daril Bautista	1	20
720575940627656956	Tm1	Shaina Mae Monungolh	10	90.91	Kendrick Joules Vinson	1	9.09
720575940629766906	Tm1	Zairene Lenizo	1	100
720575940638248670	Tm1	Cathy Pilapil	3	50	Daril Bautista	2	33.33	Arti Yadav	1	16.67
720575940641287413	Tm1	Krzysztof Kruk	2	66.67	Arti Yadav	1	33.33
720575940613062952	Tm1	Emil Kind	3	100
720575940621394714	Tm1	Emil Kind	3	75	Arti Yadav	1	25
[truncated: 2,480 more rows]
[truncated: 84 more columns]

## Sheet: annotations
Name	Affiliation	User ID	Neurons	total_neurons
Krzysztof Kruk	Flyers	392	1* Dm20_135*C2_574*C3_226*Dm1_423*Dm10_2*Dm11_412*Dm12_512*Dm13_445*Dm14_1719*Dm15_74*Dm16_106*Dm18_180*Dm19_259*Dm20_538*Dm3_1*Dm3 _6*Dm9_1*L1_67*L2_6*L3_18*L4_9*L5_5*LC14_1*LC14b_1*LC18_1*LC4_2*LC9_20*Lawf1_6*Lawf2_1*Lwf1_1*ML101_5*ML109_218*Mi1_12*Mi10_1788*Mi13_726*Mi14_5*Mi15_473*Mi2_101*Mi3_738*Mi4_47*Mi8_766*Mi9_1*Mt13_25*Mt3_447*Mt5_125*Pm1_47*Pm1a_17*Pm2_1110*Pm3_253*Pm4_4*T1_175*T2_2*T2…	17468.0
Austin T Burke	Mala Murthy Lab, Sebastian Seung Lab	17	3*C2_10*C3_2*Dm100_8*Dm15_297*Dm17_289*Dm19_632*Dm6_8*Dm9_1*L4_1*LLpt101_1*LM102b_7*Li102_1*Li108_8*Li114_1*Li119_1*Li119_1*Li119_1*Li119_1*Li119_1*Li119_1*Li119_1*Li119_1*Li119_1*Li119_51*Li119_1*Li119_1*Li119_1*Li119_1*Li119_1*Li119_1*Li119_1*Li119_1*Li119_1*Li119_1*Li119_1*Li119_1*Li119_60*ML1_1*ML1 _15*ML101_3*ML102_9*Mi2_6*Mi9_5*Mt4_1116*Pm1_12*Pm102_10*Pm103_187*Pm104_1069*Pm1a_3023*Pm2_9*P…	6891.0
Dustin Garner	Sung Soo Kim Lab	100	83*Dm1_80*Dm10_1*Dm11_9*Dm12_148*Dm14_4*Dm15_481*Dm17_37*Dm18_661*Dm19_11*Dm20_1*Dm3_16*Dm4_230*Dm6_1*L1_26*L2_14*L3_148*L4_24*L5_1*MeTu_m_l_10*Mi14_1*Mi15_15*Mi4_25*Mi9_66*Mt3_72*OA*AL2b2_2*Tm1_1*TmY27_2*aMe14b	2170.0
Doug Bland	Mala Murthy Lab, Sebastian Seung Lab	96	1*Dm12_11*L1_734*L2_176*L3_960*L4_151*L5_1*Tm2_1*glia	2035.0
Lena Lörsch	Marion Silies lab	2935	33*C2_88*C3_11*Dm10_9*Dm12_2*L1_10*L2_107*L3_67*L4_2*L5_113*ML1_1*Mi1_3*Mi10_30*Mi13_245*Mi4_4*Mi9_15*T2_1*T3_3*T5_16*T5a_9*T5b_2*T5c_4*T5d_111*Tm1_348*Tm16_25*Tm2_115*Tm20_2*Tm5b_12*Tm5c_1*Tm8_40*Tm9_29*TmY15_10*TmY17	1468.0
Jenna Joroff	Wei-Chung Lee lab	3504	1*Dm10_4*Dm12_96*Dm13_130*Dm14_9*Dm15_1*Dm17_223*Dm19_20*Dm6_2*L1_360*L2_43*L3_201*L4_4*L5_5*ML1_17*Pm2_36*T1_8*Tm1_12*Tm16_1*Tm1a	1173.0
Marion Silies	Marion Silies	1185	14*C2_47*C3_7*Dm10_64*Dm12_69*Dm13_1*Dm15_3*Dm4_1*L2_28*L3_30*L4_2*Lawf1_1*Li2_134*ML1_1*ML1 _12*Mi13_3*Mi2_66*Mi4_2*Mi9_2*Ml1_3*T2_3*Tm(x)_28*Tm1_284*Tm16_5*Tm2_110*Tm20_8*Tm23_1*Tm5_1*Tm5b_1*TmY(x)_1*TmY11_1*TmY13_2*TmY14_28*TmY17_1*TmY18_1*TmY19_1*TmY20_1*TmY21_1*TmY22_1*TmY23_1*TmY24_1*TmY25_1*TmY26_1*TmY27_1*TmY28_1*TmY29_1*TmY3	976.0
Sebastian Mauricio Molina Obando	Marion Silies Lab	2395	10*C2_15*C3_10*Dm10_76*Dm12_2*Dm13_23*Dm15_17*Dm20_1*Dm3_4*Dm4_1*Dm9_20*L3_7*L4_1*L5_1*Lawf2_89*ML1_1*Mi1_23*Mi13_20*Mi4_6*Mi9_43*OA*AL2b2_2*T2_1*TM16_27*Tm1_165*Tm16_9*Tm2_22*Tm20_1*Tm3_219*Tm9_1*TmY11_5*TmY15_74*TmY17_1*Y3	897.0
Celia D	Mala Murthy Lab, Sebastian Seung Lab	28	45*C2_357*C3_2*L1_224*L2_63*L3_51*L4_24*L5_14*Mi9_6*T1_1*T3_13*Tm1_3*Tm1a_1*Tm2	804.0
Zhihao Zheng	Sebastian Seung Lab	119	665*CT1_1*Tm9	666.0
Ben Silverman	Mala Murthy Lab, Sebastian Seung Lab	103	10*C2_13*C3_1*Dm10_248*Dm12_2*Dm13_2*Dm9_50*Li105_2*Li116_74*ML1_1*ML100_3*Mi104_6*Mi13_3*Mi2_2*Mi9_2*Ml1_1*Pm1_3*SDm100_1*Tm1_1*Tm108_78*Tm20_1*Tm25_1*Tm27Y_57*Tm5_2*Tm5a_3*Tm5c_1*Tm8_3*TmY11_1*TmY12_23*TmY27_28*TmY5_4*TmY5a	627.0
Gizem Sancer	Mathias Wernet Lab	94	9*C2_83*C3_38*Dm12_1*Dm9_5*L1_112*L2_46*L3_128*L4_16*L5_4*Mi1_3*Mi4_18*T1_1*Tm1_1*Tm2	465.0
Maria Ioannidou	Marion Silies	2102	95*C3_3*Dm9_20*L3_3*Mi10_77*PS125_100*Tm16_5*Tm20_1*Tm8_38*Tm9_1*TmY10_1*Tmy10	344.0
James Hebditch	Mala Murthy Lab, Sebastian Seung Lab	14	4*C3_2*Dm13_1*Dm2_14*L2_2*LM103_31*Li111_19*Li113_5*Li115_8*Li116_35*ML1_13*ML101_4*ML102_127*T1_1*Tm101a_4*Tm20_1*Tm21_1*TmY11_2*TmY15	274.0
Amalia Braun	Axel Borst Lab	153	2*C3_1*LPLC_1_1*Mi4_4*Tm23_245*Tm9_5*TmY15	259.0
Ryan Willie	Mala Murthy Lab, Sebastian Seung Lab	104	39*C2_178*C3_1*L2_7*Li105_3*Li108_4*Li108b_1*Li110_1*Tm5b	234.0
Kyle Patrick Willie	Mala Murthy Lab, Sebastian Seung Lab	27	7*C2_11*C3_4*Dm10_1*Dm8_4*Dm9_1*L3_1*Li103_1*Li105_4*ML1_85*ML102_2*ML103_2*Mi13_1*Mi14_2*Mi2_3*Mi9_1*Mti118_1*Pm3_1*T1_1*Tm12_2*Tm16_1*Tm20_17*Tm21_48*Tm5_11*Tm5a_12*Tm5c_2*Tm7_1*TmY(x)_1*TmY11_1*TmY27	229.0
Jonas Chojetzki	Marion Silies	1022	1*C3_6*Dm12_1*L3_6*Mi4_8*Tm1_1*Tm2_202*Tm9	225.0
AzureJay	Flyers	1012	9*C3_1*Dm10_1*Dm16_3*Dm18_3*Dm3_20*Dm6_10*L2_1*L3_2*L5_7*Mi13_2*Mi4_1*Mi8_7*Mi9_14*Mt4_16*Pm102_9*Pm1a_17*Pm2_32*Pm3_2*T2_2*T5_18*T5b_1*Tm1_14*Tm2_4*Tm9_1*TmY3	197.0
Annika Bast	Marion Silies Lab	3409	16*L3_6*ML101_7*Tm16_152*Tm9	181.0
M Sorek	Mala Murthy Lab, Sebastian Seung Lab	29	2*C3_7*Dm12_1*Dm3_3*Dm9_5*L2_3*L4_2*L5_118*Li2_3*T1_2*Tm2_35*Tm23	181.0
annkri	Flyers	2455	11*C2_36*C3_4*Dm1_1*Dm12_4*Dm3_15*L2_3*L3_21*L4_3*L5_1*Lawf2_1*Mi1_3*Mi13_12*Mi14_6*Mi4_4*Mi9_3*T1_2*T2_5*T2a_4*T3_2*T5_1*Tm1_11*Tm2_2*Tm20_7*Tm9	162.0
Burak Gür	Marion Silies Lab	2654	3*Dm10_60*Dm13_2*L2_4*L3_1*L4_6*ML1_13*Mi13_11*Mi4_26*Pm2_23*Tm16_5*Tm20	154.0
TR77	Flyers	2843	1*C2_7*C3_1*L1_5*L2_1*L3_9*L4_3*L5_2*Lawf2_3*Mi1_5*Mi4_15*Mi9_6*Tm1_6*Tm2_3*Tm4	67.0
Szi-chieh Yu	Mala Murthy Lab, Sebastian Seung Lab	8	2*C2_9*C3_1*Dm12_2*Dm9_21*L2_14*L3_6*L4_1*L5_1*Mi1_4*Mi9_2*T1_1*Tm20	64.0
Mareike Selcho	Mareike Selcho Lab	1062	41*OA*AL2b2_2*aMe14b	43.0
st0ck53y	Flyers	2630	14*Dm4_10*L1_2*L2_1*T1	27.0
Gerit Linneweber	Gerit Linneweber Lab	129	9*C3_6*L4_1*L5_6*T2_1*T2a	23.0
Matt Collie	Rachel Wilson Lab	986	11*Tm16_1*Tm5	12.0
Sven Dorkenwald	Sebastian Seung Lab	2	3*Dm9_5*T1_3*Tm16	11.0
Alexander Bates	Greg Jefferis Lab, Rachel Wilson Lab	355	2*CREa1_3*LC14_2*LC14b_1*VNP1orLC14_2*VPNP1 or LC14	10.0
Lucy Houghton	Sung Soo Kim Lab	1491	2*L3_1*Mi4_1*TmY13	4.0
Katharina Eichler	Greg Jefferis Lab (since 10/20), Seeds, Andrew (before 10/20)	92	4*DNa_	4.0
Serene Dhawan	Lucia Prieto-Godino Lab	1044	3*OA*AL2i1_1*OA*AL2i2	4.0
Dudi Deutsch	Mala Murthy Lab	22	2*LC14_1*OA*AL2i2	3.0
Claire McKellar	Mala Murthy Lab, Sebastian Seung Lab	4	1*LPTC_1*Tm9	2.0
Rey Adrian Candilada	Mala Murthy Lab, Sebastian Seung Lab	1931	1*Dm9_	1.0
regine salem	Mala Murthy Lab, Sebastian Seung Lab	1929	1*Dm9_	1.0
remer tancontian	Mala Murthy Lab, Sebastian Seung Lab	1928	1*R8	1.0
Nseraf	Flyers	2815	1*Dm9	1.0
juan felipe vargas fique	Marion Silies Lab	3431	1*Mi1	1.0
Joshua Bañez	Mala Murthy Lab, Sebastian Seung Lab	1933	1*Dm9	1.0
