# Supplementary material for: Heterogeneity of synaptic connectivity in the fly visual system
Source: Nat Commun. 2024 Feb 21;15:1570. doi: 10.1038/s41467-024-45971-z (PMC10882054; doi:10.1038/s41467-024-45971-z)
Supplement: Supplementary file 6 — Source Data [file 41467_2024_45971_MOESM6_ESM.xlsx]

## Sheet: Figure 1d
XYZ-ME	symbol	hemisphere	seg_id	optic_lobe_id
67273.0,85576.0,5497.0	Tm9	L	720575940629938298	L2
70063.0,88589.0,5760.0	Tm9	L	720575940619904728	L3
70000.0,82814.0,4436.0	Tm9	L	720575940624673544	L6
67826.0,84677.0,4923.0	Tm9	L	720575940626042416	L8
66548.0,87115.0,5434.0	Tm9	L	720575940630913142	L9
67963.0,85892.0,4997.0	Tm9	L	720575940633403053	L10
67050.0,85922.0,5174.0	Tm9	L	720575940623950059	L11
70287.0,83660.0,4587.0	Tm9	L	720575940628156932	L12
67312.0,86887.0,5172.0	Tm9	L	720575940620703936	L13
58795.0,77696.0,5579.0	Tm9	L	720575940630708183	L14
55465.0,70310.0,5542.0	Tm9	L	720575940624501757	L15
57432.0,74020.0,5287.0	Tm9	L	720575940638891683	L16
55206.0,71887.0,5870.0	Tm9	L	720575940633397677	L17
56936.0,75409.0,5854.0	Tm9	L	720575940622492705	L18
57491.0,74001.0,5507.0	Tm9	L	720575940613521635	L19
57036.0,75128.0,5575.0	Tm9	L	720575940630709719	L20
56692.0,73134.0,5418.0	Tm9	L	720575940639463101	L21
56372.0,72628.0,5625.0	Tm9	L	720575940618719915	L23
55905.0,73235.0,5762.0	Tm9	L	720575940628046101	L24
56170.0,70402.0,5303.0	Tm9	L	720575940629185835	L26
57973.0,75232.0,5382.0	Tm9	L	720575940635625652	L27
54612.0,57012.0,5614.0	Tm9	L	720575940624502013	L28
54555.0,62834.0,5620.0	Tm9	L	720575940617720413	L29
54737.0,60490.0,5492.0	Tm9	L	720575940628205800	L30
57901.0,54348.0,4925.0	Tm9	L	720575940631746090	L31
55650.0,61530.0,5185.0	Tm9	L	720575940633161005	L32
56107.0,62553.0,5037.0	Tm9	L	720575940622801366	L33
55538.0,58924.0,5318.0	Tm9	L	720575940619775281	L34
55966.0,56565.0,5454.0	Tm9	L	720575940612306650	L35
56433.0,57816.0,5105.0	Tm9	L	720575940622355226	L36
54177, 60569, 5698	Tm9	L	720575940615464098	L37
54729.0,58526.0,5775.0	Tm9	L	720575940622187132	L42
54871.0,57832.0,5521.0	Tm9	L	720575940629984055	L46
54143.0,59147.0,5574.0	Tm9	L	720575940635236447	L48
56655, 51848, 5485	Tm9	L	720575940623738886	L49
54896.0,63101.0,5456.0	Tm9	L	720575940633767906	L53
55068.0,62866.0,5225.0	Tm9	L	720575940621168255	L55
56743.0,60938.0,4955.0	Tm9	L	720575940619913863	L59
53319.0,58281.0,5992.0	Tm9	L	720575940627687939	L61
57109.0,55473.0,5058.0	Tm9	L	720575940620176293	L64
56154.0,55460.0,5328.0	Tm9	L	720575940622265513	L66
58833.0,55726.0,4773.0	Tm9	L	720575940618614592	L67
55942.0,60332.0,5211.0	Tm9	L	720575940620739566	L69
59708.0,53892.0,4847.0	Tm9	L	720575940631737887	L71
55279.0,53720.0,5860.0	Tm9	L	720575940625859709	L73
57016.0,53474.0,5375.0	Tm9	L	720575940619538993	L77
57517.0,59814.0,4865.0	Tm9	L	720575940608526601	L81
63238.0,70259.0,4247.0	Tm9	L	720575940614309295	L82
62874.0,64485.0,4428.0	Tm9	L	720575940630710231	L83
65953.0,69566.0,4104.0	Tm9	L	720575940644394440	L85
66170.0,66084.0,4068.0	Tm9	L	720575940620821669	L86
66349.0,68294.0,4022.0	Tm9	L	720575940652877302	L87
67132.0,71220.0,3921.0	Tm9	L	720575940629821634	L88
67479.0,67024.0,3980.0	Tm9	L	720575940633399213	L89
67412.0,70075.0,3975.0	Tm9	L	720575940630713559	L90
68386.0,68972.0,3895.0	Tm9	L	720575940614594257	L91
68949.0,72104.0,3990.0	Tm9	L	720575940622322792	L93
69110.0,67539.0,3865.0	Tm9	L	720575940630470876	L94
69666.0,70830.0,3764.0	Tm9	L	720575940624320695	L95
70321.0,66232.0,3907.0	Tm9	L	720575940628593482	L96
71000.0,64747.0,3659.0	Tm9	L	720575940607963716	L100
74705, 69587, 3513	Tm9	L	720575940629614143	L101
71339.0,66979.0,3699.0	Tm9	L	720575940624018154	L103
72764.0,68196.0,3578.0	Tm9	L	720575940621284351	L104
63196.0,66626.0,4270.0	Tm9	L	720575940636624356	L105
71200.0,71362.0,3719.0	Tm9	L	720575940623610346	L108
58584.0,48326.0,5608.0	Tm9	L	720575940650085497	L112
56872.0,51409.0,5676.0	Tm9	L	720575940640141885	L115
54953.0,51240.0,6063.0	Tm9	L	720575940637150821	L118
65978.0,47858.0,4567.0	Tm9	L	720575940632125251	L120
52353.0,62061.0,6111.0	Tm9	L	720575940639751741	L129
62447.0,50546.0,4684.0	Tm9	L	720575940625222206	L130
60481.0,51248.0,4879.0	Tm9	L	720575940624299499	L131
61895.0,56160.0,4495.0	Tm9	L	720575940632987987	L132
61627.0,63355.0,4420.0	Tm9	L	720575940643615904	L139
60834.0,48588.0,4918.0	Tm9	L	720575940623197576	L140
57818.0,50594.0,5485.0	Tm9	L	720575940617382493	L148
58448.0,64754.0,4643.0	Tm9	L	720575940633427426	L150
53346.0,56794.0,6022.0	Tm9	L	720575940624206315	L151
54341.0,63964.0,5748.0	Tm9	L	720575940654746529	L152
56321.0,49335.0,6115.0	Tm9	L	720575940627231763	L157
63232.0,51144.0,4574.0	Tm9	L	720575940631980103	L164
61849.0,58452.0,4487.0	Tm9	L	720575940622899224	L170
56665.0,63826.0,4812.0	Tm9	L	720575940633569709	L174
65043.0,46740.0,4687.0	Tm9	L	720575940628960335	L178
61150, 54582, 4582	Tm9	L	720575940619814872	L181
58713.0,51367.0,5231.0	Tm9	L	720575940625640122	L182
63331.0,48898.0,4674.0	Tm9	L	720575940613680039	L184
61873.0,61176.0,4363.0	Tm9	L	720575940615185831	L185
55820.0,66578.0,5091.0	Tm9	L	720575940609123267	L191
75356.0,41976.0,4444.0	Tm9	L	720575940660688257	L199
78810.0,70804.0,3397.0	Tm9	L	720575940620699631	L206
73241.0,43867.0,4418.0	Tm9	L	720575940625970707	L207
59372.0,45041.0,5984.0	Tm9	L	720575940616503669	L210
64250.0,79859.0,4603.0	Tm9	L	720575940628312937	L211
82883, 90537, 4661	Tm9	L	720575940641380560	L215
63210.0,42101.0,5821.0	Tm9	L	720575940634968160	L216
66134.0,85490.0,5266.0	Tm9	L	720575940629017935	L217
74933.0,79344.0,3870.0	Tm9	L	720575940626727049	L218
63100.0,78288.0,4683.0	Tm9	L	720575940629664890	L219
77024.0,87096.0,4357.0	Tm9	L	720575940648906617	L222
65638, 81244, 4642	Tm9	L	720575940619903537	L226
72932.0,73879.0,3882.0	Tm9	L	720575940643749280	L227
77194.0,83398.0,3817.0	Tm9	L	720575940613634856	L228
76725, 74985, 3585	Tm9	L	720575940629886012	L229
75804.0,86399.0,4545.0	Tm9	L	720575940614678439	L230
73237, 81940, 4239	Tm9	L	720575940624118453	L231
73903, 81235, 4041	Tm9	L	720575940623344776	L232
56504.0,70207.0,5155.0	Tm9	L	720575940635760495	L235
64848.0,84976.0,5798.0	Tm9	L	720575940627399955	L236
79451.0,69508.0,3323.0	Tm9	L	720575940630745704	L239
68445, 88509, 5852	Tm9	L	720575940624748215	L240
80658.0,88489.0,4348.0	Tm9	L	720575940618096925	L244
78554, 67201, 3366	Tm9	L	720575940613239794	L248
69095.0,77242.0,4032.0	Tm9	L	720575940620706798	L250
68712.0,55958.0,4113.0	Tm9	L	720575940620949925	L251
61386.0,65764.0,4367.0	Tm9	L	720575940623676415	L258
76742.0,57212.0,3537.0	Tm9	L	720575940637859162	L263
72277, 59194, 3770	Tm9	L	720575940643659287	L267
70886.0,49828.0,4238.0	Tm9	L	720575940613060826	L270
70523, 88296, 5231	Tm9	L	720575940635543220	L277
59137.0,73281.0,4755.0	Tm9	L	720575940627015268	L291
72170.0,48913.0,4121.0	Tm9	L	720575940635106912	L297
62001, 79956, 5414	Tm9	L	720575940638381801	L300
75987.0,88980.0,4725.0	Tm9	L	720575940622653191	L302
64750.0,83710.0,5361.0	Tm9	L	720575940630292279	L304
61401.0,79802.0,5145.0	Tm9	L	720575940634864479	L306
67311.0,87140.0,5882.0	Tm9	L	720575940618192989	L310
63055.0,82266.0,5353.0	Tm9	L	720575940610148676	L317
80454.0,91116.0,4812.0	Tm9	L	720575940623642346	L319
72096, 89778, 5412	Tm9	L	720575940639285813	L325
57956.0,46452.0,6057.0	Tm9	L	720575940624671669	L329
70413.0,84879.0,4664.0	Tm9	L	720575940632581540	L332
67340.0,83632.0,4788.0	Tm9	L	720575940630149623	L335
67177.0,62336.0,3961.0	Tm9	L	720575940627105881	L336
69618.0,87043.0,4912.0	Tm9	L	720575940616141580	L339
75256.0,54634.0,3771.0	Tm9	L	720575940612939634	L345
73568.0,64454.0,3534.0	Tm9	L	720575940630998615	L347
60266.0,68712.0,4404.0	Tm9	L	720575940641033205	L348
63956.0,42271.0,5520.0	Tm9	L	720575940636278414	L351
73622.0,67370.0,3601.0	Tm9	L	720575940627300410	L352
72996.0,43124.0,4472.0	Tm9	L	720575940622307753	L353
55404.0,66666.0,5303.0	Tm9	L	720575940623231437	L358
70702.0,62824.0,3703.0	Tm9	L	720575940624702728	L360
76405.0,40565.0,4568.0	Tm9	L	720575940625332494	L361
76475.0,46720.0,3998.0	Tm9	L	720575940620933837	L365
57439.0,72740.0,5040.0	Tm9	L	720575940627632122	L368
74854.0,56515.0,3699.0	Tm9	L	720575940639351349	L370
70151.0,42914.0,4597.0	Tm9	L	720575940627583048	L371
62682, 72130, 4271	Tm9	L	720575940615015366	L372
79556.0,82705.0,3877.0	Tm9	L	720575940618991739	L373
69265, 81033, 4321	Tm9	L	720575940630677612	L374
70400.0,81829.0,4227.0	Tm9	L	720575940626612410	L376
83324.0,84970.0,3972.0	Tm9	L	720575940639866064	L377
75359, 78244, 3777	Tm9	L	720575940632293969	L384
78304.0,62028.0,3313.0	Tm9	L	720575940644074656	L386
69556.0,75583.0,3958.0	Tm9	L	720575940616234683	L392
65334.0,58793.0,4172.0	Tm9	L	720575940613448214	L394
64658.0,68507.0,4111.0	Tm9	L	720575940621896180	L395
71611.0,50611.0,4028.0	Tm9	L	720575940640704464	L398
76248.0,44402.0,4216.0	Tm9	L	720575940622269684	L402
66590.0,78147.0,4266.0	Tm9	L	720575940628408070	L404
63773.0,45243.0,5010.0	Tm9	L	720575940640347520	L406
76276.0,60690.0,3553.0	Tm9	L	720575940627467858	L407
75954.0,42745.0,4422.0	Tm9	L	720575940611032530	L409
67203, 82636, 4641	Tm9	L	720575940606537929	L410
81269.0,79147.0,3660.0	Tm9	L	720575940624627388	L413
73374.0,40450.0,4642.0	Tm9	L	720575940632875551	L419
75795.0,72126.0,3449.0	Tm9	L	720575940640608889	L420
64525.0,83125.0,4988.0	Tm9	L	720575940629639802	L425
65215.0,86928.0,6051.0	Tm9	L	720575940632841555	L436
72234, 86343, 4648	Tm9	L	720575940610703224	L441
75800.0,67471.0,3471.0	Tm9	L	720575940620687040	L444
73053.0,72846.0,3707.0	Tm9	L	720575940613843119	L455
65471.0,40585.0,5723.0	Tm9	L	720575940606056550	L456
72288.0,84289.0,4434.0	Tm9	L	720575940632052299	L469
61467, 75361, 4562	Tm9	L	720575940626754968	L475
80846, 80532, 3717	Tm9	L	720575940617149625	L481
63428.0,84117.0,6361.0	Tm9	L	720575940629135771	L483
61819.0,74338.0,4491.0	Tm9	L	720575940631897192	L485
76971.0,78324.0,3706.0	Tm9	L	720575940622752181	L487
60264.0,79736.0,5716.0	Tm9	L	720575940616257851	L488
77807, 89271, 4632	Tm9	L	720575940613194467	L489
53523.0,54433.0,6024.0	Tm9	L	720575940645161838	L492
75940.0,81158.0,3932.0	Tm9	L	720575940627729807	L494
72620.0,54355.0,3863.0	Tm9	L	720575940625864487	L503
80952.0,84851.0,4050.0	Tm9	L	720575940622191318	L506
59519.0,78310.0,5413.0	Tm9	L	720575940623860467	L511
55965.0,71780.0,5381.0	Tm9	L	720575940625023416	L513
58482.0,74866.0,5132.0	Tm9	L	720575940617160763	L521
82631.0,87033.0,4095.0	Tm9	L	720575940636844718	L523
73120.0,77690.0,3888.0	Tm9	L	720575940617241211	L524
72429.0,79828.0,4073.0	Tm9	L	720575940628980789	L525
70016.0,46984.0,4360.0	Tm9	L	720575940625514599	L530
65657.0,44339.0,4868.0	Tm9	L	720575940620487360	L531
76831.0,90941.0,4850.0	Tm9	L	720575940629031067	L534
62253, 84293, 6033	Tm9	L	720575940627974148	L537
74698.0,60886.0,3665.0	Tm9	L	720575940627377033	L547
71428.0,39088.0,5111.0	Tm9	L	720575940624432565	L549
60986.0,77699.0,4849.0	Tm9	L	720575940627826075	L550
70743.0,60016.0,3826.0	Tm9	L	720575940620954533	L552
67090.0,40420.0,5494.0	Tm9	L	720575940617231499	L559
72171.0,75281.0,3859.0	Tm9	L	720575940621769204	L563
65868.0,42097.0,5099.0	Tm9	L	720575940624426760	L567
81150.0,72272.0,3402.0	Tm9	L	720575940603701472	L568
75876.0,84919.0,4168.0	Tm9	L	720575940643803080	L577
80470.0,75778.0,3529.0	Tm9	L	720575940645260311	L580
72878.0,39991.0,4891.0	Tm9	L	720575940634912142	L586
79438, 73205, 3491	Tm9	L	720575940615752331	L588
69149.0,45198.0,4607.0	Tm9	L	720575940615315562	L590
72211.0,63751.0,3728.0	Tm9	L	720575940624730772	L591
59772.0,47185.0,5508.0	Tm9	L	720575940645599598	L592
72510.0,56538.0,3735.0	Tm9	L	720575940606074558	L593
55198.0,77116.0,6131.0	Tm9	L	720575940635159136	L594
58064.0,76394.0,5759.0	Tm9	L	720575940618496837	L605
70592.0,52454.0,4059.0	Tm9	L	720575940647532932	L606
68144.0,63058.0,3948.0	Tm9	L	720575940618730781	L607
78635.0,80411.0,3785.0	Tm9	L	720575940623740883	L611
73022, 88786, 4824	Tm9	L	720575940634124896	L621
54845.0,66831.0,5547.0	Tm9	L	720575940635947895	L624
72178.0,45897.0,4300.0	Tm9	L	720575940625267214	L627
65842.0,54412.0,4262.0	Tm9	L	720575940623533034	L628
80749, 86253, 4122	Tm9	L	720575940608632587	L632
78843, 86157, 4173	Tm9	L	720575940629338677	L636
61263.0,44626.0,5752.0	Tm9	L	720575940622936358	L637
73967.0,75251.0,3803.0	Tm9	L	720575940621589486	L638
60702.0,80926.0,5662.0	Tm9	L	720575940615117195	L641
63522.0,77076.0,4547.0	Tm9	L	720575940619863120	L643
74364.0,50518.0,3944.0	Tm9	L	720575940623496728	L644
66694.0,52382.0,4179.0	Tm9	L	720575940640110670	L646
62200.0,45027.0,5406.0	Tm9	L	720575940616066461	L647
65808.0,75485.0,4170.0	Tm9	L	720575940605651302	L649
67944, 74589, 4023	Tm9	L	720575940629569067	L651
60221.0,82348.0,6128.0	Tm9	L	720575940631272908	L653
68343.0,47751.0,4386.0	Tm9	L	720575940635104447	L657
77430.0,65346.0,3361.0	Tm9	L	720575940629907447	L658
69165.0,41580.0,4772.0	Tm9	L	720575940623191178	L659
74225.0,83152.0,4264.0	Tm9	L	720575940624747959	L660
53260.0,67140.0,6114.0	Tm9	L	720575940610854776	L665
76119, 77293, 3728	Tm9	L	720575940631622743	L667
70144.0,55039.0,3968.0	Tm9	L	720575940632803228	L668
55143.0,74254.0,6037.0	Tm9	L	720575940628732459	L669
74247.0,90216.0,5163.0	Tm9	L	720575940632978605	L671
74891.0,53553.0,3789.0	Tm9	L	720575940635097498	L676
77066, 83380, 4054	Tm9	L	720575940623738067	L681
66839, 41055, 5309	Tm9	L	720575940628161735	L682
56622.0,67618.0,4985.0	Tm9	L	720575940628837419	L683
190086.0,85837.0,3281.0	Tm9	R	720575940627187849	R3
195267.0,48669.0,3884.0	Tm9	R	720575940612657522	R5
199314.0,68960.0,3401.0	Tm9	R	720575940618481733	R6
204464.0,71294.0,4152.0	Tm9	R	720575940628721307	R17
205574.0,79752.0,4539.0	Tm9	R	720575940624447015	R18
191032.0,56345.0,3064.0	Tm9	R	720575940630963275	R23
195811.0,87406.0,3940.0	Tm9	R	720575940627342408	R24
200742.0,56124.0,4030.0	Tm9	R	720575940624226795	R95
206897.0,77980.0,5368.0	Tm9	R	720575940650176889	R148
202068.0,70040.0,3699.0	Tm9	R	720575940620952703	R149
198630.0,74844.0,3393.0	Tm9	R	720575940622621990	R150
199670.0,48430.0,4367.0	Tm9	R	720575940612591569	R219
198277.0,44744.0,4955.0	Tm9	R	720575940620641300	R220
191870.0,42308.0,4440.0	Tm9	R	720575940621332406	R221
194469.0,49643.0,3623.0	Tm9	R	720575940631873863	R222
192743.0,44838.0,4119.0	Tm9	R	720575940633303648	R223
198525.0,59808.0,3612.0	Tm9	R	720575940609620747	R225
176310.0,90741.0,3098.0	Tm9	R	720575940629865015	R227
181716.0,96438.0,4077.0	Tm9	R	720575940628713732	R228
187092.0,97108.0,4480.0	Tm9	R	720575940649782393	R229
181990.0,94494.0,3893.0	Tm9	R	720575940639690301	R230
178845.0,88964.0,3006.0	Tm9	R	720575940621398237	R233
187304.0,55141.0,2946.0	Tm9	R	720575940652191990	R234
191242.0,50160.0,3592.0	Tm9	R	720575940641730549	R235
178499.0,83782.0,2764.0	Tm9	R	720575940632526244	R236
177773.0,87163.0,2910.0	Tm9	R	720575940612551141	R237
200410.0,67630.0,3583.0	Tm9	R	720575940620550491	R238
187954.0,85396.0,3143.0	Tm9	R	720575940627300618	R239
181996.0,78131.0,2493.0	Tm9	R	720575940627335557	R240
185554.0,98151.0,4398.0	Tm9	R	720575940638149086	R241
197062.0,72504.0,3219.0	Tm9	R	720575940612646826	R242
192578.0,75601.0,2960.0	Tm9	R	720575940631897960	R243
183314.0,86332.0,2945.0	Tm9	R	720575940638641478	R244
183329.0,92817.0,3643.0	Tm9	R	720575940624500372	R245
178944.0,85238.0,2851.0	Tm9	R	720575940640311971	R246
182094.0,81522.0,2753.0	Tm9	R	720575940635098266	R247
180353.0,87839.0,2887.0	Tm9	R	720575940631940712	R248
194182.0,63720.0,3038.0	Tm9	R	720575940610307886	R250
197158.0,65828.0,3257.0	Tm9	R	720575940618689950	R251
196114.0,62553.0,3209.0	Tm9	R	720575940617727645	R252
191935.0,63884.0,2914.0	Tm9	R	720575940614323106	R257
181799.0,63094.0,2570.0	Tm9	R	720575940624407740	R258
186314.0,70126.0,2682.0	Tm9	R	720575940614233263	R259
200541.0,63062.0,3631.0	Tm9	R	720575940630638073	R260
186149.0,43366.0,4060.0	Tm9	R	720575940626113061	R261
185201.0,56953.0,2787.0	Tm9	R	720575940630610852	R262
187021.0,46892.0,3395.0	Tm9	R	720575940623285005	R263
203701, 50212, 5470	Tm9	R	720575940630474307	R264
203355.0,49661.0,5219.0	Tm9	R	720575940637867241	R265
199535.0,45394.0,5041.0	Tm9	R	720575940613445101	R266
198392.0,46518.0,4587.0	Tm9	R	720575940623771061	R267
190385.0,42196.0,4341.0	Tm9	R	720575940616813142	R268
178579.0,94572.0,3619.0	Tm9	R	720575940640543603	R272
180392.0,95783.0,4004.0	Tm9	R	720575940637894110	R273
177034.0,83478.0,2755.0	Tm9	R	720575940637324870	R274
183463.0,80201.0,2809.0	Tm9	R	720575940624783335	R278
195307.0,72124.0,2916.0	Tm9	R	720575940623338474	R279
176650.0,88636.0,2977.0	Tm9	R	720575940638773062	R281
192220.0,70406.0,2826.0	Tm9	R	720575940640967413	R282
178583.0,80880.0,2655.0	Tm9	R	720575940628793329	R283
182981.0,75928.0,2538.0	Tm9	R	720575940635742063	R284
188310.0,86120.0,3253.0	Tm9	R	720575940612371941	R285
185853.0,76820.0,2695.0	Tm9	R	720575940621858943	R286
189965.0,75364.0,2847.0	Tm9	R	720575940639983192	R287
202255.0,50710.0,4684.0	Tm9	R	720575940615655730	R295
196934.0,52789.0,3750.0	Tm9	R	720575940613881775	R296
192504.0,41704.0,4598.0	Tm9	R	720575940612563891	R297
179372.0,89850.0,3129.0	Tm9	R	720575940632179783	R299
179778.0,94139.0,3755.0	Tm9	R	720575940638752838	R300
186245.0,74095.0,2643.0	Tm9	R	720575940608057353	R301
186856.0,77933.0,2699.0	Tm9	R	720575940617561017	R310
181938.0,86532.0,2837.0	Tm9	R	720575940611805845	R311
176482.0,86017.0,2849.0	Tm9	R	720575940645463406	R313
179556.0,81892.0,2722.0	Tm9	R	720575940608856533	R314
180196.0,70277.0,2431.0	Tm9	R	720575940628703079	R315
187411.0,79166.0,2764.0	Tm9	R	720575940616030770	R318
187143.0,90333.0,3538.0	Tm9	R	720575940636694117	R322
184434.0,52885.0,2970.0	Tm9	R	720575940618601729	R326
178901.0,78759.0,2613.0	Tm9	R	720575940630041615	R332
177171.0,81697.0,2679.0	Tm9	R	720575940632133516	R333
188978.0,76840.0,2799.0	Tm9	R	720575940630130176	R338
181250.0,84330.0,2797.0	Tm9	R	720575940626521820	R339
183725.0,93652.0,3639.0	Tm9	R	720575940632783673	R340
180809.0,83045.0,2760.0	Tm9	R	720575940616141785	R341
190727.0,72848.0,2899.0	Tm9	R	720575940632685516	R342
182964.0,79357.0,2772.0	Tm9	R	720575940632118668	R343
193218.0,67037.0,2889.0	Tm9	R	720575940622802695	R344
195597.0,59744.0,3252.0	Tm9	R	720575940610985058	R345
186181.0,50722.0,3198.0	Tm9	R	720575940620053707	R347
185433.0,66413.0,2490.0	Tm9	R	720575940619717872	R349
188395.0,69192.0,2604.0	Tm9	R	720575940616595515	R350
187950.0,64073.0,2831.0	Tm9	R	720575940632014673	R351
189752.0,68688.0,2752.0	Tm9	R	720575940625903678	R352
195638.0,77364.0,3131.0	Tm9	R	720575940615681804	R356
185918.0,93976.0,3906.0	Tm9	R	720575940624735207	R357
193832.0,53198.0,3383.0	Tm9	R	720575940640670928	R360
191864.0,78635.0,2954.0	Tm9	R	720575940629678718	R362
188777.0,81761.0,2984.0	Tm9	R	720575940616458438	R364
185084.0,89740.0,3366.0	Tm9	R	720575940609981123	R377
187622.0,57538.0,2931.0	Tm9	R	720575940652963830	R379
196694.0,76010.0,3321.0	Tm9	R	720575940631225943	R381
198520.0,71298.0,3347.0	Tm9	R	720575940621069812	R382
182802.0,96395.0,4191.0	Tm9	R	720575940618568768	R387
187508.0,52488.0,3099.0	Tm9	R	720575940634783898	R388
196328.0,49512.0,3982.0	Tm9	R	720575940638007642	R390
183604.0,60305.0,2635.0	Tm9	R	720575940639382131	R391
190959.0,59306.0,2976.0	Tm9	R	720575940629851514	R393
191013.0,81908.0,3144.0	Tm9	R	720575940614599318	R394
182864.0,89248.0,3223.0	Tm9	R	720575940625443315	R399
189091.0,47151.0,3519.0	Tm9	R	720575940630712151	R411
183417.0,63656.0,2584.0	Tm9	R	720575940645275939	R412
191031.0,64400.0,2818.0	Tm9	R	720575940631531562	R414
190136.0,45290.0,3824.0	Tm9	R	720575940625188042	R420
195341.0,82493.0,3486.0	Tm9	R	720575940614110673	R422
188949.0,50147.0,3353.0	Tm9	R	720575940627300485	R423
192978.0,81368.0,3172.0	Tm9	R	720575940629856471	R424
186161.0,44559.0,3709.0	Tm9	R	720575940630086188	R425
183412.0,85169.0,3023.0	Tm9	R	720575940630241239	R427
181552.0,91598.0,3256.0	Tm9	R	720575940634424056	R428
191922.0,84505.0,3218.0	Tm9	R	720575940643778208	R433
193903.0,56848.0,3274.0	Tm9	R	720575940647437108	R437
185274.0,49150.0,3139.0	Tm9	R	720575940616191572	R438
199353.0,54349.0,3972.0	Tm9	R	720575940620810406	R439
179816.0,72896.0,2474.0	Tm9	R	720575940659627137	R443
179729.0,75900.0,2552.0	Tm9	R	720575940611350882	R444
194326.0,46261.0,3985.0	Tm9	R	720575940613033907	R447
188252.0,54506.0,2962.0	Tm9	R	720575940633810367	R453
190888.0,53833.0,3174.0	Tm9	R	720575940615901115	R457
185884.0,80745.0,2772.0	Tm9	R	720575940632250439	R461
187712.0,83174.0,2989.0	Tm9	R	720575940619815559	R463
190418.0,87854.0,3478.0	Tm9	R	720575940623045133	R466
186352.0,87825.0,3260.0	Tm9	R	720575940646763316	R467
189470.0,91094.0,3674.0	Tm9	R	720575940622375894	R469
178623.0,72574.0,2464.0	Tm9	R	720575940612424470	R474
197126.0,48178.0,4277.0	Tm9	R	720575940637539806	R478
191009.0,61984.0,2893.0	Tm9	R	720575940643781320	R479
183924.0,73604.0,2566.0	Tm9	R	720575940617372673	R480
189717.0,60258.0,3017.0	Tm9	R	720575940624791596	R484
187998.0,48423.0,3292.0	Tm9	R	720575940619852397	R487
197223.0,55197.0,3726.0	Tm9	R	720575940628430065	R492
177975.0,74384.0,2495.0	Tm9	R	720575940639951182	R493
186126.0,61014.0,2725.0	Tm9	R	720575940625529232	R495
185446.0,46669.0,3473.0	Tm9	R	720575940623610867	R496
196941.0,43747.0,4885.0	Tm9	R	720575940617906589	R497
181139.0,68379.0,2466.0	Tm9	R	720575940646290228	R498
180192.0,68843.0,2400.0	Tm9	R	720575940659658113	R499
199135.0,61916.0,3393.0	Tm9	R	720575940626440492	R500
184748.0,45065.0,3692.0	Tm9	R	720575940612556401	R509
191438.0,95324.0,5059.0	Tm9	R	720575940616246228	R513
200786.0,64358.0,3593.0	Tm9	R	720575940610254275	R519
204670.0,65116.0,4181.0	Tm9	R	720575940620452544	R524
208314.0,75258.0,5271.0	Tm9	R	720575940624013749	R525
201094.0,88534.0,4795.0	Tm9	R	720575940633825505	R528
202518.0,87336.0,5237.0	Tm9	R	720575940612911283	R531
206826.0,74630.0,4459.0	Tm9	R	720575940648050553	R532
207580.0,71288.0,4712.0	Tm9	R	720575940617854420	R537
208293.0,63413.0,4900.0	Tm9	R	720575940619481467	R542
208634.0,65622.0,5542.0	Tm9	R	720575940625298064	R544
201990, 47596, 5317	Tm9	R	720575940646766883	R545
206118.0,81472.0,4922.0	Tm9	R	720575940624427498	R546
201091.0,47044.0,4938.0	Tm9	R	720575940621952392	R548
200826.0,89076.0,5169.0	Tm9	R	720575940620470187	R549
204232.0,62998.0,4213.0	Tm9	R	720575940624348100	R560
206676.0,80340.0,4794.0	Tm9	R	720575940623803114	R566
207954.0,60094.0,5432.0	Tm9	R	720575940630386679	R572
206621.0,58833.0,4782.0	Tm9	R	720575940627513105	R574
205036, 53138, 5588	Tm9	R	720575940610760312	R575
198446.0,49482.0,4370.0	Tm9	R	720575940614704290	R577
204147.0,50636.0,5244.0	Tm9	R	720575940623176233	R579
196505.0,91531.0,4392.0	Tm9	R	720575940605191340	R581
188167.0,96750.0,4477.0	Tm9	R	720575940626710799	R582
193768.0,92624.0,4268.0	Tm9	R	720575940619831499	R587
206550.0,67627.0,4174.0	Tm9	R	720575940626923070	R588
190592.0,96399.0,4945.0	Tm9	R	720575940624794888	R591
198847.0,91066.0,4864.0	Tm9	R	720575940630818422	R592
192788.0,95068.0,4745.0	Tm9	R	720575940619677166	R593
205014.0,56220.0,4652.0	Tm9	R	720575940616025542	R599
207047.0,55668.0,5242.0	Tm9	R	720575940618549061	R600
203071.0,68966.0,3883.0	Tm9	R	720575940633243949	R619
208756.0,76270.0,5103.0	Tm9	R	720575940623069208	R620
193982.0,88965.0,3937.0	Tm9	R	720575940617931604	R621
200799.0,76336.0,3626.0	Tm9	R	720575940616487099	R622
196567.0,80576.0,3462.0	Tm9	R	720575940652471542	R623
205734.0,53792.0,5450.0	Tm9	R	720575940621678463	R630
207126.0,61228.0,4707.0	Tm9	R	720575940623245053	R631
206720.0,81311.0,5090.0	Tm9	R	720575940616958347	R632
203156.0,83338.0,4403.0	Tm9	R	720575940620974171	R635
204508.0,75101.0,4203.0	Tm9	R	720575940625520442	R636
208497.0,72509.0,5292.0	Tm9	R	720575940623472068	R639
202544.0,79963.0,4144.0	Tm9	R	720575940638314330	R643
198185.0,88939.0,4313.0	Tm9	R	720575940632920621	R644
199098.0,76100.0,3493.0	Tm9	R	720575940638249791	R646
197249.0,90177.0,5349.0	Tm9	R	720575940623668007	R650
206130.0,79628.0,5430.0	Tm9	R	720575940629591930	R653
198957.0,91006.0,5225.0	Tm9	R	720575940612198835	R655
198026.0,78338.0,3429.0	Tm9	R	720575940638608454	R658
198862.0,83406.0,3755.0	Tm9	R	720575940615035498	R659
207666.0,79064.0,5190.0	Tm9	R	720575940641389275	R661
197716.0,84900.0,3738.0	Tm9	R	720575940620413376	R665
201932.0,75294.0,3759.0	Tm9	R	720575940609066709	R666
202355.0,87018.0,4788.0	Tm9	R	720575940618377029	R667
188821.0,94005.0,4128.0	Tm9	R	720575940635672500	R668
195961, 86765, 3737	Tm9	R	720575940634615959	R671
200342.0,81659.0,3850.0	Tm9	R	720575940629161990	R672
204272.0,83839.0,5408.0	Tm9	R	720575940637127053	R673
208588.0,64033.0,5463.0	Tm9	R	720575940617614809	R674
195436.0,94218.0,4901.0	Tm9	R	720575940612048753	R675
199570.0,89544.0,5352.0	Tm9	R	720575940626039315	R683
208355.0,69244.0,5605.0	Tm9	R	720575940620517312	R688
189412.0,43538.0,4101.0	Tm9	R	720575940615223199	R689

## Sheet: Figure 2a,b,c,d
presynaptic_ID	counts	postsynaptic_ID	symbol	optic_lobe_id	hemisphere	dorso-ventral
720575940626612784	31	720575940603701472	L3	L568	L	V
720575940644993992	10	720575940603701472	CT1	L568	L	V
720575940608936131	10	720575940603701472	Mi4	L568	L	V
720575940617891558	6	720575940603701472	Tm16	L568	L	V
720575940647567156	4	720575940603701472	Me-Lo-2-N.I.	L568	L	V
720575940631040207	4	720575940603701472	C3	L568	L	V
720575940623038166	3	720575940603701472	Me-Lo-2-N.I.	L568	L	V
720575940632987729	3	720575940603701472	Dm12	L568	L	V
720575940644993992	15	720575940605651302	CT1	L649	L	V
720575940639494965	15	720575940605651302	Mi4	L649	L	V
720575940631822533	17	720575940605651302	N.I.	L649	L	V
720575940626476606	5	720575940605651302	Tm16	L649	L	V
720575940621386843	3	720575940605651302	Dm12	L649	L	V
720575940610336963	4	720575940605651302	Tm5c	L649	L	V
720575940621946248	3	720575940605651302	ML1	L649	L	V
720575940626214437	4	720575940605651302	chunk-N.I.	L649	L	V
720575940629467842	3	720575940605651302	Tm16	L649	L	V
720575940624670612	3	720575940605651302	Tm20	L649	L	V
720575940610828152	3	720575940605651302	Tm16	L649	L	V
720575940618307141	22	720575940606056550	L3	L456	L	D
720575940644993992	14	720575940606056550	CT1	L456	L	D
720575940614164647	5	720575940606056550	Mi4	L456	L	D
720575940637968752	3	720575940606056550	chunk-N.I.	L456	L	D
720575940622019866	3	720575940606056550	N.I.	L456	L	D
720575940621776929	25	720575940606074558	L3	L593	L	D
720575940621885823	11	720575940606074558	Mi4	L593	L	D
720575940644993992	5	720575940606074558	CT1	L593	L	D
720575940631843343	5	720575940606074558	Tm20	L593	L	D
720575940637216398	3	720575940606074558	ML1	L593	L	D
720575940625883576	3	720575940606074558	PS125	L593	L	D
720575940623261365	3	720575940606074558	Tm16	L593	L	D
720575940644993992	27	720575940606537929	CT1	L410	L	V
720575940610678062	13	720575940606537929	Mi4	L410	L	V
720575940624326026	5	720575940606537929	N.I.	L410	L	V
720575940630869248	6	720575940606537929	N.I.	L410	L	V
720575940621664091	4	720575940606537929	putative-fru-N.I.	L410	L	V
720575940616595980	3	720575940606537929	Tm16	L410	L	V
720575940627301970	3	720575940606537929	Tm16	L410	L	V
720575940639813454	3	720575940606537929	Tm20	L410	L	V
720575940617102532	3	720575940606537929	chunk-N.I.	L410	L	V
720575940626134474	36	720575940607963716	L3	L100	L	V
720575940644993992	21	720575940607963716	CT1	L100	L	V
720575940615852959	22	720575940607963716	Mi4	L100	L	V
720575940621864102	5	720575940607963716	Dm12	L100	L	V
720575940625883576	6	720575940607963716	PS125	L100	L	V
720575940613602797	3	720575940607963716	Tm16	L100	L	V
720575940633008223	3	720575940607963716	Tm2	L100	L	V
720575940620899055	3	720575940607963716	Tm20	L100	L	V
720575940623301912	3	720575940607963716	TmY17	L100	L	V
720575940646494755	3	720575940607963716	N.I.	L100	L	V
720575940629075023	32	720575940608526601	Mi4	L81	L	D
720575940626217316	28	720575940608526601	L3	L81	L	D
720575940644993992	23	720575940608526601	CT1	L81	L	D
720575940640543320	14	720575940608526601	Tm16	L81	L	D
720575940625883576	8	720575940608526601	PS125	L81	L	D
720575940612420594	6	720575940608526601	Tm1	L81	L	D
720575940618011622	5	720575940608526601	Tm20	L81	L	D
720575940613354979	4	720575940608526601	L3	L81	L	D
720575940638632794	3	720575940608526601	Mi4	L81	L	D
720575940626732848	22	720575940608632587	L3	L632	L	V
720575940644993992	18	720575940608632587	CT1	L632	L	V
720575940615717526	14	720575940608632587	Mi4	L632	L	V
720575940616028210	5	720575940608632587	Tm16	L632	L	V
720575940621664091	6	720575940608632587	putative-fru-N.I.	L632	L	V
720575940623087251	4	720575940608632587	N.I.	L632	L	V
720575940638455262	4	720575940608632587	Dm12	L632	L	V
720575940625124587	4	720575940608632587	Tm16	L632	L	V
720575940614783911	3	720575940608632587	Tm20	L632	L	V
720575940644993992	26	720575940609123267	CT1	L191	L	D
720575940614575527	29	720575940609123267	L3	L191	L	D
720575940609770691	16	720575940609123267	Mi4	L191	L	D
720575940626175242	7	720575940609123267	Tm16	L191	L	D
720575940620588248	7	720575940609123267	Dm12	L191	L	D
720575940626488894	4	720575940609123267	L4	L191	L	D
720575940621968449	3	720575940609123267	Tm16	L191	L	D
720575940624367764	3	720575940609123267	C3	L191	L	D
720575940612566385	31	720575940610148676	L3	L317	L	V
720575940644993992	25	720575940610148676	CT1	L317	L	V
720575940620454309	23	720575940610148676	Mi4	L317	L	V
720575940629652995	7	720575940610148676	Tm16	L317	L	V
720575940633814297	5	720575940610148676	Tm1	L317	L	V
720575940639584189	3	720575940610148676	chunk-N.I.	L317	L	V
720575940628070163	21	720575940610703224	Mi4	L441	L	V
720575940644993992	17	720575940610703224	CT1	L441	L	V
720575940630765783	7	720575940610703224	Tm16	L441	L	V
720575940602000619	3	720575940610703224	chunk-N.I.	L441	L	V
720575940621664091	3	720575940610703224	putative-fru-N.I.	L441	L	V
720575940627113067	3	720575940610703224	chunk-N.I.	L441	L	V
720575940620473620	4	720575940610703224	Tm1	L441	L	V
720575940629341339	28	720575940610854776	L3	L665	L	D
720575940644993992	19	720575940610854776	CT1	L665	L	D
720575940614990511	7	720575940610854776	C3	L665	L	D
720575940628227324	9	720575940610854776	Mi4	L665	L	D
720575940625883576	3	720575940610854776	PS125	L665	L	D
720575940640343384	3	720575940610854776	Tm16	L665	L	D
720575940626055216	3	720575940610854776	Tm1	L665	L	D
720575940632068931	3	720575940610854776	Tm20	L665	L	D
720575940618607680	16	720575940611032530	L3	L409	L	D
720575940625928464	13	720575940611032530	Mi4	L409	L	D
720575940644993992	11	720575940611032530	CT1	L409	L	D
720575940612786069	4	720575940611032530	Tm16	L409	L	D
720575940624985700	28	720575940612306650	L3	L35	L	D
720575940644993992	17	720575940612306650	CT1	L35	L	D
720575940632418605	15	720575940612306650	Mi4	L35	L	D
720575940626719065	5	720575940612306650	Tm16	L35	L	D
720575940617817181	5	720575940612306650	Tm1	L35	L	D
720575940632171724	3	720575940612306650	TmY17	L35	L	D
720575940626565424	3	720575940612306650	ML1	L35	L	D
720575940629804699	3	720575940612306650	C3	L35	L	D
720575940630016450	3	720575940612306650	Tm2	L35	L	D
720575940616775508	15	720575940612939634	L3	L345	L	D
720575940627061178	15	720575940612939634	Mi4	L345	L	D
720575940644993992	10	720575940612939634	CT1	L345	L	D
720575940623261365	5	720575940612939634	Tm16	L345	L	D
720575940622578089	4	720575940612939634	L4	L345	L	D
720575940644993992	21	720575940613194467	CT1	L489	L	V
720575940618324061	8	720575940613194467	Mi4	L489	L	V
720575940630028023	4	720575940613194467	Tm20	L489	L	V
720575940617778571	5	720575940613194467	OA-AL2b2	L489	L	V
720575940617995494	3	720575940613194467	N.I.	L489	L	V
720575940624235817	7	720575940613194467	chunk-N.I.	L489	L	V
720575940643861152	35	720575940613239794	N.I.	L248	L	V
720575940615744322	19	720575940613239794	Mi4	L248	L	V
720575940620915079	7	720575940613239794	Dm12	L248	L	V
720575940608389623	3	720575940613239794	chunk-N.I.	L248	L	V
720575940622927785	4	720575940613239794	N.I.	L248	L	V
720575940661053569	3	720575940613239794	Dm12	L248	L	V
720575940638117854	3	720575940613239794	Tm20	L248	L	V
720575940631518316	3	720575940613239794	ML1	L248	L	V
720575940619064443	26	720575940613448214	L3	L394	L	D
720575940644993992	15	720575940613448214	CT1	L394	L	D
720575940606171057	13	720575940613448214	Mi4	L394	L	D
720575940619438203	3	720575940613448214	TmY17	L394	L	D
720575940637419365	4	720575940613448214	Tm16	L394	L	D
720575940625863608	3	720575940613448214	L3	L394	L	D
720575940625442535	4	720575940613448214	ML1	L394	L	D
720575940622071105	3	720575940613448214	Dm12	L394	L	D
720575940620120256	3	720575940613448214	Tm1	L394	L	D
720575940627472712	3	720575940613448214	Tm2	L394	L	D
720575940622218218	3	720575940613448214	Tm16	L394	L	D
720575940624040885	3	720575940613448214	C2	L394	L	D
720575940630102103	35	720575940613521635	L3	L19	L	V
720575940644993992	26	720575940613521635	CT1	L19	L	V
720575940621399974	18	720575940613521635	Tm16	L19	L	V
720575940622209304	18	720575940613521635	Mi4	L19	L	V
720575940608758364	6	720575940613521635	Tm20	L19	L	V
720575940633906016	3	720575940613521635	L4	L19	L	V
720575940629046858	4	720575940613521635	Tm1	L19	L	V
720575940637271214	4	720575940613521635	Dm12	L19	L	V
720575940628709800	3	720575940613521635	Dm12	L19	L	V
720575940628088074	5	720575940613521635	ML1	L19	L	V
720575940624304903	4	720575940613521635	Tm16	L19	L	V
720575940640875129	4	720575940613521635	TmY17	L19	L	V
720575940615513567	4	720575940613521635	Mi9	L19	L	V
720575940625883576	3	720575940613521635	PS125	L19	L	V
720575940644993992	16	720575940613634856	CT1	L228	L	V
720575940624092423	10	720575940613634856	Mi4	L228	L	V
720575940617778571	10	720575940613634856	OA-AL2b2	L228	L	V
720575940625023731	7	720575940613634856	C3	L228	L	V
720575940629357929	6	720575940613634856	Dm12	L228	L	V
720575940623539140	4	720575940613634856	Tm1	L228	L	V
720575940627676871	3	720575940613634856	N.I.	L228	L	V
720575940632503865	3	720575940613634856	ML1	L228	L	V
720575940614176483	3	720575940613634856	N.I.	L228	L	V
720575940624713767	31	720575940613680039	L3	L184	L	D
720575940644993992	16	720575940613680039	CT1	L184	L	D
720575940613758504	10	720575940613680039	Mi4	L184	L	D
720575940611573368	5	720575940613680039	Tm16	L184	L	D
720575940623058857	4	720575940613680039	Mi4	L184	L	D
720575940622908713	3	720575940613680039	Tm1	L184	L	D
720575940606307262	3	720575940613680039	Tm20	L184	L	D
720575940618044701	22	720575940613843119	Mi4	L455	L	V
720575940644993992	10	720575940613843119	CT1	L455	L	V
720575940633226669	8	720575940613843119	Tm16	L455	L	V
720575940627141378	4	720575940613843119	Dm12	L455	L	V
720575940625883576	3	720575940613843119	PS125	L455	L	V
720575940639497013	4	720575940613843119	ML1	L455	L	V
720575940631904835	3	720575940613843119	C3	L455	L	V
720575940624586219	3	720575940613843119	Tm20	L455	L	V
720575940623607334	16	720575940614309295	Mi4	L82	L	V
720575940639655357	18	720575940614309295	L3	L82	L	V
720575940644993992	13	720575940614309295	CT1	L82	L	V
720575940626803714	5	720575940614309295	Tm16	L82	L	V
720575940621664091	4	720575940614309295	putative-fru-N.I.	L82	L	V
720575940635217015	5	720575940614309295	Tm16	L82	L	V
720575940614678225	3	720575940614309295	L3	L82	L	V
720575940629786447	4	720575940614309295	C3	L82	L	V
720575940629322491	4	720575940614309295	Tm20	L82	L	V
720575940632983716	3	720575940614309295	Dm12	L82	L	V
720575940614946141	3	720575940614309295	TmY15	L82	L	V
720575940661043073	3	720575940614309295	Dm12	L82	L	V
720575940620127809	33	720575940614594257	L3	L91	L	V
720575940622114045	24	720575940614594257	Mi4	L91	L	V
720575940644993992	14	720575940614594257	CT1	L91	L	V
720575940610779768	10	720575940614594257	Tm16	L91	L	V
720575940644721352	5	720575940614594257	Dm12	L91	L	V
720575940622272681	5	720575940614594257	C3	L91	L	V
720575940622634316	3	720575940614594257	C2	L91	L	V
720575940620251375	4	720575940614594257	Tm16	L91	L	V
720575940610908024	3	720575940614594257	Dm10	L91	L	V
720575940644993992	20	720575940614678439	CT1	L230	L	V
720575940620152149	12	720575940614678439	Mi4	L230	L	V
720575940612769906	5	720575940614678439	Tm20	L230	L	V
720575940635863407	4	720575940614678439	Tm16	L230	L	V
720575940640025277	3	720575940614678439	N.I.	L230	L	V
720575940631493650	3	720575940614678439	N.I.	L230	L	V
720575940644993992	23	720575940615015366	CT1	L372	L	V
720575940632775225	30	720575940615015366	N.I.	L372	L	V
720575940622610508	16	720575940615015366	Mi4	L372	L	V
720575940628173779	7	720575940615015366	chunk-N.I.	L372	L	V
720575940660808577	3	720575940615015366	chunk-N.I.	L372	L	V
720575940621664091	4	720575940615015366	putative-fru-N.I.	L372	L	V
720575940621946248	3	720575940615015366	ML1	L372	L	V
720575940644993992	22	720575940615117195	CT1	L641	L	V
720575940626133551	11	720575940615117195	Mi4	L641	L	V
720575940631155516	13	720575940615117195	N.I.	L641	L	V
720575940621664091	6	720575940615117195	putative-fru-N.I.	L641	L	V
720575940613375897	4	720575940615117195	Dm12	L641	L	V
720575940610077252	5	720575940615117195	Tm16	L641	L	V
720575940639350581	5	720575940615117195	C3	L641	L	V
720575940611395448	3	720575940615117195	OA-AL2b2	L641	L	V
720575940630030970	5	720575940615117195	L4	L641	L	V
720575940630656311	3	720575940615117195	Tm20	L641	L	V
720575940605943840	4	720575940615117195	Mi4	L641	L	V
720575940611941874	3	720575940615117195	Tm1	L641	L	V
720575940629143751	3	720575940615117195	Mi13	L641	L	V
720575940609780693	3	720575940615117195	Tm16	L641	L	V
720575940632218252	29	720575940615185831	L3	L185	L	D
720575940644993992	16	720575940615185831	CT1	L185	L	D
720575940636131439	8	720575940615185831	Mi4	L185	L	D
720575940631364603	5	720575940615185831	TmY17	L185	L	D
720575940624003592	3	720575940615185831	Tm16	L185	L	D
720575940639436085	24	720575940615315562	Mi4	L590	L	D
720575940620684909	21	720575940615315562	L3	L590	L	D
720575940644993992	17	720575940615315562	CT1	L590	L	D
720575940627254805	6	720575940615315562	TmY17	L590	L	D
720575940626737040	3	720575940615315562	Dm12	L590	L	D
720575940622810077	4	720575940615315562	Tm1	L590	L	D
720575940613136298	3	720575940615315562	L4	L590	L	D
720575940620947950	3	720575940615315562	N.I.	L590	L	D
720575940629196443	26	720575940615464098	L3	L37	L	D
720575940644993992	20	720575940615464098	CT1	L37	L	D
720575940648042617	19	720575940615464098	Mi4	L37	L	D
720575940611809234	9	720575940615464098	L3	L37	L	D
720575940627487613	9	720575940615464098	Tm16	L37	L	D
720575940625106204	7	720575940615464098	Tm20	L37	L	D
720575940628177234	6	720575940615464098	Dm12	L37	L	D
720575940638835526	3	720575940615464098	C3	L37	L	D
720575940635720031	4	720575940615464098	Tm16	L37	L	D
720575940628922886	3	720575940615464098	Dm12	L37	L	D
720575940635889515	3	720575940615464098	L2	L37	L	D
720575940605111980	3	720575940615464098	L4	L37	L	D
720575940625883576	3	720575940615464098	PS125	L37	L	D
720575940644993992	8	720575940615752331	CT1	L588	L	V
720575940620241611	11	720575940615752331	Mi4	L588	L	V
720575940644040648	9	720575940615752331	C3	L588	L	V
720575940621664091	6	720575940615752331	putative-fru-N.I.	L588	L	V
720575940617891558	5	720575940615752331	Tm16	L588	L	V
720575940624739511	6	720575940615752331	N.I.	L588	L	V
720575940632987729	5	720575940615752331	Dm12	L588	L	V
720575940624845500	3	720575940615752331	Mi13	L588	L	V
720575940617829196	3	720575940615752331	chunk-N.I.	L588	L	V
720575940630010172	27	720575940616066461	L3	L647	L	D
720575940644993992	20	720575940616066461	CT1	L647	L	D
720575940614622462	12	720575940616066461	Mi4	L647	L	D
720575940630306359	5	720575940616066461	Mi4	L647	L	D
720575940618460992	6	720575940616066461	Tm16	L647	L	D
720575940640739235	3	720575940616066461	Tm16	L647	L	D
720575940642027995	3	720575940616066461	C3	L647	L	D
720575940623002394	3	720575940616066461	C2	L647	L	D
720575940625883576	3	720575940616066461	PS125	L647	L	D
720575940644993992	36	720575940616141580	CT1	L339	L	V
720575940625733415	19	720575940616141580	N.I.	L339	L	V
720575940620685248	14	720575940616141580	Mi4	L339	L	V
720575940623320319	7	720575940616141580	C2	L339	L	V
720575940630489029	4	720575940616141580	Tm16	L339	L	V
720575940625844979	3	720575940616141580	L4	L339	L	V
720575940614891315	3	720575940616141580	ML1	L339	L	V
720575940624111338	3	720575940616141580	TmY15	L339	L	V
720575940611204450	3	720575940616141580	Tm5c	L339	L	V
720575940607002057	3	720575940616141580	Tm20	L339	L	V
720575940619628532	36	720575940616234683	L3	L392	L	V
720575940644993992	19	720575940616234683	CT1	L392	L	V
720575940634868159	15	720575940616234683	Mi4	L392	L	V
720575940637540238	4	720575940616234683	OA-AL2b2	L392	L	V
720575940570043218	3	720575940616234683	chunk-N.I.	L392	L	V
720575940625795345	3	720575940616234683	Mi4	L392	L	V
720575940626940453	3	720575940616234683	C3	L392	L	V
720575940621664091	3	720575940616234683	putative-fru-N.I.	L392	L	V
720575940621913727	3	720575940616234683	Dm12	L392	L	V
720575940636090487	3	720575940616234683	Tm16	L392	L	V
720575940622614733	4	720575940616234683	N.I.	L392	L	V
720575940644993992	17	720575940616257851	CT1	L488	L	V
720575940638369257	14	720575940616257851	Mi4	L488	L	V
720575940624590517	10	720575940616257851	ML1	L488	L	V
720575940625883576	4	720575940616257851	PS125	L488	L	V
720575940622139007	4	720575940616257851	TmY17	L488	L	V
720575940624108807	4	720575940616257851	Tm20	L488	L	V
720575940609780693	3	720575940616257851	Tm16	L488	L	V
720575940615587340	3	720575940616257851	N.I.	L488	L	V
720575940611454510	3	720575940616257851	N.I.	L488	L	V
720575940624586220	23	720575940616503669	L3	L210	L	D
720575940644993992	19	720575940616503669	CT1	L210	L	D
720575940630532303	5	720575940616503669	Tm16	L210	L	D
720575940639771965	7	720575940616503669	Mi4	L210	L	D
720575940644993992	15	720575940617149625	CT1	L481	L	V
720575940613007474	11	720575940617149625	Mi4	L481	L	V
720575940610923310	9	720575940617149625	C2	L481	L	V
720575940604767618	5	720575940617149625	Tm16	L481	L	V
720575940632270904	4	720575940617149625	Tm1	L481	L	V
720575940625883576	3	720575940617149625	PS125	L481	L	V
720575940617969501	3	720575940617149625	ML1	L481	L	V
720575940612854130	3	720575940617149625	N.I.	L481	L	V
720575940644993992	17	720575940617160763	CT1	L521	L	V
720575940617379979	15	720575940617160763	Mi4	L521	L	V
720575940629101571	7	720575940617160763	Tm20	L521	L	V
720575940638933045	3	720575940617160763	Tm16	L521	L	V
720575940633848787	4	720575940617160763	C3	L521	L	V
720575940622444020	17	720575940617231499	L3	L559	L	D
720575940644993992	12	720575940617231499	CT1	L559	L	D
720575940624393725	7	720575940617231499	Mi4	L559	L	D
720575940621286565	3	720575940617231499	C3	L559	L	D
720575940625883576	3	720575940617231499	PS125	L559	L	D
720575940604630752	3	720575940617231499	Mi4	L559	L	D
720575940619277893	3	720575940617231499	chunk-N.I.	L559	L	D
720575940630439735	3	720575940617231499	Tm16	L559	L	D
720575940644993992	20	720575940617241211	CT1	L524	L	V
720575940619235949	19	720575940617241211	Mi4	L524	L	V
720575940621450176	6	720575940617241211	Dm12	L524	L	V
720575940632406083	7	720575940617241211	Tm16	L524	L	V
720575940621664091	4	720575940617241211	putative-fru-N.I.	L524	L	V
720575940617031254	5	720575940617241211	N.I.	L524	L	V
720575940630151415	4	720575940617241211	Tm16	L524	L	V
720575940621913727	3	720575940617241211	Dm12	L524	L	V
720575940636090487	3	720575940617241211	Tm16	L524	L	V
720575940630055159	29	720575940617382493	L3	L148	L	D
720575940644993992	17	720575940617382493	CT1	L148	L	D
720575940608850443	17	720575940617382493	Mi4	L148	L	D
720575940618916609	5	720575940617382493	Tm16	L148	L	D
720575940620192788	5	720575940617382493	Tm20	L148	L	D
720575940620166791	4	720575940617382493	L4	L148	L	D
720575940635265387	3	720575940617382493	C3	L148	L	D
720575940628389116	36	720575940617720413	L3	L29	L	D
720575940637944691	25	720575940617720413	Mi4	L29	L	D
720575940644993992	19	720575940617720413	CT1	L29	L	D
720575940635257848	9	720575940617720413	TmY17	L29	L	D
720575940620734598	7	720575940617720413	Tm20	L29	L	D
720575940627487613	4	720575940617720413	Tm16	L29	L	D
720575940628005007	4	720575940617720413	Tm16	L29	L	D
720575940630462167	6	720575940617720413	C3	L29	L	D
720575940635720031	3	720575940617720413	Tm16	L29	L	D
720575940631225083	3	720575940617720413	Tm2	L29	L	D
720575940611809234	3	720575940617720413	L3	L29	L	D
720575940611395448	3	720575940617720413	OA-AL2b2	L29	L	D
720575940644993992	19	720575940618096925	CT1	L244	L	V
720575940623087251	5	720575940618096925	N.I.	L244	L	V
720575940614828450	8	720575940618096925	Mi4	L244	L	V
720575940621705741	5	720575940618096925	C3	L244	L	V
720575940628806659	4	720575940618096925	Tm16	L244	L	V
720575940644993992	16	720575940618192989	CT1	L310	L	V
720575940617955289	13	720575940618192989	Mi4	L310	L	V
720575940622685534	4	720575940618192989	Tm16	L310	L	V
720575940639376693	4	720575940618192989	Tm16	L310	L	V
720575940627855390	6	720575940618192989	N.I.	L310	L	V
720575940622346921	3	720575940618192989	Tm20	L310	L	V
720575940636803952	3	720575940618192989	T5b	L310	L	V
720575940622694433	3	720575940618192989	L4	L310	L	V
720575940644993992	26	720575940618496837	CT1	L605	L	V
720575940620157204	15	720575940618496837	Mi4	L605	L	V
720575940616447647	14	720575940618496837	N.I.	L605	L	V
720575940644939208	10	720575940618496837	Dm12	L605	L	V
720575940629763966	6	720575940618496837	Tm16	L605	L	V
720575940613465458	3	720575940618496837	TmY15	L605	L	V
720575940660709505	4	720575940618496837	chunk-N.I.	L605	L	V
720575940625883576	3	720575940618496837	PS125	L605	L	V
720575940624361991	3	720575940618496837	Dm10	L605	L	V
720575940621605637	3	720575940618496837	Tm20	L605	L	V
720575940605046188	27	720575940618614592	L3	L67	L	D
720575940644993992	17	720575940618614592	CT1	L67	L	D
720575940645796631	11	720575940618614592	Mi4	L67	L	D
720575940623558852	4	720575940618614592	TmY17	L67	L	D
720575940644272032	4	720575940618614592	Tm16	L67	L	D
720575940630182252	3	720575940618614592	C3	L67	L	D
720575940619582374	4	720575940618614592	Tm1	L67	L	D
720575940637153911	3	720575940618614592	Dm12	L67	L	D
720575940626567216	3	720575940618614592	ML1	L67	L	D
720575940644993992	16	720575940618719915	CT1	L23	L	V
720575940620780526	15	720575940618719915	Mi4	L23	L	V
720575940625883576	3	720575940618719915	PS125	L23	L	V
720575940616673734	6	720575940618719915	Dm4	L23	L	V
720575940624960999	6	720575940618719915	Tm20	L23	L	V
720575940610603332	3	720575940618719915	Tm16	L23	L	V
720575940630837551	4	720575940618719915	ML1	L23	L	V
720575940621401254	3	720575940618719915	C2	L23	L	V
720575940629763966	4	720575940618719915	Tm16	L23	L	V
720575940624304903	4	720575940618719915	Tm16	L23	L	V
720575940624093488	3	720575940618719915	Tm1	L23	L	V
720575940624405941	26	720575940618730781	L3	L607	L	D
720575940618282781	17	720575940618730781	Mi4	L607	L	D
720575940644993992	14	720575940618730781	CT1	L607	L	D
720575940644414664	5	720575940618730781	Tm20	L607	L	D
720575940617869798	4	720575940618730781	Tm16	L607	L	D
720575940621138341	5	720575940618730781	Tm16	L607	L	D
720575940634298872	4	720575940618730781	ML1	L607	L	D
720575940622664944	3	720575940618730781	Dm12	L607	L	D
720575940620393432	3	720575940618730781	Tm5c	L607	L	D
720575940626780709	3	720575940618730781	Tm1	L607	L	D
720575940644993992	16	720575940618991739	CT1	L373	L	V
720575940614102499	16	720575940618991739	Mi4	L373	L	V
720575940634235488	5	720575940618991739	T5a	L373	L	V
720575940623732947	3	720575940618991739	Tm16	L373	L	V
720575940623554087	3	720575940618991739	TmY15	L373	L	V
720575940640025277	3	720575940618991739	N.I.	L373	L	V
720575940622374384	3	720575940618991739	L4	L373	L	V
720575940629357929	3	720575940618991739	Dm12	L373	L	V
720575940627914648	7	720575940618991739	N.I.	L373	L	V
720575940624640748	33	720575940619538993	L3	L77	L	D
720575940630650615	22	720575940619538993	Mi4	L77	L	D
720575940644993992	15	720575940619538993	CT1	L77	L	D
720575940613704982	4	720575940619538993	Mi14	L77	L	D
720575940620301648	4	720575940619538993	Tm1	L77	L	D
720575940618916609	5	720575940619538993	Tm16	L77	L	D
720575940632933919	4	720575940619538993	C3	L77	L	D
720575940632353105	3	720575940619538993	Mi4	L77	L	D
720575940615518114	3	720575940619538993	Dm12	L77	L	D
720575940625883576	3	720575940619538993	PS125	L77	L	D
720575940637540238	3	720575940619538993	OA-AL2b2	L77	L	D
720575940628622056	37	720575940619775281	L3	L34	L	D
720575940620084939	23	720575940619775281	Mi4	L34	L	D
720575940644993992	15	720575940619775281	CT1	L34	L	D
720575940625883576	11	720575940619775281	PS125	L34	L	D
720575940627501189	6	720575940619775281	Tm20	L34	L	D
720575940629563983	4	720575940619775281	ML1	L34	L	D
720575940626565424	4	720575940619775281	ML1	L34	L	D
720575940626719065	3	720575940619775281	Tm16	L34	L	D
720575940623001599	3	720575940619775281	Tm16	L34	L	D
720575940623954579	3	720575940619775281	Tm1	L34	L	D
720575940634591071	3	720575940619775281	T2	L34	L	D
720575940613112499	5	720575940619775281	Dm12	L34	L	D
720575940621029030	23	720575940619814449	L3	L680	L	D
720575940644993992	10	720575940619814449	CT1	L680	L	D
720575940635050347	10	720575940619814449	Mi4	L680	L	D
720575940645107223	3	720575940619814449	Mi4	L680	L	D
720575940630104064	3	720575940619814449	Tm16	L680	L	D
720575940611395448	3	720575940619814449	OA-AL2b2	L680	L	D
720575940626616010	3	720575940619814449	Dm12	L680	L	D
720575940639576117	3	720575940619814449	L4	L680	L	D
720575940633122972	3	720575940619814449	Tm20	L680	L	D
720575940621005702	32	720575940619814872	L3	L181	L	D
720575940644993992	20	720575940619814872	CT1	L181	L	D
720575940610236099	13	720575940619814872	Mi4	L181	L	D
720575940618804893	4	720575940619814872	Tm16	L181	L	D
720575940620780308	34	720575940619863120	L3	L643	L	V
720575940644993992	19	720575940619863120	CT1	L643	L	V
720575940616230843	19	720575940619863120	Mi4	L643	L	V
720575940616234508	10	720575940619863120	Tm16	L643	L	V
720575940613832429	6	720575940619863120	Tm16	L643	L	V
720575940630485039	4	720575940619863120	TmY17	L643	L	V
720575940633181613	3	720575940619863120	Tm20	L643	L	V
720575940643171725	4	720575940619863120	Dm12	L643	L	V
720575940623470323	3	720575940619863120	C2	L643	L	V
720575940609240789	3	720575940619863120	Tm2	L643	L	V
720575940644993992	23	720575940619903537	CT1	L226	L	V
720575940621162572	17	720575940619903537	Mi4	L226	L	V
720575940630065602	5	720575940619903537	Tm20	L226	L	V
720575940613380010	6	720575940619903537	N.I.	L226	L	V
720575940612101093	5	720575940619903537	Tm16	L226	L	V
720575940616986740	5	720575940619903537	chunk-N.I.	L226	L	V
720575940625272551	4	720575940619903537	T5b	L226	L	V
720575940633567443	3	720575940619903537	TmY15	L226	L	V
720575940619976094	9	720575940619903537	chunk-N.I.	L226	L	V
720575940622685534	13	720575940619904728	Tm16	L3	L	V
720575940619752497	15	720575940619904728	Mi4	L3	L	V
720575940618981149	10	720575940619904728	N.I.	L3	L	V
720575940644993992	12	720575940619904728	CT1	L3	L	V
720575940630087383	3	720575940619904728	Tm16	L3	L	V
720575940650721913	3	720575940619904728	Dm12	L3	L	V
720575940621664091	5	720575940619904728	putative-fru-N.I.	L3	L	V
720575940625883576	3	720575940619904728	PS125	L3	L	V
720575940633559725	31	720575940619913863	L3	L59	L	D
720575940640543320	14	720575940619913863	Tm16	L59	L	D
720575940627876248	16	720575940619913863	Mi4	L59	L	D
720575940644993992	11	720575940619913863	CT1	L59	L	D
720575940613079781	4	720575940619913863	OA-AL2b2	L59	L	D
720575940626483146	3	720575940619913863	L4	L59	L	D
720575940630304215	3	720575940619913863	N.I.	L59	L	D
720575940625845648	29	720575940620176293	L3	L64	L	D
720575940605786144	20	720575940620176293	Mi4	L64	L	D
720575940644993992	15	720575940620176293	CT1	L64	L	D
720575940630918028	3	720575940620176293	Tm16	L64	L	D
720575940615394727	5	720575940620176293	C3	L64	L	D
720575940605823934	3	720575940620176293	Tmy10	L64	L	D
720575940646093876	3	720575940620176293	TmY17	L64	L	D
720575940630617337	3	720575940620176293	T5c	L64	L	D
720575940637153911	4	720575940620176293	Dm12	L64	L	D
720575940609265673	3	720575940620176293	TmY15	L64	L	D
720575940623351432	3	720575940620176293	Tm1	L64	L	D
720575940625300519	29	720575940620487360	L3	L531	L	D
720575940644993992	17	720575940620487360	CT1	L531	L	D
720575940632691364	15	720575940620487360	Mi4	L531	L	D
720575940611573368	6	720575940620487360	Tm16	L531	L	D
720575940638028510	4	720575940620487360	C2	L531	L	D
720575940623300327	4	720575940620487360	Tm1	L531	L	D
720575940638763748	4	720575940620487360	Dm12	L531	L	D
720575940611131621	3	720575940620487360	TmY17	L531	L	D
720575940620886209	3	720575940620487360	L4	L531	L	D
720575940636522488	3	720575940620487360	Tm16	L531	L	D
720575940620887175	3	720575940620487360	ML1	L531	L	D
720575940640342104	28	720575940620687040	L3	L444	L	V
720575940646258798	24	720575940620687040	Mi4	L444	L	V
720575940644993992	11	720575940620687040	CT1	L444	L	V
720575940615347874	5	720575940620687040	Tm16	L444	L	V
720575940633011245	3	720575940620687040	Tm5c	L444	L	V
720575940627898706	3	720575940620687040	ML1	L444	L	V
720575940626527024	4	720575940620687040	Tm1	L444	L	V
720575940613609709	19	720575940620699631	Mi4	L206	L	V
720575940617891558	10	720575940620699631	Tm16	L206	L	V
720575940621664091	6	720575940620699631	putative-fru-N.I.	L206	L	V
720575940644993992	8	720575940620699631	CT1	L206	L	V
720575940626770792	3	720575940620699631	L4	L206	L	V
720575940625883576	3	720575940620699631	PS125	L206	L	V
720575940632987729	4	720575940620699631	Dm12	L206	L	V
720575940631518316	3	720575940620699631	ML1	L206	L	V
720575940661053569	3	720575940620699631	Dm12	L206	L	V
720575940636164276	3	720575940620699631	Tm20	L206	L	V
720575940623734712	3	720575940620699631	Tm1	L206	L	V
720575940617601622	3	720575940620699631	N.I.	L206	L	V
720575940626381605	24	720575940620703936	Mi4	L13	L	V
720575940644993992	19	720575940620703936	CT1	L13	L	V
720575940637540238	6	720575940620703936	OA-AL2b2	L13	L	V
720575940638290409	5	720575940620703936	Tm20	L13	L	V
720575940634150114	3	720575940620703936	N.I.	L13	L	V
720575940635394552	3	720575940620703936	Tm16	L13	L	V
720575940621664091	3	720575940620703936	putative-fru-N.I.	L13	L	V
720575940625795345	23	720575940620706798	Mi4	L250	L	V
720575940644993992	21	720575940620706798	CT1	L250	L	V
720575940639497013	3	720575940620706798	ML1	L250	L	V
720575940624000263	4	720575940620706798	Tm20	L250	L	V
720575940610828152	3	720575940620706798	Tm16	L250	L	V
720575940629798672	4	720575940620706798	ML1	L250	L	V
720575940631423941	4	720575940620706798	C2	L250	L	V
720575940621386843	3	720575940620706798	Dm12	L250	L	V
720575940622242943	31	720575940620739566	L3	L69	L	D
720575940628660648	15	720575940620739566	Mi4	L69	L	D
720575940644993992	12	720575940620739566	CT1	L69	L	D
720575940612895459	3	720575940620739566	TmY17	L69	L	D
720575940623001599	3	720575940620739566	Tm16	L69	L	D
720575940632107567	3	720575940620739566	N.I.	L69	L	D
720575940637757150	25	720575940620821669	Mi4	L86	L	V
720575940625883576	5	720575940620821669	PS125	L86	L	V
720575940644993992	6	720575940620821669	CT1	L86	L	V
720575940622116265	3	720575940620821669	Tm20	L86	L	V
720575940634566681	5	720575940620821669	Tm20	L86	L	V
720575940611479502	4	720575940620821669	C3	L86	L	V
720575940622663962	3	720575940620821669	TmY17	L86	L	V
720575940617521894	3	720575940620821669	Tm1	L86	L	V
720575940644721352	3	720575940620821669	Dm12	L86	L	V
720575940627815273	23	720575940620933837	L3	L365	L	D
720575940632327992	17	720575940620933837	Mi4	L365	L	D
720575940625860794	6	720575940620933837	C3	L365	L	D
720575940637890526	3	720575940620933837	Tm16	L365	L	D
720575940627193105	4	720575940620933837	Tm1	L365	L	D
720575940613700978	3	720575940620933837	N.I.	L365	L	D
720575940617424192	37	720575940620949925	L3	L251	L	D
720575940614753938	21	720575940620949925	Mi4	L251	L	D
720575940644993992	8	720575940620949925	CT1	L251	L	D
720575940630104064	8	720575940620949925	Tm16	L251	L	D
720575940619378590	4	720575940620949925	L4	L251	L	D
720575940604277794	4	720575940620949925	chunk-N.I.	L251	L	D
720575940625883576	5	720575940620949925	PS125	L251	L	D
720575940628712936	3	720575940620949925	Tm2	L251	L	D
720575940616188684	3	720575940620949925	Tm16	L251	L	D
720575940630848463	25	720575940620954533	L3	L552	L	D
720575940619253918	24	720575940620954533	Mi4	L552	L	D
720575940644993992	10	720575940620954533	CT1	L552	L	D
720575940620512756	9	720575940620954533	Tm16	L552	L	D
720575940628035400	5	720575940620954533	L4	L552	L	D
720575940631568123	4	720575940620954533	TmY17	L552	L	D
720575940620672902	4	720575940620954533	Tm5c	L552	L	D
720575940622664944	3	720575940620954533	Dm12	L552	L	D
720575940644993992	20	720575940621168255	CT1	L55	L	D
720575940636206328	12	720575940621168255	L3	L55	L	D
720575940617982676	10	720575940621168255	Mi4	L55	L	D
720575940638279913	6	720575940621168255	Tm1	L55	L	D
720575940608799836	4	720575940621168255	L4	L55	L	D
720575940609716745	4	720575940621168255	chunk-N.I.	L55	L	D
720575940634518241	3	720575940621168255	Dm12	L55	L	D
720575940627554185	3	720575940621168255	Tm20	L55	L	D
720575940613079781	3	720575940621168255	OA-AL2b2	L55	L	D
720575940637540238	3	720575940621168255	OA-AL2b2	L55	L	D
720575940618043649	19	720575940621284351	Mi4	L104	L	V
720575940644993992	14	720575940621284351	CT1	L104	L	V
720575940627898706	4	720575940621284351	ML1	L104	L	V
720575940617194171	5	720575940621284351	C3	L104	L	V
720575940623061462	4	720575940621284351	Tm16	L104	L	V
720575940621664091	4	720575940621284351	putative-fru-N.I.	L104	L	V
720575940621864102	3	720575940621284351	Dm12	L104	L	V
720575940644993992	21	720575940621589486	CT1	L638	L	V
720575940611103278	21	720575940621589486	Mi4	L638	L	V
720575940618399005	21	720575940621589486	N.I.	L638	L	V
720575940623438813	7	720575940621589486	Tm16	L638	L	V
720575940632508207	3	720575940621589486	C2	L638	L	V
720575940631551247	3	720575940621589486	C3	L638	L	V
720575940644993992	22	720575940621769204	CT1	L563	L	V
720575940629510393	14	720575940621769204	Mi4	L563	L	V
720575940636090487	8	720575940621769204	Tm16	L563	L	V
720575940625656480	5	720575940621769204	chunk-N.I.	L563	L	V
720575940621450176	3	720575940621769204	Dm12	L563	L	V
720575940621913727	4	720575940621769204	Dm12	L563	L	V
720575940620251375	4	720575940621769204	Tm16	L563	L	V
720575940620283864	3	720575940621769204	ML1	L563	L	V
720575940625491104	3	720575940621769204	chunk-N.I.	L563	L	V
720575940622249385	26	720575940621896180	L3	L395	L	V
720575940636982190	17	720575940621896180	Mi4	L395	L	V
720575940644993992	12	720575940621896180	CT1	L395	L	V
720575940622963149	5	720575940621896180	Tm20	L395	L	V
720575940649318009	3	720575940621896180	TmY17	L395	L	V
720575940615832726	4	720575940621896180	Tm16	L395	L	V
720575940621016046	4	720575940621896180	Tm16	L395	L	V
720575940635963060	3	720575940621896180	TmY15	L395	L	V
720575940620455046	32	720575940622187132	L3	L42	L	D
720575940644993992	26	720575940622187132	CT1	L42	L	D
720575940627870741	18	720575940622187132	Mi4	L42	L	D
720575940635720031	7	720575940622187132	Tm16	L42	L	D
720575940613290291	5	720575940622187132	Mi9	L42	L	D
720575940628005007	3	720575940622187132	Tm16	L42	L	D
720575940628177234	3	720575940622187132	Dm12	L42	L	D
720575940612937970	3	720575940622187132	TmY17	L42	L	D
720575940609844451	21	720575940622191318	L3	L506	L	V
720575940644993992	10	720575940622191318	CT1	L506	L	V
720575940623087251	7	720575940622191318	Me-Lo-2-N.I.	L506	L	V
720575940629332021	9	720575940622191318	Mi4	L506	L	V
720575940609458115	5	720575940622191318	C2	L506	L	V
720575940630692546	5	720575940622191318	C3	L506	L	V
720575940617969501	5	720575940622191318	ML1	L506	L	V
720575940621664091	5	720575940622191318	putative-fru-N.I.	L506	L	V
720575940620217947	4	720575940622191318	Tm20	L506	L	V
720575940616028210	3	720575940622191318	Tm16	L506	L	V
720575940630554412	29	720575940622265513	L3	L66	L	D
720575940644993992	20	720575940622265513	CT1	L66	L	D
720575940628075524	17	720575940622265513	Mi4	L66	L	D
720575940618916609	3	720575940622265513	Tm16	L66	L	D
720575940623484650	3	720575940622265513	Mi13	L66	L	D
720575940630061927	3	720575940622265513	N.I.	L66	L	D
720575940616835596	5	720575940622265513	N.I.	L66	L	D
720575940631483387	23	720575940622269684	L3	L402	L	D
720575940630745079	13	720575940622269684	Mi4	L402	L	D
720575940644993992	6	720575940622269684	CT1	L402	L	D
720575940637890526	3	720575940622269684	Tm16	L402	L	D
720575940619853141	3	720575940622269684	Mi13	L402	L	D
720575940620640097	22	720575940622307753	L3	L353	L	D
720575940644993992	8	720575940622307753	CT1	L353	L	D
720575940627218506	8	720575940622307753	Mi4	L353	L	D
720575940624571063	6	720575940622307753	Tm1	L353	L	D
720575940611252344	3	720575940622307753	C3	L353	L	D
720575940603851180	4	720575940622307753	L4	L353	L	D
720575940625883576	3	720575940622307753	PS125	L353	L	D
720575940644993992	15	720575940622322792	CT1	L93	L	V
720575940631740357	13	720575940622322792	Mi4	L93	L	V
720575940620780368	3	720575940622322792	Dm12	L93	L	V
720575940636090487	3	720575940622322792	Tm16	L93	L	V
720575940621386843	3	720575940622322792	Dm12	L93	L	V
720575940621168449	31	720575940622355226	L3	L36	L	D
720575940644993992	25	720575940622355226	CT1	L36	L	D
720575940650386297	22	720575940622355226	Mi4	L36	L	D
720575940628780332	6	720575940622355226	Tm20	L36	L	D
720575940630918028	5	720575940622355226	Tm16	L36	L	D
720575940634518241	3	720575940622355226	Dm12	L36	L	D
720575940626719065	3	720575940622355226	Tm16	L36	L	D
720575940629563983	3	720575940622355226	ML1	L36	L	D
720575940644993992	29	720575940622492705	CT1	L18	L	V
720575940607265348	14	720575940622492705	Mi4	L18	L	V
720575940631683087	7	720575940622492705	Tm16	L18	L	V
720575940631319353	4	720575940622492705	TmY17	L18	L	V
720575940629763966	6	720575940622492705	Tm16	L18	L	V
720575940628748200	7	720575940622492705	Tm16	L18	L	V
720575940627043898	5	720575940622492705	Tm1	L18	L	V
720575940606022432	5	720575940622492705	Tm16	L18	L	V
720575940644939208	4	720575940622492705	Dm12	L18	L	V
720575940628088074	3	720575940622492705	ML1	L18	L	V
720575940631444811	3	720575940622492705	Tm20	L18	L	V
720575940660709505	3	720575940622492705	N.I.	L18	L	V
720575940644993992	17	720575940622653191	CT1	L302	L	V
720575940633036847	8	720575940622653191	N.I.	L302	L	V
720575940617235339	7	720575940622653191	Mi4	L302	L	V
720575940614623695	5	720575940622653191	chunk-N.I.	L302	L	V
720575940621608943	3	720575940622653191	Dm12	L302	L	V
720575940637982953	3	720575940622653191	Mi13	L302	L	V
720575940644993992	17	720575940622752181	CT1	L487	L	V
720575940621120192	19	720575940622752181	L3	L487	L	V
720575940646704675	15	720575940622752181	Mi4	L487	L	V
720575940630549820	5	720575940622752181	Tm16	L487	L	V
720575940617396032	3	720575940622752181	Tm1	L487	L	V
720575940627865496	4	720575940622752181	L4	L487	L	V
720575940614319254	4	720575940622752181	Tm1	L487	L	V
720575940621664091	3	720575940622752181	putative-fru-N.I.	L487	L	V
720575940626170149	34	720575940622801366	L3	L33	L	D
720575940644993992	16	720575940622801366	CT1	L33	L	D
720575940613070489	19	720575940622801366	Mi4	L33	L	D
720575940640543320	5	720575940622801366	Tm16	L33	L	D
720575940621354349	4	720575940622801366	Tm1	L33	L	D
720575940645912174	5	720575940622801366	Tm16	L33	L	D
720575940612895459	3	720575940622801366	TmY17	L33	L	D
720575940634571745	3	720575940622801366	C2	L33	L	D
720575940615100926	3	720575940622801366	Tm20	L33	L	D
720575940622003848	33	720575940622899224	L3	L170	L	D
720575940644993992	12	720575940622899224	CT1	L170	L	D
720575940620628907	12	720575940622899224	Mi4	L170	L	D
720575940606013356	5	720575940622899224	C3	L170	L	D
720575940618804893	3	720575940622899224	Tm16	L170	L	D
720575940630632697	23	720575940622936358	L3	L637	L	D
720575940644993992	11	720575940622936358	CT1	L637	L	D
720575940619058230	8	720575940622936358	Mi4	L637	L	D
720575940617238843	3	720575940622936358	T5b	L637	L	D
720575940631339513	3	720575940622936358	C3	L637	L	D
720575940630532303	4	720575940622936358	Tm16	L637	L	D
720575940618460992	3	720575940622936358	Tm16	L637	L	D
720575940631598799	28	720575940623191178	L3	L659	L	D
720575940644993992	19	720575940623191178	CT1	L659	L	D
720575940623392392	11	720575940623191178	Mi4	L659	L	D
720575940633402143	7	720575940623191178	Dm12	L659	L	D
720575940632484911	4	720575940623191178	L4	L659	L	D
720575940612937957	4	720575940623191178	C3	L659	L	D
720575940622558889	3	720575940623191178	C2	L659	L	D
720575940612996837	3	720575940623191178	TmY17	L659	L	D
720575940621664091	3	720575940623191178	putative-fru-N.I.	L659	L	D
720575940627423754	26	720575940623197576	L3	L140	L	D
720575940644993992	22	720575940623197576	CT1	L140	L	D
720575940624034231	10	720575940623197576	Mi4	L140	L	D
720575940640739235	4	720575940623197576	Tm16	L140	L	D
720575940637540238	4	720575940623197576	OA-AL2b2	L140	L	D
720575940620304469	3	720575940623197576	TmY15	L140	L	D
720575940621736539	4	720575940623197576	ML1	L140	L	D
720575940608931797	3	720575940623197576	T2	L140	L	D
720575940626751434	3	720575940623197576	Tm20	L140	L	D
720575940608920412	3	720575940623197576	Tm16	L140	L	D
720575940613354467	37	720575940623231437	L3	L358	L	D
720575940644993992	28	720575940623231437	CT1	L358	L	D
720575940619323806	17	720575940623231437	Mi4	L358	L	D
720575940619816246	3	720575940623231437	Tm1	L358	L	D
720575940625324163	3	720575940623231437	T5a	L358	L	D
720575940625883576	4	720575940623231437	PS125	L358	L	D
720575940612785557	4	720575940623231437	TM16	L358	L	D
720575940613008150	4	720575940623231437	Mi4	L358	L	D
720575940630096375	3	720575940623231437	T5a	L358	L	D
720575940620588248	3	720575940623231437	Dm12	L358	L	D
720575940634981401	3	720575940623231437	Tm5c	L358	L	D
720575940644993992	19	720575940623344776	CT1	L232	L	V
720575940629434234	17	720575940623344776	Mi4	L232	L	V
720575940632995724	14	720575940623344776	N.I.	L232	L	V
720575940628480847	6	720575940623344776	Tm16	L232	L	V
720575940621664091	5	720575940623344776	putative-fru-N.I.	L232	L	V
720575940640439155	6	720575940623344776	chunk-N.I.	L232	L	V
720575940641490933	4	720575940623344776	L4	L232	L	V
720575940635457471	4	720575940623344776	Dm12	L232	L	V
720575940630151415	3	720575940623344776	Tm16	L232	L	V
720575940630881756	3	720575940623344776	Tm20	L232	L	V
720575940631110853	3	720575940623344776	T5b	L232	L	V
720575940626565182	3	720575940623344776	T5a	L232	L	V
720575940632503865	3	720575940623344776	ML1	L232	L	V
720575940649249657	3	720575940623344776	Tm5c	L232	L	V
720575940637766746	4	720575940623344776	N.I.	L232	L	V
720575940625312264	26	720575940623496728	L3	L644	L	D
720575940638312051	21	720575940623496728	Mi4	L644	L	D
720575940644993992	10	720575940623496728	CT1	L644	L	D
720575940623972632	6	720575940623496728	Dm12	L644	L	D
720575940621664091	5	720575940623496728	putative-fru-N.I.	L644	L	D
720575940627250057	5	720575940623496728	Tm1	L644	L	D
720575940621620463	3	720575940623496728	Mi13	L644	L	D
720575940621998196	3	720575940623496728	C2	L644	L	D
720575940631358795	17	720575940623533034	L3	L628	L	D
720575940644993992	13	720575940623533034	CT1	L628	L	D
720575940627175064	11	720575940623533034	Mi4	L628	L	D
720575940625883576	6	720575940623533034	PS125	L628	L	D
720575940622218218	5	720575940623533034	Tm16	L628	L	D
720575940624090701	4	720575940623533034	TmY17	L628	L	D
720575940624007721	4	720575940623533034	ML1	L628	L	D
720575940616365241	3	720575940623533034	Tm20	L628	L	D
720575940630101915	3	720575940623533034	T2	L628	L	D
720575940625499409	10	720575940623610346	Mi4	L108	L	V
720575940644993992	7	720575940623610346	CT1	L108	L	V
720575940608781269	6	720575940623610346	C3	L108	L	V
720575940633226669	5	720575940623610346	Tm16	L108	L	V
720575940627898706	3	720575940623610346	ML1	L108	L	V
720575940614392726	3	720575940623610346	N.I.	L108	L	V
720575940644993992	15	720575940623642346	CT1	L319	L	V
720575940622361114	9	720575940623642346	Mi4	L319	L	V
720575940620793680	5	720575940623642346	N.I.	L319	L	V
720575940614810366	3	720575940623642346	N.I.	L319	L	V
720575940621664091	3	720575940623642346	putative-fru-N.I.	L319	L	V
720575940631391759	33	720575940623676415	L3	L258	L	D
720575940644993992	14	720575940623676415	CT1	L258	L	D
720575940616028299	12	720575940623676415	Mi4	L258	L	D
720575940630862636	7	720575940623676415	C3	L258	L	D
720575940624003592	7	720575940623676415	Tm16	L258	L	D
720575940626165392	6	720575940623676415	Tm1	L258	L	D
720575940630033708	5	720575940623676415	Tm16	L258	L	D
720575940661043073	5	720575940623676415	Dm12	L258	L	D
720575940631599045	3	720575940623676415	ML1	L258	L	D
720575940644993992	23	720575940623738067	CT1	L681	L	V
720575940620925889	7	720575940623738067	Mi4	L681	L	V
720575940621161920	7	720575940623738067	N.I.	L681	L	V
720575940637540238	3	720575940623738067	OA-AL2b2	L681	L	V
720575940630893305	3	720575940623738067	Tm16	L681	L	V
720575940612869093	31	720575940623738886	L3	L49	L	D
720575940632353105	25	720575940623738886	Mi4	L49	L	D
720575940644993992	10	720575940623738886	CT1	L49	L	D
720575940618916609	7	720575940623738886	Tm16	L49	L	D
720575940638919002	3	720575940623738886	Tm16	L49	L	D
720575940632132664	5	720575940623738886	Tm2	L49	L	D
720575940615518114	3	720575940623738886	Dm12	L49	L	D
720575940613079781	3	720575940623738886	OA-AL2b2	L49	L	D
720575940621009249	29	720575940623740883	L3	L611	L	V
720575940644993992	13	720575940623740883	CT1	L611	L	V
720575940614736807	16	720575940623740883	Mi4	L611	L	V
720575940660658817	3	720575940623740883	Tm20	L611	L	V
720575940630549820	4	720575940623740883	Tm16	L611	L	V
720575940624921188	3	720575940623740883	Tm1	L611	L	V
720575940626530691	3	720575940623740883	C3	L611	L	V
720575940644993992	27	720575940623860467	CT1	L511	L	V
720575940627726162	13	720575940623860467	Mi4	L511	L	V
720575940620161396	7	720575940623860467	Tm20	L511	L	V
720575940610603332	8	720575940623860467	Tm16	L511	L	V
720575940624408260	5	720575940623860467	N.I.	L511	L	V
720575940612254670	4	720575940623860467	Dm12	L511	L	V
720575940624507573	5	720575940623860467	C3	L511	L	V
720575940607277835	4	720575940623860467	TmY17	L511	L	V
720575940615205073	3	720575940623860467	Dm12	L511	L	V
720575940638933045	3	720575940623860467	Tm16	L511	L	V
720575940644993992	27	720575940623950059	CT1	L11	L	V
720575940625936330	25	720575940623950059	L3	L11	L	V
720575940627241880	23	720575940623950059	Mi4	L11	L	V
720575940621664091	10	720575940623950059	putative-fru-N.I.	L11	L	V
720575940661086337	6	720575940623950059	Dm12	L11	L	V
720575940652060150	4	720575940623950059	L4	L11	L	V
720575940618368185	3	720575940623950059	Dm12	L11	L	V
720575940632306703	3	720575940623950059	Tm16	L11	L	V
720575940610182724	28	720575940624018154	Mi4	L103	L	V
720575940642934157	22	720575940624018154	L3	L103	L	V
720575940644993992	16	720575940624018154	CT1	L103	L	V
720575940613602797	14	720575940624018154	Tm16	L103	L	V
720575940630708933	6	720575940624018154	Tm20	L103	L	V
720575940623061462	3	720575940624018154	Tm16	L103	L	V
720575940615025810	5	720575940624018154	ML1	L103	L	V
720575940640016061	3	720575940624018154	Dm12	L103	L	V
720575940640143413	4	720575940624018154	L1	L103	L	V
720575940628442628	3	720575940624018154	Me-Lo-2-N.I.	L103	L	V
720575940626242890	3	720575940624018154	Tm1	L103	L	V
720575940621476528	27	720575940624118453	Mi4	L231	L	V
720575940644993992	15	720575940624118453	CT1	L231	L	V
720575940631766103	8	720575940624118453	N.I.	L231	L	V
720575940625883576	6	720575940624118453	PS125	L231	L	V
720575940628955189	6	720575940624118453	Tm1	L231	L	V
720575940639398107	3	720575940624118453	chunk-N.I.	L231	L	V
720575940612057317	3	720575940624118453	Tm16	L231	L	V
720575940645250340	5	720575940624118453	L4	L231	L	V
720575940624390291	4	720575940624118453	Dm12	L231	L	V
720575940628568514	3	720575940624118453	T5b	L231	L	V
720575940611395448	3	720575940624118453	OA-AL2b2	L231	L	V
720575940626437066	3	720575940624118453	C3	L231	L	V
720575940644993992	29	720575940624206315	CT1	L151	L	D
720575940621364912	26	720575940624206315	L3	L151	L	D
720575940628278524	13	720575940624206315	Mi4	L151	L	D
720575940620032336	3	720575940624206315	T5b	L151	L	D
720575940628435279	3	720575940624206315	Tm20	L151	L	D
720575940624554313	3	720575940624206315	Tm2	L151	L	D
720575940612107106	3	720575940624206315	chunk-N.I.	L151	L	D
720575940606140337	23	720575940624299499	L3	L131	L	D
720575940644993992	20	720575940624299499	CT1	L131	L	D
720575940606987721	16	720575940624299499	Mi4	L131	L	D
720575940622776325	8	720575940624299499	Mi13	L131	L	D
720575940635845018	8	720575940624299499	Dm12	L131	L	D
720575940608920412	4	720575940624299499	Tm16	L131	L	D
720575940613873071	3	720575940624299499	Tm20	L131	L	D
720575940629091919	3	720575940624299499	Tm1	L131	L	D
720575940644993992	14	720575940624320695	CT1	L95	L	V
720575940611125112	17	720575940624320695	Mi4	L95	L	V
720575940623526292	5	720575940624320695	C3	L95	L	V
720575940620780368	6	720575940624320695	Dm12	L95	L	V
720575940613232918	4	720575940624320695	L4	L95	L	V
720575940632991021	3	720575940624320695	Tm20	L95	L	V
720575940620251375	3	720575940624320695	Tm16	L95	L	V
720575940623315640	3	720575940624320695	Tm1	L95	L	V
720575940609718084	16	720575940624426760	L3	L567	L	D
720575940636522488	9	720575940624426760	Tm16	L567	L	D
720575940644993992	9	720575940624426760	CT1	L567	L	D
720575940630761082	10	720575940624426760	Mi4	L567	L	D
720575940613898415	3	720575940624426760	Tm20	L567	L	D
720575940622397790	14	720575940624432565	L3	L549	L	D
720575940644993992	6	720575940624432565	CT1	L549	L	D
720575940622071423	8	720575940624432565	Mi4	L549	L	D
720575940625115209	3	720575940624432565	Tm16	L549	L	D
720575940630450167	3	720575940624432565	Tm1	L549	L	D
720575940631189753	3	720575940624432565	L4	L549	L	D
720575940647909252	5	720575940624432565	Dm3	L549	L	D
720575940622060713	3	720575940624432565	C3	L549	L	D
720575940644993992	32	720575940624501757	CT1	L15	L	V
720575940645120023	35	720575940624501757	L3	L15	L	V
720575940628296245	14	720575940624501757	Mi4	L15	L	V
720575940616815389	8	720575940624501757	Tm20	L15	L	V
720575940635196607	5	720575940624501757	Tm16	L15	L	V
720575940634858903	5	720575940624501757	C3	L15	L	V
720575940602677617	7	720575940624501757	Mi4	L15	L	V
720575940625286131	4	720575940624501757	Tm16	L15	L	V
720575940625883576	3	720575940624501757	PS125	L15	L	V
720575940628709800	4	720575940624501757	Dm12	L15	L	V
720575940627731210	3	720575940624501757	Mi4	L15	L	V
720575940644993992	25	720575940624502013	CT1	L28	L	D
720575940612179093	17	720575940624502013	L3	L28	L	D
720575940641946587	17	720575940624502013	Mi4	L28	L	D
720575940628005007	5	720575940624502013	Tm16	L28	L	D
720575940625883576	4	720575940624502013	PS125	L28	L	D
720575940624817416	5	720575940624502013	Tm1	L28	L	D
720575940613493260	5	720575940624502013	Tm2	L28	L	D
720575940645336855	3	720575940624502013	Mi10	L28	L	D
720575940643149453	3	720575940624502013	Tm5c	L28	L	D
720575940634574487	14	720575940624627388	L3	L413	L	V
720575940644993992	11	720575940624627388	CT1	L413	L	V
720575940618221853	10	720575940624627388	Mi4	L413	L	V
720575940612865194	3	720575940624627388	Tm20	L413	L	V
720575940655133345	4	720575940624627388	Dm12	L413	L	V
720575940615733407	3	720575940624627388	Tm1	L413	L	V
720575940606406176	3	720575940624627388	N.I.	L413	L	V
720575940630408185	22	720575940624671669	L3	L329	L	D
720575940644993992	20	720575940624671669	CT1	L329	L	D
720575940621015535	7	720575940624671669	Mi4	L329	L	D
720575940630210348	3	720575940624671669	Tm20	L329	L	D
720575940630532303	3	720575940624671669	Tm16	L329	L	D
720575940644993992	21	720575940624673544	CT1	L6	L	V
720575940627558991	8	720575940624673544	Tm16	L6	L	V
720575940629145679	11	720575940624673544	Mi4	L6	L	V
720575940621547430	6	720575940624673544	L4	L6	L	V
720575940629020213	4	720575940624673544	Tm16	L6	L	V
720575940628055239	3	720575940624673544	N.I.	L6	L	V
720575940614692498	4	720575940624673544	C3	L6	L	V
720575940629930556	3	720575940624673544	Tm16	L6	L	V
720575940623092715	3	720575940624673544	Dm10	L6	L	V
720575940611395448	3	720575940624673544	OA-AL2b2	L6	L	V
720575940625883576	3	720575940624673544	PS125	L6	L	V
720575940629595035	3	720575940624673544	Dm12	L6	L	V
720575940621664091	3	720575940624673544	putative-fru-N.I.	L6	L	V
720575940624390291	3	720575940624673544	Dm12	L6	L	V
720575940637292400	3	720575940624673544	Tm1	L6	L	V
720575940643806408	3	720575940624673544	Tm2	L6	L	V
720575940644993992	17	720575940624702728	CT1	L360	L	D
720575940627849032	14	720575940624702728	Mi4	L360	L	D
720575940622664944	5	720575940624702728	Dm12	L360	L	D
720575940619687478	5	720575940624702728	TmY17	L360	L	D
720575940613602797	3	720575940624702728	Tm16	L360	L	D
720575940625291668	3	720575940624702728	ML1	L360	L	D
720575940618906688	3	720575940624702728	Tm20	L360	L	D
720575940621664091	3	720575940624702728	putative-fru-N.I.	L360	L	D
720575940627226174	3	720575940624702728	N.I.	L360	L	D
720575940610697262	25	720575940624730772	Mi4	L591	L	D
720575940630466295	26	720575940624730772	L3	L591	L	D
720575940644993992	12	720575940624730772	CT1	L591	L	D
720575940610576686	11	720575940624730772	Tm16	L591	L	D
720575940633027724	5	720575940624730772	L4	L591	L	D
720575940628100154	3	720575940624730772	C3	L591	L	D
720575940615025810	4	720575940624730772	ML1	L591	L	D
720575940625416084	4	720575940624730772	L4	L591	L	D
720575940637178798	3	720575940624730772	Tm20	L591	L	D
720575940637540238	3	720575940624730772	OA-AL2b2	L591	L	D
720575940636580709	3	720575940624730772	Tm1	L591	L	D
720575940630749179	18	720575940624747959	Mi4	L660	L	V
720575940644993992	19	720575940624747959	CT1	L660	L	V
720575940630893305	6	720575940624747959	Tm16	L660	L	V
720575940627676871	3	720575940624747959	N.I.	L660	L	V
720575940635457471	5	720575940624747959	Dm12	L660	L	V
720575940625883576	3	720575940624747959	PS125	L660	L	V
720575940614891315	3	720575940624747959	ML1	L660	L	V
720575940613079781	3	720575940624747959	OA-AL2b2	L660	L	V
720575940644993992	17	720575940624748215	CT1	L240	L	V
720575940629162460	8	720575940624748215	Mi4	L240	L	V
720575940622685534	3	720575940624748215	Tm16	L240	L	V
720575940632605860	4	720575940624748215	C3	L240	L	V
720575940627792265	3	720575940624748215	N.I.	L240	L	V
720575940617955289	3	720575940624748215	Mi4	L240	L	V
720575940630655031	33	720575940625023416	L3	L513	L	V
720575940644993992	26	720575940625023416	CT1	L513	L	V
720575940630966779	15	720575940625023416	Mi4	L513	L	V
720575940624304903	12	720575940625023416	Tm16	L513	L	V
720575940624960999	8	720575940625023416	Tm20	L513	L	V
720575940620244560	5	720575940625023416	L4	L513	L	V
720575940622772445	3	720575940625023416	C3	L513	L	V
720575940629528015	3	720575940625023416	Tm1	L513	L	V
720575940614464721	22	720575940625222206	L3	L130	L	D
720575940644993992	11	720575940625222206	CT1	L130	L	D
720575940631959883	7	720575940625222206	Mi4	L130	L	D
720575940622284037	4	720575940625222206	C3	L130	L	D
720575940625883576	4	720575940625222206	PS125	L130	L	D
720575940635845018	3	720575940625222206	Dm12	L130	L	D
720575940632660025	23	720575940625267214	L3	L627	L	D
720575940615610454	16	720575940625267214	Mi4	L627	L	D
720575940644993992	12	720575940625267214	CT1	L627	L	D
720575940660364161	4	720575940625267214	Tm16	L627	L	D
720575940640152381	4	720575940625267214	C3	L627	L	D
720575940613700978	3	720575940625267214	Dm12	L627	L	D
720575940632200719	4	720575940625267214	L4	L627	L	D
720575940625336307	12	720575940625332494	L3	L361	L	D
720575940644993992	7	720575940625332494	CT1	L361	L	D
720575940637310064	9	720575940625332494	Mi4	L361	L	D
720575940620399269	5	720575940625332494	Mi4	L361	L	D
720575940630207703	4	720575940625332494	L3	L361	L	D
720575940627395338	3	720575940625332494	C3	L361	L	D
720575940614615714	25	720575940625514599	L3	L530	L	D
720575940644993992	15	720575940625514599	CT1	L530	L	D
720575940619160443	13	720575940625514599	Mi4	L530	L	D
720575940630528512	4	720575940625514599	Tm16	L530	L	D
720575940625054726	29	720575940625640122	L3	L182	L	D
720575940644993992	17	720575940625640122	CT1	L182	L	D
720575940614614690	11	720575940625640122	Mi4	L182	L	D
720575940604933292	6	720575940625640122	Tm16	L182	L	D
720575940609508803	3	720575940625640122	Tm16	L182	L	D
720575940621046465	4	720575940625640122	Tm16	L182	L	D
720575940625492355	3	720575940625640122	TmY17	L182	L	D
720575940636879215	3	720575940625640122	Dm12	L182	L	D
720575940636621198	3	720575940625640122	Tm20	L182	L	D
720575940606814985	3	720575940625640122	L4	L182	L	D
720575940621664091	3	720575940625640122	putative-fru-N.I.	L182	L	D
720575940611763064	3	720575940625640122	L4	L182	L	D
720575940633098321	3	720575940625640122	Dm12	L182	L	D
720575940631663939	26	720575940625859709	L3	L73	L	D
720575940644993992	21	720575940625859709	CT1	L73	L	D
720575940652660214	21	720575940625859709	Mi4	L73	L	D
720575940630947602	8	720575940625859709	Tm16	L73	L	D
720575940608123010	5	720575940625859709	Tm1	L73	L	D
720575940615518114	4	720575940625859709	Dm12	L73	L	D
720575940625173483	3	720575940625859709	TmY17	L73	L	D
720575940626975162	3	720575940625859709	Tm5c	L73	L	D
720575940617810210	3	720575940625859709	L4	L73	L	D
720575940617876953	3	720575940625859709	Dm12	L73	L	D
720575940621329856	3	720575940625859709	C3	L73	L	D
720575940623961738	25	720575940625864487	L3	L503	L	D
720575940644993992	10	720575940625864487	CT1	L503	L	D
720575940624436553	11	720575940625864487	Mi4	L503	L	D
720575940613025765	6	720575940625864487	Tm16	L503	L	D
720575940625883576	5	720575940625864487	PS125	L503	L	D
720575940621532276	4	720575940625864487	Mi4	L503	L	D
720575940623972632	4	720575940625864487	Dm12	L503	L	D
720575940623261365	3	720575940625864487	Tm16	L503	L	D
720575940637540238	3	720575940625864487	OA-AL2b2	L503	L	D
720575940624265143	3	720575940625864487	TmY17	L503	L	D
720575940640529616	19	720575940625970707	L3	L207	L	D
720575940639834995	19	720575940625970707	Mi4	L207	L	D
720575940644993992	9	720575940625970707	CT1	L207	L	D
720575940613700978	5	720575940625970707	Dm12	L207	L	D
720575940618875190	3	720575940625970707	C3	L207	L	D
720575940625432846	42	720575940626042416	L3	L8	L	V
720575940644993992	9	720575940626042416	CT1	L8	L	V
720575940615732127	16	720575940626042416	Mi4	L8	L	V
720575940626320228	12	720575940626042416	Tm20	L8	L	V
720575940609616579	7	720575940626042416	Tm16	L8	L	V
720575940620726181	4	720575940626042416	Dm12	L8	L	V
720575940640107939	4	720575940626042416	L4	L8	L	V
720575940621129637	4	720575940626042416	C2	L8	L	V
720575940614331089	3	720575940626042416	T5a	L8	L	V
720575940631241291	3	720575940626042416	Mi4	L8	L	V
720575940616493122	3	720575940626042416	C3	L8	L	V
720575940639047231	4	720575940626042416	ML1	L8	L	V
720575940632757279	16	720575940626612410	Mi4	L376	L	V
720575940644993992	15	720575940626612410	CT1	L376	L	V
720575940628055239	6	720575940626612410	N.I.	L376	L	V
720575940629020213	5	720575940626612410	Tm16	L376	L	V
720575940637278942	4	720575940626612410	Tm20	L376	L	V
720575940629070851	4	720575940626612410	C3	L376	L	V
720575940637948016	6	720575940626612410	chunk-N.I.	L376	L	V
720575940636921919	23	720575940626727049	Mi4	L218	L	V
720575940644993992	10	720575940626727049	CT1	L218	L	V
720575940632503865	7	720575940626727049	ML1	L218	L	V
720575940626630543	7	720575940626727049	C3	L218	L	V
720575940630151415	6	720575940626727049	Tm16	L218	L	V
720575940621535085	3	720575940626727049	N.I.	L218	L	V
720575940630549820	3	720575940626727049	Tm16	L218	L	V
720575940610853166	3	720575940626727049	C2	L218	L	V
720575940621012065	4	720575940626727049	Tm20	L218	L	V
720575940624982711	3	720575940626727049	N.I.	L218	L	V
720575940611220116	29	720575940626754968	L3	L475	L	V
720575940644993992	17	720575940626754968	CT1	L475	L	V
720575940636098159	13	720575940626754968	Mi4	L475	L	V
720575940587997087	6	720575940626754968	chunk-N.I.	L475	L	V
720575940621263069	7	720575940626754968	C2	L475	L	V
720575940603056306	5	720575940626754968	chunk-N.I.	L475	L	V
720575940621664091	5	720575940626754968	putative-fru-N.I.	L475	L	V
720575940624617264	3	720575940626754968	TmY17	L475	L	V
720575940621304667	4	720575940626754968	Tm20	L475	L	V
720575940629493366	4	720575940626754968	Tm2	L475	L	V
720575940644993992	13	720575940627015268	CT1	L291	L	V
720575940613005334	13	720575940627015268	Mi4	L291	L	V
720575940621664091	3	720575940627015268	putative-fru-N.I.	L291	L	V
720575940625883576	3	720575940627015268	PS125	L291	L	V
720575940628272271	5	720575940627015268	Tm20	L291	L	V
720575940603133106	4	720575940627015268	chunk-N.I.	L291	L	V
720575940628791351	3	720575940627015268	Mi13	L291	L	V
720575940630649856	33	720575940627105881	L3	L336	L	D
720575940627452549	25	720575940627105881	Mi4	L336	L	D
720575940644993992	18	720575940627105881	CT1	L336	L	D
720575940625883576	6	720575940627105881	PS125	L336	L	D
720575940617869798	6	720575940627105881	Tm16	L336	L	D
720575940615523295	5	720575940627105881	Tm20	L336	L	D
720575940638726746	4	720575940627105881	Tm16	L336	L	D
720575940621138341	3	720575940627105881	Tm16	L336	L	D
720575940642869704	3	720575940627105881	Tm1	L336	L	D
720575940622071105	3	720575940627105881	Dm12	L336	L	D
720575940635195799	21	720575940627231763	L3	L157	L	D
720575940644993992	19	720575940627231763	CT1	L157	L	D
720575940613551530	10	720575940627231763	Mi4	L157	L	D
720575940626460260	7	720575940627231763	Tm16	L157	L	D
720575940632396867	28	720575940627300410	L3	L352	L	V
720575940633734300	21	720575940627300410	Mi4	L352	L	V
720575940622768116	7	720575940627300410	Tm16	L352	L	V
720575940625883576	6	720575940627300410	PS125	L352	L	V
720575940644993992	5	720575940627300410	CT1	L352	L	V
720575940618241821	6	720575940627300410	C3	L352	L	V
720575940615025810	3	720575940627300410	ML1	L352	L	V
720575940623061462	3	720575940627300410	Tm16	L352	L	V
720575940615490983	25	720575940627377033	L3	L547	L	D
720575940644993992	16	720575940627377033	CT1	L547	L	D
720575940629492011	15	720575940627377033	Mi4	L547	L	D
720575940625813946	4	720575940627377033	Tm16	L547	L	D
720575940622768116	4	720575940627377033	Tm16	L547	L	D
720575940625291668	6	720575940627377033	ML1	L547	L	D
720575940661113473	4	720575940627377033	Tm16	L547	L	D
720575940606812849	3	720575940627377033	Dm12	L547	L	D
720575940630262263	4	720575940627377033	Tm20	L547	L	D
720575940636736101	3	720575940627377033	TmY17	L547	L	D
720575940642910861	3	720575940627377033	Mi13	L547	L	D
720575940605907372	3	720575940627377033	Dm12	L547	L	D
720575940613575594	3	720575940627377033	chunk-N.I.	L547	L	D
720575940634907673	3	720575940627377033	Dm20	L547	L	D
720575940627146633	3	720575940627377033	Tm1	L547	L	D
720575940644993992	24	720575940627399955	CT1	L236	L	V
720575940621250213	19	720575940627399955	Mi4	L236	L	V
720575940638533092	6	720575940627399955	Dm12	L236	L	V
720575940625377468	4	720575940627399955	Dm12	L236	L	V
720575940624590517	4	720575940627399955	ML1	L236	L	V
720575940624300996	4	720575940627399955	L4	L236	L	V
720575940620105648	3	720575940627399955	Tm16	L236	L	V
720575940629977856	4	720575940627399955	Mi13	L236	L	V
720575940621664091	3	720575940627399955	putative-fru-N.I.	L236	L	V
720575940618979924	13	720575940627399955	N.I.	L236	L	V
720575940634455032	36	720575940627467858	L3	L407	L	D
720575940615001263	30	720575940627467858	Mi4	L407	L	D
720575940644993992	8	720575940627467858	CT1	L407	L	D
720575940625813946	6	720575940627467858	Tm16	L407	L	D
720575940616341877	6	720575940627467858	Tm20	L407	L	D
720575940631518316	5	720575940627467858	ML1	L407	L	D
720575940617982425	5	720575940627467858	C3	L407	L	D
720575940644347592	5	720575940627467858	L4	L407	L	D
720575940622369140	4	720575940627467858	Tm2	L407	L	D
720575940615025810	4	720575940627467858	ML1	L407	L	D
720575940631996714	3	720575940627467858	Tm1	L407	L	D
720575940621435307	3	720575940627467858	Dm12	L407	L	D
720575940625883576	3	720575940627467858	PS125	L407	L	D
720575940629045507	18	720575940627583048	Mi4	L371	L	D
720575940622536662	14	720575940627583048	L3	L371	L	D
720575940644993992	16	720575940627583048	CT1	L371	L	D
720575940630059714	6	720575940627583048	TmY13	L371	L	D
720575940625883576	4	720575940627583048	PS125	L371	L	D
720575940612775829	3	720575940627583048	ML1	L371	L	D
720575940626737040	3	720575940627583048	Dm12	L371	L	D
720575940622200308	29	720575940627632122	L3	L368	L	V
720575940644993992	22	720575940627632122	CT1	L368	L	V
720575940622310170	20	720575940627632122	Mi4	L368	L	V
720575940625883576	5	720575940627632122	PS125	L368	L	V
720575940627168830	6	720575940627632122	Dm12	L368	L	V
720575940625870992	3	720575940627632122	C3	L368	L	V
720575940624492779	4	720575940627632122	T5a	L368	L	V
720575940650391929	3	720575940627632122	C2	L368	L	V
720575940660608129	3	720575940627632122	Tm16	L368	L	V
720575940632972755	4	720575940627632122	N.I.	L368	L	V
720575940616470389	30	720575940627687939	L3	L61	L	D
720575940644993992	20	720575940627687939	CT1	L61	L	D
720575940635875226	17	720575940627687939	Mi4	L61	L	D
720575940635720031	7	720575940627687939	Tm16	L61	L	D
720575940631763596	3	720575940627687939	T5b	L61	L	D
720575940638296041	3	720575940627687939	Tm1	L61	L	D
720575940644993992	16	720575940627729807	CT1	L494	L	V
720575940639508814	17	720575940627729807	Mi4	L494	L	V
720575940629013959	10	720575940627729807	N.I.	L494	L	V
720575940615634875	5	720575940627729807	C3	L494	L	V
720575940621664091	4	720575940627729807	putative-fru-N.I.	L494	L	V
720575940627676871	3	720575940627729807	N.I.	L494	L	V
720575940632503865	4	720575940627729807	ML1	L494	L	V
720575940625883576	4	720575940627729807	PS125	L494	L	V
720575940620548847	3	720575940627729807	Tm20	L494	L	V
720575940614891315	3	720575940627729807	ML1	L494	L	V
720575940618647581	16	720575940627826075	Mi4	L550	L	V
720575940644993992	18	720575940627826075	CT1	L550	L	V
720575940625754552	6	720575940627826075	Tm16	L550	L	V
720575940619250679	8	720575940627826075	chunk-N.I.	L550	L	V
720575940625883576	6	720575940627826075	PS125	L550	L	V
720575940630119527	4	720575940627826075	Dm12	L550	L	V
720575940608467979	5	720575940627826075	C3	L550	L	V
720575940632922276	3	720575940627826075	Mi13	L550	L	V
720575940616617985	4	720575940627826075	Tm2	L550	L	V
720575940626416740	4	720575940627826075	Tm1	L550	L	V
720575940616234508	3	720575940627826075	Tm16	L550	L	V
720575940637061232	3	720575940627826075	Tm20	L550	L	V
720575940644993992	23	720575940627974148	CT1	L537	L	V
720575940623549843	6	720575940627974148	N.I.	L537	L	V
720575940625883576	6	720575940627974148	PS125	L537	L	V
720575940631560267	6	720575940627974148	Mi4	L537	L	V
720575940607714505	5	720575940627974148	C3	L537	L	V
720575940609137877	3	720575940627974148	T5d	L537	L	V
720575940618981204	3	720575940627974148	N.I.	L537	L	V
720575940640303421	35	720575940628046101	L3	L24	L	V
720575940644993992	24	720575940628046101	CT1	L24	L	V
720575940631683087	8	720575940628046101	Tm16	L24	L	V
720575940639054406	7	720575940628046101	Mi4	L24	L	V
720575940627516170	5	720575940628046101	C3	L24	L	V
720575940638515290	3	720575940628046101	T2	L24	L	V
720575940629763966	3	720575940628046101	Tm16	L24	L	V
720575940644993992	25	720575940628156932	CT1	L12	L	V
720575940615429343	19	720575940628156932	Mi4	L12	L	V
720575940629020213	10	720575940628156932	Tm16	L12	L	V
720575940624390291	9	720575940628156932	Dm12	L12	L	V
720575940618527045	6	720575940628156932	Mi4	L12	L	V
720575940614891315	4	720575940628156932	ML1	L12	L	V
720575940621664091	5	720575940628156932	putative-fru-N.I.	L12	L	V
720575940605757984	5	720575940628156932	C3	L12	L	V
720575940611395448	4	720575940628156932	OA-AL2b2	L12	L	V
720575940625883576	3	720575940628156932	PS125	L12	L	V
720575940617786073	4	720575940628156932	Tm20	L12	L	V
720575940619929758	3	720575940628156932	N.I.	L12	L	V
720575940615371370	18	720575940628161735	L3	L682	L	D
720575940630439735	9	720575940628161735	Tm16	L682	L	D
720575940622629117	10	720575940628161735	Mi4	L682	L	D
720575940644993992	8	720575940628161735	CT1	L682	L	D
720575940625883576	3	720575940628161735	PS125	L682	L	D
720575940618416614	3	720575940628161735	Dm12	L682	L	D
720575940627183485	3	720575940628161735	Tm1	L682	L	D
720575940636522488	3	720575940628161735	Tm16	L682	L	D
720575940644080288	30	720575940628161947	L3	L619	L	V
720575940638207066	25	720575940628161947	Mi4	L619	L	V
720575940644993992	8	720575940628161947	CT1	L619	L	V
720575940632987729	4	720575940628161947	Dm12	L619	L	V
720575940620283864	4	720575940628161947	ML1	L619	L	V
720575940647567156	3	720575940628161947	N.I.	L619	L	V
720575940626904350	3	720575940628161947	C3	L619	L	V
720575940615347874	3	720575940628161947	Tm16	L619	L	V
720575940638104036	36	720575940628205800	L3	L30	L	D
720575940644993992	20	720575940628205800	CT1	L30	L	D
720575940633567167	26	720575940628205800	Mi4	L30	L	D
720575940627487613	9	720575940628205800	Tm16	L30	L	D
720575940623001599	8	720575940628205800	Tm16	L30	L	D
720575940615014353	8	720575940628205800	C3	L30	L	D
720575940611362424	6	720575940628205800	Mi13	L30	L	D
720575940633718041	5	720575940628205800	Tm1	L30	L	D
720575940637540238	6	720575940628205800	OA-AL2b2	L30	L	D
720575940627451923	5	720575940628205800	Tm20	L30	L	D
720575940634027731	5	720575940628205800	L4	L30	L	D
720575940625883576	4	720575940628205800	PS125	L30	L	D
720575940617757253	4	720575940628205800	TmY17	L30	L	D
720575940646254371	3	720575940628205800	Tm2	L30	L	D
720575940629563983	3	720575940628205800	ML1	L30	L	D
720575940644993992	29	720575940628312937	CT1	L211	L	V
720575940606920066	15	720575940628312937	Mi4	L211	L	V
720575940636268974	4	720575940628312937	ML1	L211	L	V
720575940624129928	6	720575940628312937	Tm20	L211	L	V
720575940629216497	3	720575940628312937	Tm23	L211	L	V
720575940619982494	3	720575940628312937	chunk-N.I.	L211	L	V
720575940640146595	3	720575940628312937	L4	L211	L	V
720575940640304462	4	720575940628312937	N.I.	L211	L	V
720575940631289083	16	720575940628408070	Mi4	L404	L	V
720575940644993992	13	720575940628408070	CT1	L404	L	V
720575940643171725	7	720575940628408070	Dm12	L404	L	V
720575940640733603	4	720575940628408070	C3	L404	L	V
720575940621664091	3	720575940628408070	putative-fru-N.I.	L404	L	V
720575940613832429	3	720575940628408070	Tm16	L404	L	V
720575940605289900	28	720575940628593482	Mi4	L96	L	V
720575940620950949	25	720575940628593482	L3	L96	L	V
720575940644993992	7	720575940628593482	CT1	L96	L	V
720575940623301912	3	720575940628593482	TmY17	L96	L	V
720575940637540238	4	720575940628593482	OA-AL2b2	L96	L	V
720575940632875857	4	720575940628593482	Tm16	L96	L	V
720575940621579503	5	720575940628593482	Tm1	L96	L	V
720575940621864102	4	720575940628593482	Dm12	L96	L	V
720575940642559885	3	720575940628593482	Mi9	L96	L	V
720575940617869798	3	720575940628593482	Tm16	L96	L	V
720575940644993992	22	720575940628732459	CT1	L669	L	V
720575940631012663	10	720575940628732459	Mi4	L669	L	V
720575940623962111	9	720575940628732459	L3	L669	L	V
720575940606022432	7	720575940628732459	Tm16	L669	L	V
720575940617787275	4	720575940628732459	chunk-N.I.	L669	L	V
720575940611040046	29	720575940628837419	L3	L683	L	D
720575940637755701	16	720575940628837419	Mi4	L683	L	D
720575940644993992	14	720575940628837419	CT1	L683	L	D
720575940642927245	4	720575940628837419	Tm20	L683	L	D
720575940626175242	5	720575940628837419	Tm16	L683	L	D
720575940625883576	4	720575940628837419	PS125	L683	L	D
720575940620413489	3	720575940628837419	TmY15	L683	L	D
720575940636575333	30	720575940628960335	L3	L178	L	D
720575940644993992	13	720575940628960335	CT1	L178	L	D
720575940630823900	16	720575940628960335	Mi4	L178	L	D
720575940621212737	8	720575940628960335	Tm1	L178	L	D
720575940610399427	6	720575940628960335	TmY10	L178	L	D
720575940611573368	6	720575940628960335	Tm16	L178	L	D
720575940630528512	4	720575940628960335	Tm16	L178	L	D
720575940644993992	24	720575940628980789	CT1	L525	L	V
720575940625132327	10	720575940628980789	Mi4	L525	L	V
720575940629798672	3	720575940628980789	ML1	L525	L	V
720575940632406083	4	720575940628980789	Tm16	L525	L	V
720575940632717891	5	720575940628980789	N.I.	L525	L	V
720575940613811939	3	720575940628980789	Tm20	L525	L	V
720575940630628474	3	720575940628980789	C3	L525	L	V
720575940626217835	3	720575940628980789	chunk-N.I.	L525	L	V
720575940644993992	21	720575940629017935	CT1	L217	L	V
720575940622779397	14	720575940629017935	Mi4	L217	L	V
720575940626936266	6	720575940629017935	N.I.	L217	L	V
720575940632306703	4	720575940629017935	Tm16	L217	L	V
720575940618368185	4	720575940629017935	Dm12	L217	L	V
720575940623048798	5	720575940629017935	C2	L217	L	V
720575940609780693	4	720575940629017935	Tm16	L217	L	V
720575940645891863	3	720575940629017935	TmY15	L217	L	V
720575940630530042	3	720575940629017935	N.I.	L217	L	V
720575940644993992	15	720575940629031067	CT1	L534	L	V
720575940621664091	6	720575940629031067	putative-fru-N.I.	L534	L	V
720575940615110550	8	720575940629031067	Mi4	L534	L	V
720575940629454321	7	720575940629031067	N.I.	L534	L	V
720575940628075944	4	720575940629031067	Tm5c	L534	L	V
720575940621608943	3	720575940629031067	Dm12	L534	L	V
720575940626683368	3	720575940629031067	N.I.	L534	L	V
720575940644993992	19	720575940629135771	CT1	L483	L	V
720575940618072891	7	720575940629135771	Mi4	L483	L	V
720575940640503357	4	720575940629135771	N.I.	L483	L	V
720575940632289867	4	720575940629135771	chunk-N.I.	L483	L	V
720575940644993992	33	720575940629185835	CT1	L26	L	V
720575940644381384	33	720575940629185835	L3	L26	L	V
720575940614677713	16	720575940629185835	Mi4	L26	L	V
720575940611767672	10	720575940629185835	Tm16	L26	L	V
720575940644203208	11	720575940629185835	Tm20	L26	L	V
720575940625883576	9	720575940629185835	PS125	L26	L	V
720575940627168830	6	720575940629185835	Dm12	L26	L	V
720575940624304903	5	720575940629185835	Tm16	L26	L	V
720575940617545821	5	720575940629185835	C3	L26	L	V
720575940628709800	4	720575940629185835	Dm12	L26	L	V
720575940621399974	4	720575940629185835	Tm16	L26	L	V
720575940628088074	3	720575940629185835	ML1	L26	L	V
720575940632957523	17	720575940629338677	Mi4	L636	L	V
720575940644993992	15	720575940629338677	CT1	L636	L	V
720575940618099259	8	720575940629338677	N.I.	L636	L	V
720575940630260796	9	720575940629338677	Tm16	L636	L	V
720575940625883576	5	720575940629338677	PS125	L636	L	V
720575940611057857	3	720575940629338677	chunk-N.I.	L636	L	V
720575940621717417	4	720575940629338677	N.I.	L636	L	V
720575940631558393	31	720575940629569067	L3	L651	L	V
720575940644993992	21	720575940629569067	CT1	L651	L	V
720575940634868159	9	720575940629569067	Mi4	L651	L	V
720575940625883576	5	720575940629569067	PS125	L651	L	V
720575940621386843	6	720575940629569067	Dm12	L651	L	V
720575940629467842	5	720575940629569067	Tm16	L651	L	V
720575940619166774	5	720575940629569067	Mi4	L651	L	V
720575940627204995	5	720575940629569067	C3	L651	L	V
720575940639497013	4	720575940629569067	ML1	L651	L	V
720575940615424874	3	720575940629569067	Dm10	L651	L	V
720575940605313638	8	720575940629569067	Tm1	L651	L	V
720575940632565329	4	720575940629569067	Tm5c	L651	L	V
720575940607780482	3	720575940629569067	L4	L651	L	V
720575940609694729	24	720575940629614143	Mi4	L101	L	V
720575940644993992	13	720575940629614143	CT1	L101	L	V
720575940620395861	6	720575940629614143	Tm20	L101	L	V
720575940626974650	4	720575940629614143	Mi13	L101	L	V
720575940632396867	4	720575940629614143	L3	L101	L	V
720575940621664091	3	720575940629614143	putative-fru-N.I.	L101	L	V
720575940633223844	3	720575940629614143	N.I.	L101	L	V
720575940623061462	3	720575940629614143	Tm16	L101	L	V
720575940661053569	3	720575940629614143	Dm12	L101	L	V
720575940627898706	3	720575940629614143	ML1	L101	L	V
720575940644993992	26	720575940629639802	CT1	L425	L	V
720575940632350506	10	720575940629639802	Mi4	L425	L	V
720575940618368185	5	720575940629639802	Dm12	L425	L	V
720575940632306703	4	720575940629639802	Tm16	L425	L	V
720575940641956571	5	720575940629639802	Tm20	L425	L	V
720575940616595980	4	720575940629639802	Tm16	L425	L	V
720575940634636188	3	720575940629639802	Tm20	L425	L	V
720575940621654198	3	720575940629639802	T5b	L425	L	V
720575940634920043	3	720575940629639802	T5b	L425	L	V
720575940619120950	3	720575940629639802	C3	L425	L	V
720575940644993992	23	720575940629664890	CT1	L219	L	V
720575940618365113	9	720575940629664890	Mi4	L219	L	V
720575940623854349	4	720575940629664890	chunk-N.I.	L219	L	V
720575940613079781	3	720575940629664890	OA-AL2b2	L219	L	V
720575940617384507	5	720575940629664890	Tm1	L219	L	V
720575940632776505	4	720575940629664890	N.I.	L219	L	V
720575940599115951	3	720575940629664890	chunk-N.I.	L219	L	V
720575940606766793	3	720575940629664890	Tm2	L219	L	V
720575940643391648	3	720575940629664890	TmY17	L219	L	V
720575940641923291	3	720575940629664890	chunk-N.I.	L219	L	V
720575940633233633	3	720575940629664890	Tm20	L219	L	V
720575940644993992	21	720575940629821634	CT1	L88	L	V
720575940647332387	17	720575940629821634	Mi4	L88	L	V
720575940625999920	12	720575940629821634	N.I.	L88	L	V
720575940632983716	6	720575940629821634	Dm12	L88	L	V
720575940640606371	5	720575940629821634	TmY17	L88	L	V
720575940634960751	6	720575940629821634	C2	L88	L	V
720575940623328255	4	720575940629821634	Tm20	L88	L	V
720575940639497013	4	720575940629821634	ML1	L88	L	V
720575940622699400	3	720575940629821634	TmY15	L88	L	V
720575940617778571	3	720575940629821634	OA-AL2b2	L88	L	V
720575940621648500	3	720575940629821634	Tm13	L88	L	V
720575940619166774	3	720575940629821634	Mi4	L88	L	V
720575940621183727	13	720575940629886012	Mi4	L229	L	V
720575940612104290	5	720575940629886012	C3	L229	L	V
720575940644993992	5	720575940629886012	CT1	L229	L	V
720575940618401240	3	720575940629886012	Tm16	L229	L	V
720575940625883576	3	720575940629886012	PS125	L229	L	V
720575940618634018	3	720575940629886012	chunk-N.I.	L229	L	V
720575940646992692	31	720575940629907447	L3	L658	L	V
720575940614825618	20	720575940629907447	Mi4	L658	L	V
720575940613803378	11	720575940629907447	T5a	L658	L	V
720575940607658930	11	720575940629907447	Tm16	L658	L	V
720575940622397567	5	720575940629907447	Tm16	L658	L	V
720575940631518316	4	720575940629907447	ML1	L658	L	V
720575940632471891	4	720575940629907447	Tm20	L658	L	V
720575940620915079	3	720575940629907447	Dm12	L658	L	V
720575940628831760	4	720575940629907447	N.I.	L658	L	V
720575940631693871	4	720575940629907447	N.I.	L658	L	V
720575940659388801	33	720575940629938298	L3	L2	L	V
720575940644993992	15	720575940629938298	CT1	L2	L	V
720575940615238668	10	720575940629938298	Mi4	L2	L	V
720575940609780693	5	720575940629938298	Tm16	L2	L	V
720575940636607343	5	720575940629938298	C3	L2	L	V
720575940625018512	5	720575940629938298	L4	L2	L	V
720575940614237736	4	720575940629938298	Tm20	L2	L	V
720575940612520666	5	720575940629938298	Dm12	L2	L	V
720575940628312425	4	720575940629938298	Dm10	L2	L	V
720575940605245984	4	720575940629938298	TmY17	L2	L	V
720575940618464084	4	720575940629938298	TmY3	L2	L	V
720575940620975525	4	720575940629938298	Tm16	L2	L	V
720575940631339026	4	720575940629938298	Dm13	L2	L	V
720575940628041969	3	720575940629938298	Tm1	L2	L	V
720575940635065239	34	720575940629984055	Mi4	L46	L	D
720575940644993992	18	720575940629984055	CT1	L46	L	D
720575940630221250	15	720575940629984055	L3	L46	L	D
720575940623001599	7	720575940629984055	Tm16	L46	L	D
720575940626719065	6	720575940629984055	Tm16	L46	L	D
720575940623011113	6	720575940629984055	Tm1	L46	L	D
720575940615518114	4	720575940629984055	Dm12	L46	L	D
720575940625990032	5	720575940629984055	C3	L46	L	D
720575940620333504	4	720575940629984055	Tm20	L46	L	D
720575940615062690	3	720575940629984055	L4	L46	L	D
720575940614063783	36	720575940630149623	Tm1	L335	L	V
720575940644993992	25	720575940630149623	CT1	L335	L	V
720575940628040616	18	720575940630149623	Mi4	L335	L	V
720575940609616579	7	720575940630149623	Tm16	L335	L	V
720575940612101093	4	720575940630149623	Tm16	L335	L	V
720575940618368185	5	720575940630149623	Dm12	L335	L	V
720575940625883576	5	720575940630149623	PS125	L335	L	V
720575940616348722	3	720575940630149623	T5b	L335	L	V
720575940639047231	4	720575940630149623	ML1	L335	L	V
720575940613303318	4	720575940630149623	Tm20	L335	L	V
720575940626702128	4	720575940630149623	N.I.	L335	L	V
720575940615094678	30	720575940630292279	L3	L304	L	V
720575940644993992	16	720575940630292279	CT1	L304	L	V
720575940632125240	17	720575940630292279	Mi4	L304	L	V
720575940632306703	7	720575940630292279	Tm16	L304	L	V
720575940609780693	5	720575940630292279	Tm16	L304	L	V
720575940624769260	3	720575940630292279	T5c	L304	L	V
720575940625883576	5	720575940630292279	PS125	L304	L	V
720575940619259338	3	720575940630292279	chunk-N.I.	L304	L	V
720575940627258899	4	720575940630292279	Tm20	L304	L	V
720575940615748511	32	720575940630470876	L3	L94	L	V
720575940624936340	18	720575940630470876	Mi4	L94	L	V
720575940644993992	8	720575940630470876	CT1	L94	L	V
720575940632875857	7	720575940630470876	Tm16	L94	L	V
720575940620251375	6	720575940630470876	Tm16	L94	L	V
720575940617869798	4	720575940630470876	Tm16	L94	L	V
720575940621664091	3	720575940630470876	putative-fru-N.I.	L94	L	V
720575940636900975	3	720575940630470876	Tm20	L94	L	V
720575940621864102	3	720575940630470876	Dm12	L94	L	V
720575940625883576	3	720575940630470876	PS125	L94	L	V
720575940607592066	20	720575940630677612	Mi4	L374	L	V
720575940644993992	18	720575940630677612	CT1	L374	L	V
720575940621664091	8	720575940630677612	putative-fru-N.I.	L374	L	V
720575940625883576	5	720575940630677612	PS125	L374	L	V
720575940629010997	3	720575940630677612	Tm2	L374	L	V
720575940629930556	4	720575940630677612	Tm16	L374	L	V
720575940629595035	3	720575940630677612	Dm12	L374	L	V
720575940619448384	3	720575940630677612	C3	L374	L	V
720575940644993992	26	720575940630708183	CT1	L14	L	V
720575940626467258	14	720575940630708183	Mi4	L14	L	V
720575940629763966	11	720575940630708183	Tm16	L14	L	V
720575940626252848	5	720575940630708183	C3	L14	L	V
720575940604810976	4	720575940630708183	Tm20	L14	L	V
720575940615205073	4	720575940630708183	Dm12	L14	L	V
720575940637540238	5	720575940630708183	OA-AL2b2	L14	L	V
720575940621399974	4	720575940630708183	Tm16	L14	L	V
720575940643166500	3	720575940630708183	T5b	L14	L	V
720575940615435926	3	720575940630708183	Tm16	L14	L	V
720575940620793697	3	720575940630708183	Tm2	L14	L	V
720575940626064423	10	720575940630708183	L3	L14	L	V
720575940644993992	19	720575940630709719	CT1	L20	L	V
720575940631830469	24	720575940630709719	Mi4	L20	L	V
720575940621399974	11	720575940630709719	Tm16	L20	L	V
720575940622458356	7	720575940630709719	C2	L20	L	V
720575940635666367	8	720575940630709719	C3	L20	L	V
720575940624361991	4	720575940630709719	Dm10	L20	L	V
720575940637271214	5	720575940630709719	Dm12	L20	L	V
720575940644939208	4	720575940630709719	Dm12	L20	L	V
720575940629780031	5	720575940630709719	Tm20	L20	L	V
720575940610603332	4	720575940630709719	Tm16	L20	L	V
720575940624304903	5	720575940630709719	Tm16	L20	L	V
720575940628088074	5	720575940630709719	ML1	L20	L	V
720575940630568310	3	720575940630709719	T5b	L20	L	V
720575940629763966	3	720575940630709719	Tm16	L20	L	V
720575940615435926	3	720575940630709719	Tm16	L20	L	V
720575940615205073	4	720575940630709719	Dm12	L20	L	V
720575940640875129	4	720575940630709719	TmY17	L20	L	V
720575940615188626	3	720575940630709719	Dm12	L20	L	V
720575940609274307	28	720575940630710231	L3	L83	L	D
720575940629092395	21	720575940630710231	Mi4	L83	L	D
720575940644993992	16	720575940630710231	CT1	L83	L	D
720575940621818228	5	720575940630710231	L4	L83	L	D
720575940624003592	4	720575940630710231	Tm16	L83	L	D
720575940611998101	5	720575940630710231	Tm20	L83	L	D
720575940624612359	35	720575940630713559	N.I.	L90	L	V
720575940644993992	12	720575940630713559	CT1	L90	L	V
720575940627187581	12	720575940630713559	Mi4	L90	L	V
720575940613146218	9	720575940630713559	Tm16	L90	L	V
720575940606088369	5	720575940630713559	C3	L90	L	V
720575940620251375	3	720575940630713559	Tm16	L90	L	V
720575940620587992	3	720575940630713559	ML1	L90	L	V
720575940640606371	3	720575940630713559	TmY17	L90	L	V
720575940641605851	32	720575940630745704	L3	L239	L	V
720575940615745686	20	720575940630745704	Mi4	L239	L	V
720575940644993992	10	720575940630745704	CT1	L239	L	V
720575940617588369	4	720575940630745704	Tm16	L239	L	V
720575940642230005	5	720575940630745704	Tm1	L239	L	V
720575940620915079	5	720575940630745704	Dm12	L239	L	V
720575940633621293	4	720575940630745704	C3	L239	L	V
720575940618034978	3	720575940630745704	C3	L239	L	V
720575940624337079	18	720575940630913142	Mi4	L9	L	V
720575940644993992	15	720575940630913142	CT1	L9	L	V
720575940620975525	13	720575940630913142	Tm16	L9	L	V
720575940614366248	8	720575940630913142	Tm20	L9	L	V
720575940612520666	7	720575940630913142	Dm12	L9	L	V
720575940620105648	4	720575940630913142	Tm16	L9	L	V
720575940617778571	5	720575940630913142	OA-AL2b2	L9	L	V
720575940634563810	12	720575940630913142	Dm12	L9	L	V
720575940626746969	4	720575940630913142	Tm2	L9	L	V
720575940619273285	3	720575940630913142	C2	L9	L	V
720575940616190431	4	720575940630913142	Dm12	L9	L	V
720575940611086894	3	720575940630913142	TmY17	L9	L	V
720575940621955455	3	720575940630913142	T5b	L9	L	V
720575940618940443	3	720575940630913142	N.I.	L9	L	V
720575940621664091	3	720575940630913142	putative-fru-N.I.	L9	L	V
720575940625018512	3	720575940630913142	L4	L9	L	V
720575940628312425	3	720575940630913142	Dm10	L9	L	V
720575940625883576	3	720575940630913142	PS125	L9	L	V
720575940639559357	3	720575940630913142	ML1	L9	L	V
720575940644993992	16	720575940630998615	CT1	L347	L	V
720575940618564948	17	720575940630998615	Mi4	L347	L	V
720575940622768116	7	720575940630998615	Tm16	L347	L	V
720575940627775242	4	720575940630998615	Tm20	L347	L	V
720575940623886335	4	720575940630998615	C3	L347	L	V
720575940625883576	4	720575940630998615	PS125	L347	L	V
720575940640605811	3	720575940630998615	Dm13	L347	L	V
720575940633027724	4	720575940630998615	L4	L347	L	V
720575940639377990	3	720575940630998615	L4	L347	L	V
720575940615025810	3	720575940630998615	ML1	L347	L	V
720575940644993992	9	720575940631272908	CT1	L653	L	V
720575940624175367	8	720575940631272908	Mi4	L653	L	V
720575940610077252	7	720575940631272908	Tm16	L653	L	V
720575940625883576	5	720575940631272908	PS125	L653	L	V
720575940624214825	4	720575940631272908	Tm20	L653	L	V
720575940613162738	3	720575940631272908	Dm12	L653	L	V
720575940628987751	3	720575940631272908	C2	L653	L	V
720575940632772153	4	720575940631272908	N.I.	L653	L	V
720575940644993992	16	720575940631622743	CT1	L667	L	V
720575940615137703	15	720575940631622743	Mi4	L667	L	V
720575940635865242	4	720575940631622743	Tm20	L667	L	V
720575940627865496	6	720575940631622743	L4	L667	L	V
720575940618190566	3	720575940631622743	Dm12	L667	L	V
720575940613117667	32	720575940631737887	L3	L71	L	D
720575940618226717	25	720575940631737887	Mi4	L71	L	D
720575940644993992	15	720575940631737887	CT1	L71	L	D
720575940625883576	6	720575940631737887	PS125	L71	L	D
720575940644272032	6	720575940631737887	Tm16	L71	L	D
720575940617970900	5	720575940631737887	ML1	L71	L	D
720575940623493673	5	720575940631737887	TmY10	L71	L	D
720575940654075809	3	720575940631737887	C3	L71	L	D
720575940635047854	34	720575940631746090	L3	L31	L	D
720575940644993992	14	720575940631746090	CT1	L31	L	D
720575940612425946	10	720575940631746090	Mi4	L31	L	D
720575940613257330	5	720575940631746090	Tm1	L31	L	D
720575940617970900	4	720575940631746090	ML1	L31	L	D
720575940621125211	3	720575940631746090	Mi13	L31	L	D
720575940605786144	3	720575940631746090	Mi4	L31	L	D
720575940619620811	3	720575940631746090	Mi13	L31	L	D
720575940625354573	22	720575940631897192	Mi4	L485	L	V
720575940644993992	18	720575940631897192	CT1	L485	L	V
720575940624617264	4	720575940631897192	TmY17	L485	L	V
720575940612408499	3	720575940631897192	Tm16	L485	L	V
720575940625280807	4	720575940631897192	C2	L485	L	V
720575940622901757	5	720575940631897192	Tm1	L485	L	V
720575940628694600	7	720575940631897192	chunk-N.I.	L485	L	V
720575940629482575	3	720575940631897192	Tm20	L485	L	V
720575940625883576	3	720575940631897192	PS125	L485	L	V
720575940619418270	29	720575940631980103	L3	L164	L	D
720575940624736509	11	720575940631980103	Mi4	L164	L	D
720575940644993992	8	720575940631980103	CT1	L164	L	D
720575940618173140	6	720575940631980103	C3	L164	L	D
720575940624007721	4	720575940631980103	ML1	L164	L	D
720575940635168663	4	720575940631980103	Tm16	L164	L	D
720575940626893242	3	720575940631980103	Dm12	L164	L	D
720575940612928947	25	720575940632052299	Mi4	L469	L	V
720575940644993992	19	720575940632052299	CT1	L469	L	V
720575940620981440	5	720575940632052299	Mi4	L469	L	V
720575940625883576	5	720575940632052299	PS125	L469	L	V
720575940612057317	3	720575940632052299	Tm16	L469	L	V
720575940605382176	5	720575940632052299	Tm1	L469	L	V
720575940627558991	4	720575940632052299	Tm16	L469	L	V
720575940639737971	3	720575940632052299	C3	L469	L	V
720575940624390291	3	720575940632052299	Dm12	L469	L	V
720575940622965462	3	720575940632052299	L4	L469	L	V
720575940621664091	3	720575940632052299	putative-fru-N.I.	L469	L	V
720575940622726664	22	720575940632125251	L3	L120	L	D
720575940644993992	11	720575940632125251	CT1	L120	L	D
720575940641476341	10	720575940632125251	Mi4	L120	L	D
720575940626513816	4	720575940632125251	Tm16	L120	L	D
720575940621567526	5	720575940632125251	TmY13	L120	L	D
720575940626737040	4	720575940632125251	Dm12	L120	L	D
720575940625883576	3	720575940632125251	PS125	L120	L	D
720575940604994272	3	720575940632125251	N.I.	L120	L	D
720575940651103222	3	720575940632125251	N.I.	L120	L	D
720575940644993992	18	720575940632293969	CT1	L384	L	V
720575940615557343	18	720575940632293969	N.I.	L384	L	V
720575940619683288	16	720575940632293969	Mi4	L384	L	V
720575940631294156	7	720575940632293969	TmY17	L384	L	V
720575940621535085	3	720575940632293969	N.I.	L384	L	V
720575940620667271	4	720575940632293969	Mi10	L384	L	V
720575940634425113	3	720575940632293969	N.I.	L384	L	V
720575940630549820	3	720575940632293969	Tm16	L384	L	V
720575940621450176	3	720575940632293969	Dm12	L384	L	V
720575940626313264	38	720575940632581540	L3	L332	L	V
720575940644993992	23	720575940632581540	CT1	L332	L	V
720575940618527045	16	720575940632581540	Mi4	L332	L	V
720575940627301970	4	720575940632581540	Tm16	L332	L	V
720575940645075656	4	720575940632581540	C2	L332	L	V
720575940627558991	3	720575940632581540	Tm16	L332	L	V
720575940616553282	3	720575940632581540	C3	L332	L	V
720575940636467086	30	720575940632803228	L3	L668	L	D
720575940619720257	14	720575940632803228	Mi4	L668	L	D
720575940644993992	10	720575940632803228	CT1	L668	L	D
720575940613025765	3	720575940632803228	Tm16	L668	L	D
720575940614753938	7	720575940632803228	Mi4	L668	L	D
720575940620778832	5	720575940632803228	Dm12	L668	L	D
720575940625873907	3	720575940632803228	Tm1	L668	L	D
720575940644993992	25	720575940632841555	CT1	L436	L	V
720575940647338019	10	720575940632841555	Mi4	L436	L	V
720575940622685534	7	720575940632841555	Tm16	L436	L	V
720575940607262217	4	720575940632841555	N.I.	L436	L	V
720575940639376693	3	720575940632841555	Tm16	L436	L	V
720575940620105648	3	720575940632841555	Tm16	L436	L	V
720575940617778571	3	720575940632841555	OA-AL2b2	L436	L	V
720575940624850108	26	720575940632875551	L3	L419	L	D
720575940655171233	17	720575940632875551	Mi4	L419	L	D
720575940644993992	4	720575940632875551	CT1	L419	L	D
720575940612786069	4	720575940632875551	Tm16	L419	L	D
720575940613700978	4	720575940632875551	Dm12	L419	L	D
720575940632845476	3	720575940632875551	Mt-N.I.	L419	L	D
720575940630666327	3	720575940632875551	Tm16	L419	L	D
720575940644993992	23	720575940632978605	CT1	L671	L	V
720575940618981460	17	720575940632978605	N.I.	L671	L	V
720575940629888759	14	720575940632978605	Mi4	L671	L	V
720575940628075944	8	720575940632978605	Tm5c	L671	L	V
720575940620911017	6	720575940632978605	C3	L671	L	V
720575940625883576	5	720575940632978605	PS125	L671	L	V
720575940630489029	3	720575940632978605	Tm16	L671	L	V
720575940625489336	4	720575940632978605	N.I.	L671	L	V
720575940630494838	3	720575940632978605	Tm20	L671	L	V
720575940612539545	3	720575940632978605	ML1	L671	L	V
720575940621959201	22	720575940632987987	L3	L132	L	D
720575940625007945	10	720575940632987987	Mi4	L132	L	D
720575940644993992	5	720575940632987987	CT1	L132	L	D
720575940621357155	3	720575940632987987	L4	L132	L	D
720575940622071813	36	720575940633161005	L3	L32	L	D
720575940620492737	23	720575940633161005	Mi4	L32	L	D
720575940644993992	16	720575940633161005	CT1	L32	L	D
720575940629105155	10	720575940633161005	C3	L32	L	D
720575940618986119	10	720575940633161005	Tm20	L32	L	D
720575940626712506	5	720575940633161005	Dm20	L32	L	D
720575940625883576	5	720575940633161005	PS125	L32	L	D
720575940612785557	5	720575940633161005	Tm16	L32	L	D
720575940617982676	3	720575940633161005	Mi4	L32	L	D
720575940626719065	4	720575940633161005	Tm16	L32	L	D
720575940634518241	3	720575940633161005	Dm12	L32	L	D
720575940624377015	33	720575940633397677	L3	L17	L	V
720575940644993992	22	720575940633397677	CT1	L17	L	V
720575940627731210	24	720575940633397677	Mi4	L17	L	V
720575940631683087	6	720575940633397677	Tm16	L17	L	V
720575940609481993	6	720575940633397677	C2	L17	L	V
720575940624304903	6	720575940633397677	Tm16	L17	L	V
720575940618144596	6	720575940633397677	Tm20	L17	L	V
720575940625154035	4	720575940633397677	C3	L17	L	V
720575940615188626	3	720575940633397677	Dm12	L17	L	V
720575940625883576	5	720575940633397677	PS125	L17	L	V
720575940630444926	3	720575940633397677	Tm1	L17	L	V
720575940630536147	3	720575940633397677	Mi13	L17	L	V
720575940629763966	3	720575940633397677	Tm16	L17	L	V
720575940616540859	4	720575940633397677	L4	L17	L	V
720575940625147576	3	720575940633397677	Tm2	L17	L	V
720575940625826448	3	720575940633397677	L5	L17	L	V
720575940625214986	27	720575940633399213	L3	L89	L	V
720575940649894777	24	720575940633399213	Mi4	L89	L	V
720575940644993992	9	720575940633399213	CT1	L89	L	V
720575940625883576	7	720575940633399213	PS125	L89	L	V
720575940622441174	7	720575940633399213	C3	L89	L	V
720575940621033563	5	720575940633399213	L4	L89	L	V
720575940638726746	3	720575940633399213	Tm16	L89	L	V
720575940620587992	4	720575940633399213	ML1	L89	L	V
720575940637757150	4	720575940633399213	Mi4	L89	L	V
720575940615089002	4	720575940633399213	Tm20	L89	L	V
720575940613146218	3	720575940633399213	Tm16	L89	L	V
720575940629721687	24	720575940633403053	L3	L10	L	V
720575940644993992	18	720575940633403053	CT1	L10	L	V
720575940631241291	15	720575940633403053	Mi4	L10	L	V
720575940620375489	6	720575940633403053	Tm16	L10	L	V
720575940628459014	6	720575940633403053	C3	L10	L	V
720575940606823625	3	720575940633403053	C2	L10	L	V
720575940661086337	4	720575940633403053	Dm12	L10	L	V
720575940634446176	4	720575940633403053	L4	L10	L	V
720575940627301970	5	720575940633403053	Tm16	L10	L	V
720575940622861481	3	720575940633403053	N.I.	L10	L	V
720575940621610734	26	720575940633427426	L3	L150	L	D
720575940644993992	19	720575940633427426	CT1	L150	L	D
720575940620717702	7	720575940633427426	Mi4	L150	L	D
720575940640635763	4	720575940633427426	Tm20	L150	L	D
720575940627873149	3	720575940633427426	C2	L150	L	D
720575940628762267	3	720575940633427426	Tm16	L150	L	D
720575940621399472	3	720575940633427426	Tm2	L150	L	D
720575940635958111	3	720575940633427426	Dm12	L150	L	D
720575940620357797	24	720575940633569709	Mi4	L174	L	D
720575940619434142	25	720575940633569709	L3	L174	L	D
720575940644993992	8	720575940633569709	CT1	L174	L	D
720575940626175242	4	720575940633569709	Tm16	L174	L	D
720575940625883576	5	720575940633569709	PS125	L174	L	D
720575940611354414	5	720575940633569709	Tm20	L174	L	D
720575940614305745	4	720575940633569709	C3	L174	L	D
720575940613420005	4	720575940633569709	ML1	L174	L	D
720575940628762267	4	720575940633569709	Tm16	L174	L	D
720575940638044250	3	720575940633569709	Tm5c	L174	L	D
720575940645912174	3	720575940633569709	Tm16	L174	L	D
720575940622113886	36	720575940633767906	L3	L53	L	D
720575940607321474	19	720575940633767906	Mi4	L53	L	D
720575940644993992	16	720575940633767906	CT1	L53	L	D
720575940637806682	5	720575940633767906	Tm20	L53	L	D
720575940625883576	4	720575940633767906	PS125	L53	L	D
720575940623001599	5	720575940633767906	Tm16	L53	L	D
720575940628922886	5	720575940633767906	Dm12	L53	L	D
720575940619926181	5	720575940633767906	C3	L53	L	D
720575940613079781	3	720575940633767906	OA-AL2b2	L53	L	D
720575940627902632	3	720575940633767906	T5b	L53	L	D
720575940628177234	3	720575940633767906	Dm12	L53	L	D
720575940619055643	24	720575940634124896	N.I.	L621	L	V
720575940644993992	21	720575940634124896	CT1	L621	L	V
720575940622135113	19	720575940634124896	Mi4	L621	L	V
720575940630489029	3	720575940634124896	Tm16	L621	L	V
720575940592595408	4	720575940634124896	chunk-N.I.	L621	L	V
720575940621489574	3	720575940634124896	Tm20	L621	L	V
720575940621064128	3	720575940634124896	N.I.	L621	L	V
720575940636968303	3	720575940634124896	Dm12	L621	L	V
720575940625883576	3	720575940634124896	PS125	L621	L	V
720575940630473922	3	720575940634124896	ML1	L621	L	V
720575940628696263	19	720575940634864479	Mi4	L306	L	V
720575940644993992	14	720575940634864479	CT1	L306	L	V
720575940647834676	11	720575940634864479	N.I.	L306	L	V
720575940616550913	4	720575940634864479	TmY17	L306	L	V
720575940610750050	6	720575940634864479	C2	L306	L	V
720575940646093678	6	720575940634864479	Tm16	L306	L	V
720575940625883576	4	720575940634864479	PS125	L306	L	V
720575940632348068	22	720575940634912142	L3	L586	L	D
720575940644993992	11	720575940634912142	CT1	L586	L	D
720575940630186059	9	720575940634912142	Mi4	L586	L	D
720575940613079781	3	720575940634912142	OA-AL2b2	L586	L	D
720575940625883576	4	720575940634912142	PS125	L586	L	D
720575940626727196	5	720575940634912142	Tm1	L586	L	D
720575940621726726	3	720575940634912142	Mi4	L586	L	D
720575940613838819	3	720575940634912142	C2	L586	L	D
720575940620773200	3	720575940634912142	Mi13	L586	L	D
720575940644993992	14	720575940634968160	CT1	L216	L	D
720575940646486819	11	720575940634968160	L3	L216	L	D
720575940630532303	5	720575940634968160	Tm16	L216	L	D
720575940625889319	5	720575940634968160	Mi4	L216	L	D
720575940625646524	3	720575940634968160	ML1	L216	L	D
720575940609593097	3	720575940634968160	Dm12	L216	L	D
720575940625808398	19	720575940635097498	Mi4	L676	L	D
720575940609744323	22	720575940635097498	L3	L676	L	D
720575940644993992	11	720575940635097498	CT1	L676	L	D
720575940623261365	5	720575940635097498	Tm16	L676	L	D
720575940626578887	3	720575940635097498	Tm1	L676	L	D
720575940623377407	3	720575940635097498	Mi4	L676	L	D
720575940627978236	27	720575940635104447	L3	L657	L	D
720575940644993992	15	720575940635104447	CT1	L657	L	D
720575940622290977	15	720575940635104447	Mi4	L657	L	D
720575940616149772	5	720575940635104447	Tm1	L657	L	D
720575940625311496	4	720575940635104447	Tm16	L657	L	D
720575940637401701	4	720575940635104447	C2	L657	L	D
720575940632212527	18	720575940635106912	L3	L297	L	D
720575940644993992	14	720575940635106912	CT1	L297	L	D
720575940624736231	12	720575940635106912	Mi4	L297	L	D
720575940623261365	6	720575940635106912	Tm16	L297	L	D
720575940588533363	3	720575940635106912	chunk-N.I.	L297	L	D
720575940628557564	4	720575940635106912	Tm5Y	L297	L	D
720575940612775829	4	720575940635106912	ML1	L297	L	D
720575940623919300	3	720575940635106912	Tm20	L297	L	D
720575940635629748	3	720575940635106912	TmY11	L297	L	D
720575940644993992	18	720575940635159136	CT1	L594	L	V
720575940613065907	11	720575940635159136	Mi4	L594	L	V
720575940611395448	4	720575940635159136	OA-AL2b2	L594	L	V
720575940625441772	31	720575940635236447	L3	L48	L	D
720575940635162047	27	720575940635236447	Mi4	L48	L	D
720575940644993992	20	720575940635236447	CT1	L48	L	D
720575940628005007	5	720575940635236447	Tm16	L48	L	D
720575940629231212	7	720575940635236447	C3	L48	L	D
720575940629393307	4	720575940635236447	Tm20	L48	L	D
720575940624928270	6	720575940635236447	Mi13	L48	L	D
720575940610671428	6	720575940635236447	L4	L48	L	D
720575940627870741	3	720575940635236447	Mi4	L48	L	D
720575940613079781	3	720575940635236447	OA-AL2b2	L48	L	D
720575940630947602	3	720575940635236447	Tm16	L48	L	D
720575940629098695	3	720575940635236447	Mi13	L48	L	D
720575940626565424	3	720575940635236447	ML1	L48	L	D
720575940644993992	21	720575940635543220	CT1	L277	L	V
720575940645260910	6	720575940635543220	Mi4	L277	L	V
720575940661086337	4	720575940635543220	Dm12	L277	L	V
720575940639559357	5	720575940635543220	ML1	L277	L	V
720575940604721120	4	720575940635543220	Tm20	L277	L	V
720575940615614395	4	720575940635543220	TmY17	L277	L	V
720575940618330717	3	720575940635543220	C3	L277	L	V
720575940620975525	4	720575940635543220	Tm20	L277	L	V
720575940622989338	4	720575940635543220	N.I.	L277	L	V
720575940644993992	30	720575940635625652	CT1	L27	L	V
720575940629537999	18	720575940635625652	Mi4	L27	L	V
720575940629582441	14	720575940635625652	N.I.	L27	L	V
720575940638933045	8	720575940635625652	Tm16	L27	L	V
720575940645949550	7	720575940635625652	Tm20	L27	L	V
720575940660608129	3	720575940635625652	Tm16	L27	L	V
720575940621399974	7	720575940635625652	Tm16	L27	L	V
720575940628088074	4	720575940635625652	ML1	L27	L	V
720575940632492625	33	720575940635760495	L3	L235	L	V
720575940644993992	29	720575940635760495	CT1	L235	L	V
720575940620683456	17	720575940635760495	Mi4	L235	L	V
720575940632988205	5	720575940635760495	C3	L235	L	V
720575940616398790	3	720575940635760495	Tm16	L235	L	V
720575940624094163	4	720575940635760495	chunk-N.I.	L235	L	V
720575940626292798	32	720575940635947895	L3	L624	L	D
720575940622669328	21	720575940635947895	Mi4	L624	L	D
720575940644993992	19	720575940635947895	CT1	L624	L	D
720575940635196607	7	720575940635947895	Tm16	L624	L	D
720575940646355508	4	720575940635947895	Tm16	L624	L	D
720575940612776853	5	720575940635947895	C3	L624	L	D
720575940639878333	3	720575940635947895	TmY10	L624	L	D
720575940611767672	3	720575940635947895	Tm16	L624	L	D
720575940633301474	21	720575940636278414	L3	L351	L	D
720575940644993992	14	720575940636278414	CT1	L351	L	D
720575940618074369	11	720575940636278414	Mi4	L351	L	D
720575940639214918	4	720575940636278414	Tm16	L351	L	D
720575940637103735	5	720575940636278414	C2	L351	L	D
720575940623747260	4	720575940636278414	Tm1	L351	L	D
720575940618416614	4	720575940636278414	Dm12	L351	L	D
720575940627314569	29	720575940636624356	L3	L105	L	D
720575940644993992	22	720575940636624356	CT1	L105	L	D
720575940625741799	15	720575940636624356	Mi4	L105	L	D
720575940609597379	4	720575940636624356	Tm16	L105	L	D
720575940661043073	3	720575940636624356	Dm12	L105	L	D
720575940621016001	4	720575940636624356	C2	L105	L	D
720575940625883576	3	720575940636624356	PS125	L105	L	D
720575940621016046	3	720575940636624356	Tm16	L105	L	D
720575940644993992	16	720575940636844718	CT1	L523	L	V
720575940625124587	4	720575940636844718	Tm16	L523	L	V
720575940618942548	8	720575940636844718	N.I.	L523	L	V
720575940612740722	3	720575940636844718	Mi4	L523	L	V
720575940617969501	4	720575940636844718	ML1	L523	L	V
720575940625883576	3	720575940636844718	PS125	L523	L	V
720575940604585662	20	720575940637150821	L3	L118	L	D
720575940644993992	17	720575940637150821	CT1	L118	L	D
720575940622052869	13	720575940637150821	Mi4	L118	L	D
720575940630947602	3	720575940637150821	Tm16	L118	L	D
720575940638965055	3	720575940637150821	Tm16	L118	L	D
720575940630132862	3	720575940637150821	Tm1	L118	L	D
720575940638522202	3	720575940637150821	C2	L118	L	D
720575940635874714	15	720575940637859162	Mi4	L263	L	D
720575940644993992	9	720575940637859162	CT1	L263	L	D
720575940619973323	3	720575940637859162	Tm16	L263	L	D
720575940629373958	3	720575940637859162	C3	L263	L	D
720575940623766822	3	720575940637859162	Tm16	L263	L	D
720575940631510034	17	720575940638381801	Mi4	L300	L	V
720575940644993992	17	720575940638381801	CT1	L300	L	V
720575940615435926	10	720575940638381801	Tm16	L300	L	V
720575940628657095	12	720575940638381801	N.I.	L300	L	V
720575940610603332	5	720575940638381801	Tm16	L300	L	V
720575940626515484	6	720575940638381801	C3	L300	L	V
720575940629652995	6	720575940638381801	Tm16	L300	L	V
720575940620490405	3	720575940638381801	Tm2	L300	L	V
720575940617778571	3	720575940638381801	OA-AL2b2	L300	L	V
720575940612254670	4	720575940638381801	N.I.	L300	L	V
720575940608700117	21	720575940638891683	L3	L16	L	V
720575940644993992	18	720575940638891683	CT1	L16	L	V
720575940615112401	15	720575940638891683	Mi4	L16	L	V
720575940644710600	8	720575940638891683	TmY17	L16	L	V
720575940605508320	8	720575940638891683	Tm20	L16	L	V
720575940628088074	4	720575940638891683	ML1	L16	L	V
720575940621399974	3	720575940638891683	Tm16	L16	L	V
720575940644993992	23	720575940639285813	CT1	L325	L	V
720575940627142552	14	720575940639285813	Mi4	L325	L	V
720575940625883576	4	720575940639285813	PS125	L325	L	V
720575940630087383	5	720575940639285813	Tm16	L325	L	V
720575940633737133	3	720575940639285813	C3	L325	L	V
720575940623582404	4	720575940639285813	chunk-N.I.	L325	L	V
720575940625412843	21	720575940639285813	N.I.	L325	L	V
720575940611437518	23	720575940639351349	L3	L370	L	D
720575940625280700	19	720575940639351349	Mi4	L370	L	D
720575940644993992	7	720575940639351349	CT1	L370	L	D
720575940624155317	4	720575940639351349	T2	L370	L	D
720575940639162175	4	720575940639351349	Tm20	L370	L	D
720575940612109922	5	720575940639351349	chunk-N.I.	L370	L	D
720575940661113473	4	720575940639351349	Tm16	L370	L	D
720575940638246746	3	720575940639351349	N.I.	L370	L	D
720575940629915770	36	720575940639463101	L3	L21	L	V
720575940607497929	18	720575940639463101	Mi4	L21	L	V
720575940644993992	15	720575940639463101	CT1	L21	L	V
720575940621664091	6	720575940639463101	putative-fru-N.I.	L21	L	V
720575940611684728	4	720575940639463101	Tm2	L21	L	V
720575940637271214	5	720575940639463101	Dm12	L21	L	V
720575940660608129	4	720575940639463101	Tm16	L21	L	V
720575940625883576	3	720575940639463101	PS125	L21	L	V
720575940629478811	3	720575940639463101	C3	L21	L	V
720575940618461723	3	720575940639463101	Mi1	L21	L	V
720575940628709800	3	720575940639463101	Dm12	L21	L	V
720575940619370560	4	720575940639463101	Tm20	L21	L	V
720575940624304903	3	720575940639463101	Tm16	L21	L	V
720575940633332307	3	720575940639463101	Dm10	L21	L	V
720575940632848943	3	720575940639463101	Tm1	L21	L	V
720575940627168830	4	720575940639463101	Dm12	L21	L	V
720575940644993992	21	720575940639751741	CT1	L129	L	D
720575940632259399	18	720575940639751741	L3	L129	L	D
720575940632544568	17	720575940639751741	Mi4	L129	L	D
720575940618640212	7	720575940639751741	Tm16	L129	L	D
720575940625239224	3	720575940639751741	Tm20	L129	L	D
720575940624632649	11	720575940639866064	Mi4	L377	L	V
720575940629827115	11	720575940639866064	N.I.	L377	L	V
720575940644993992	8	720575940639866064	CT1	L377	L	V
720575940628806659	5	720575940639866064	Tm16	L377	L	V
720575940613079781	3	720575940639866064	OA-AL2b2	L377	L	V
720575940628974608	25	720575940640110670	L3	L646	L	D
720575940616330802	17	720575940640110670	Mi4	L646	L	D
720575940644993992	14	720575940640110670	CT1	L646	L	D
720575940625883576	5	720575940640110670	PS125	L646	L	D
720575940626513816	5	720575940640110670	Tm16	L646	L	D
720575940625442535	4	720575940640110670	ML1	L646	L	D
720575940630104064	3	720575940640110670	Tm16	L646	L	D
720575940622117040	3	720575940640110670	Dm12	L646	L	D
720575940609448899	25	720575940640141885	L3	L115	L	D
720575940627819025	15	720575940640141885	Mi4	L115	L	D
720575940644993992	13	720575940640141885	CT1	L115	L	D
720575940638919002	5	720575940640141885	Tm16	L115	L	D
720575940628321658	4	720575940640141885	TmY17	L115	L	D
720575940626793104	4	720575940640141885	chunk-N.I.	L115	L	D
720575940627372290	4	720575940640141885	Dm12	L115	L	D
720575940629152335	3	720575940640141885	Tm8	L115	L	D
720575940624537094	4	720575940640141885	N.I.	L115	L	D
720575940617551321	24	720575940640347520	Mi4	L406	L	D
720575940635735407	20	720575940640347520	L3	L406	L	D
720575940644993992	12	720575940640347520	CT1	L406	L	D
720575940618787668	7	720575940640347520	C3	L406	L	D
720575940611395448	3	720575940640347520	OA-AL2b2	L406	L	D
720575940638763748	3	720575940640347520	Dm12	L406	L	D
720575940628117703	3	720575940640347520	Mi13	L406	L	D
720575940622292905	21	720575940640608889	Mi4	L420	L	V
720575940624421875	21	720575940640608889	L3	L420	L	V
720575940644993992	12	720575940640608889	CT1	L420	L	V
720575940615347874	9	720575940640608889	Tm16	L420	L	V
720575940627898706	3	720575940640608889	ML1	L420	L	V
720575940627714325	4	720575940640608889	C3	L420	L	V
720575940605884350	3	720575940640608889	N.I.	L420	L	V
720575940625956042	32	720575940640704464	L3	L398	L	D
720575940642386395	27	720575940640704464	Mi4	L398	L	D
720575940644993992	8	720575940640704464	CT1	L398	L	D
720575940639451189	6	720575940640704464	L4	L398	L	D
720575940625311496	4	720575940640704464	Tm16	L398	L	D
720575940628817963	3	720575940640704464	Mi4	L398	L	D
720575940630119271	4	720575940640704464	Dm12	L398	L	D
720575940636776846	4	720575940640704464	TmY17	L398	L	D
720575940625883576	3	720575940640704464	PS125	L398	L	D
720575940625442535	3	720575940640704464	ML1	L398	L	D
720575940611917426	3	720575940640704464	C3	L398	L	D
720575940621144513	3	720575940640704464	N.I.	L398	L	D
720575940622753057	3	720575940640704464	N.I.	L398	L	D
720575940617676637	47	720575940641033205	L3	L348	L	V
720575940632607116	22	720575940641033205	Mi4	L348	L	V
720575940644993992	11	720575940641033205	CT1	L348	L	V
720575940609597379	11	720575940641033205	Tm16	L348	L	V
720575940626803714	4	720575940641033205	Tm16	L348	L	V
720575940631646551	4	720575940641033205	Tm2	L348	L	V
720575940630763898	3	720575940641033205	Dm3	L348	L	V
720575940634603033	3	720575940641033205	C3	L348	L	V
720575940627932932	3	720575940641033205	Tm1	L348	L	V
[truncated: 2,082 more rows]

## Sheet: Figure 3a,b,c,d
XYZ-ME	symbol	hemisphere	seg_id	optic_lobe_id
67273.0,85576.0,5497.0	Tm9	L	720575940629938298	L2
70063.0,88589.0,5760.0	Tm9	L	720575940619904728	L3
70000.0,82814.0,4436.0	Tm9	L	720575940624673544	L6
67826.0,84677.0,4923.0	Tm9	L	720575940626042416	L8
66548.0,87115.0,5434.0	Tm9	L	720575940630913142	L9
67963.0,85892.0,4997.0	Tm9	L	720575940633403053	L10
67050.0,85922.0,5174.0	Tm9	L	720575940623950059	L11
70287.0,83660.0,4587.0	Tm9	L	720575940628156932	L12
67312.0,86887.0,5172.0	Tm9	L	720575940620703936	L13
58795.0,77696.0,5579.0	Tm9	L	720575940630708183	L14
55465.0,70310.0,5542.0	Tm9	L	720575940624501757	L15
57432.0,74020.0,5287.0	Tm9	L	720575940638891683	L16
55206.0,71887.0,5870.0	Tm9	L	720575940633397677	L17
56936.0,75409.0,5854.0	Tm9	L	720575940622492705	L18
57491.0,74001.0,5507.0	Tm9	L	720575940613521635	L19
57036.0,75128.0,5575.0	Tm9	L	720575940630709719	L20
56692.0,73134.0,5418.0	Tm9	L	720575940639463101	L21
56372.0,72628.0,5625.0	Tm9	L	720575940618719915	L23
55905.0,73235.0,5762.0	Tm9	L	720575940628046101	L24
56170.0,70402.0,5303.0	Tm9	L	720575940629185835	L26
57973.0,75232.0,5382.0	Tm9	L	720575940635625652	L27
54612.0,57012.0,5614.0	Tm9	L	720575940624502013	L28
54555.0,62834.0,5620.0	Tm9	L	720575940617720413	L29
54737.0,60490.0,5492.0	Tm9	L	720575940628205800	L30
57901.0,54348.0,4925.0	Tm9	L	720575940631746090	L31
55650.0,61530.0,5185.0	Tm9	L	720575940633161005	L32
56107.0,62553.0,5037.0	Tm9	L	720575940622801366	L33
55538.0,58924.0,5318.0	Tm9	L	720575940619775281	L34
55966.0,56565.0,5454.0	Tm9	L	720575940612306650	L35
56433.0,57816.0,5105.0	Tm9	L	720575940622355226	L36
54177, 60569, 5698	Tm9	L	720575940615464098	L37
54729.0,58526.0,5775.0	Tm9	L	720575940622187132	L42
54871.0,57832.0,5521.0	Tm9	L	720575940629984055	L46
54143.0,59147.0,5574.0	Tm9	L	720575940635236447	L48
56655, 51848, 5485	Tm9	L	720575940623738886	L49
54896.0,63101.0,5456.0	Tm9	L	720575940633767906	L53
55068.0,62866.0,5225.0	Tm9	L	720575940621168255	L55
56743.0,60938.0,4955.0	Tm9	L	720575940619913863	L59
53319.0,58281.0,5992.0	Tm9	L	720575940627687939	L61
57109.0,55473.0,5058.0	Tm9	L	720575940620176293	L64
56154.0,55460.0,5328.0	Tm9	L	720575940622265513	L66
58833.0,55726.0,4773.0	Tm9	L	720575940618614592	L67
55942.0,60332.0,5211.0	Tm9	L	720575940620739566	L69
59708.0,53892.0,4847.0	Tm9	L	720575940631737887	L71
55279.0,53720.0,5860.0	Tm9	L	720575940625859709	L73
57016.0,53474.0,5375.0	Tm9	L	720575940619538993	L77
57517.0,59814.0,4865.0	Tm9	L	720575940608526601	L81
63238.0,70259.0,4247.0	Tm9	L	720575940614309295	L82
62874.0,64485.0,4428.0	Tm9	L	720575940630710231	L83
65953.0,69566.0,4104.0	Tm9	L	720575940644394440	L85
66170.0,66084.0,4068.0	Tm9	L	720575940620821669	L86
66349.0,68294.0,4022.0	Tm9	L	720575940652877302	L87
67132.0,71220.0,3921.0	Tm9	L	720575940629821634	L88
67479.0,67024.0,3980.0	Tm9	L	720575940633399213	L89
67412.0,70075.0,3975.0	Tm9	L	720575940630713559	L90
68386.0,68972.0,3895.0	Tm9	L	720575940614594257	L91
68949.0,72104.0,3990.0	Tm9	L	720575940622322792	L93
69110.0,67539.0,3865.0	Tm9	L	720575940630470876	L94
69666.0,70830.0,3764.0	Tm9	L	720575940624320695	L95
70321.0,66232.0,3907.0	Tm9	L	720575940628593482	L96
71000.0,64747.0,3659.0	Tm9	L	720575940607963716	L100
74705, 69587, 3513	Tm9	L	720575940629614143	L101
71339.0,66979.0,3699.0	Tm9	L	720575940624018154	L103
72764.0,68196.0,3578.0	Tm9	L	720575940621284351	L104
63196.0,66626.0,4270.0	Tm9	L	720575940636624356	L105
71200.0,71362.0,3719.0	Tm9	L	720575940623610346	L108
58584.0,48326.0,5608.0	Tm9	L	720575940650085497	L112
56872.0,51409.0,5676.0	Tm9	L	720575940640141885	L115
54953.0,51240.0,6063.0	Tm9	L	720575940637150821	L118
65978.0,47858.0,4567.0	Tm9	L	720575940632125251	L120
52353.0,62061.0,6111.0	Tm9	L	720575940639751741	L129
62447.0,50546.0,4684.0	Tm9	L	720575940625222206	L130
60481.0,51248.0,4879.0	Tm9	L	720575940624299499	L131
61895.0,56160.0,4495.0	Tm9	L	720575940632987987	L132
61627.0,63355.0,4420.0	Tm9	L	720575940643615904	L139
60834.0,48588.0,4918.0	Tm9	L	720575940623197576	L140
57818.0,50594.0,5485.0	Tm9	L	720575940617382493	L148
58448.0,64754.0,4643.0	Tm9	L	720575940633427426	L150
53346.0,56794.0,6022.0	Tm9	L	720575940624206315	L151
54341.0,63964.0,5748.0	Tm9	L	720575940654746529	L152
56321.0,49335.0,6115.0	Tm9	L	720575940627231763	L157
63232.0,51144.0,4574.0	Tm9	L	720575940631980103	L164
61849.0,58452.0,4487.0	Tm9	L	720575940622899224	L170
56665.0,63826.0,4812.0	Tm9	L	720575940633569709	L174
65043.0,46740.0,4687.0	Tm9	L	720575940628960335	L178
61150, 54582, 4582	Tm9	L	720575940619814872	L181
58713.0,51367.0,5231.0	Tm9	L	720575940625640122	L182
63331.0,48898.0,4674.0	Tm9	L	720575940613680039	L184
61873.0,61176.0,4363.0	Tm9	L	720575940615185831	L185
55820.0,66578.0,5091.0	Tm9	L	720575940609123267	L191
75356.0,41976.0,4444.0	Tm9	L	720575940660688257	L199
78810.0,70804.0,3397.0	Tm9	L	720575940620699631	L206
73241.0,43867.0,4418.0	Tm9	L	720575940625970707	L207
59372.0,45041.0,5984.0	Tm9	L	720575940616503669	L210
64250.0,79859.0,4603.0	Tm9	L	720575940628312937	L211
82883, 90537, 4661	Tm9	L	720575940641380560	L215
63210.0,42101.0,5821.0	Tm9	L	720575940634968160	L216
66134.0,85490.0,5266.0	Tm9	L	720575940629017935	L217
74933.0,79344.0,3870.0	Tm9	L	720575940626727049	L218
63100.0,78288.0,4683.0	Tm9	L	720575940629664890	L219
77024.0,87096.0,4357.0	Tm9	L	720575940648906617	L222
65638, 81244, 4642	Tm9	L	720575940619903537	L226
72932.0,73879.0,3882.0	Tm9	L	720575940643749280	L227
77194.0,83398.0,3817.0	Tm9	L	720575940613634856	L228
76725, 74985, 3585	Tm9	L	720575940629886012	L229
75804.0,86399.0,4545.0	Tm9	L	720575940614678439	L230
73237, 81940, 4239	Tm9	L	720575940624118453	L231
73903, 81235, 4041	Tm9	L	720575940623344776	L232
56504.0,70207.0,5155.0	Tm9	L	720575940635760495	L235
64848.0,84976.0,5798.0	Tm9	L	720575940627399955	L236
79451.0,69508.0,3323.0	Tm9	L	720575940630745704	L239
68445, 88509, 5852	Tm9	L	720575940624748215	L240
80658.0,88489.0,4348.0	Tm9	L	720575940618096925	L244
78554, 67201, 3366	Tm9	L	720575940613239794	L248
69095.0,77242.0,4032.0	Tm9	L	720575940620706798	L250
68712.0,55958.0,4113.0	Tm9	L	720575940620949925	L251
61386.0,65764.0,4367.0	Tm9	L	720575940623676415	L258
76742.0,57212.0,3537.0	Tm9	L	720575940637859162	L263
72277, 59194, 3770	Tm9	L	720575940643659287	L267
70886.0,49828.0,4238.0	Tm9	L	720575940613060826	L270
70523, 88296, 5231	Tm9	L	720575940635543220	L277
59137.0,73281.0,4755.0	Tm9	L	720575940627015268	L291
72170.0,48913.0,4121.0	Tm9	L	720575940635106912	L297
62001, 79956, 5414	Tm9	L	720575940638381801	L300
75987.0,88980.0,4725.0	Tm9	L	720575940622653191	L302
64750.0,83710.0,5361.0	Tm9	L	720575940630292279	L304
61401.0,79802.0,5145.0	Tm9	L	720575940634864479	L306
67311.0,87140.0,5882.0	Tm9	L	720575940618192989	L310
63055.0,82266.0,5353.0	Tm9	L	720575940610148676	L317
80454.0,91116.0,4812.0	Tm9	L	720575940623642346	L319
72096, 89778, 5412	Tm9	L	720575940639285813	L325
57956.0,46452.0,6057.0	Tm9	L	720575940624671669	L329
70413.0,84879.0,4664.0	Tm9	L	720575940632581540	L332
67340.0,83632.0,4788.0	Tm9	L	720575940630149623	L335
67177.0,62336.0,3961.0	Tm9	L	720575940627105881	L336
69618.0,87043.0,4912.0	Tm9	L	720575940616141580	L339
75256.0,54634.0,3771.0	Tm9	L	720575940612939634	L345
73568.0,64454.0,3534.0	Tm9	L	720575940630998615	L347
60266.0,68712.0,4404.0	Tm9	L	720575940641033205	L348
63956.0,42271.0,5520.0	Tm9	L	720575940636278414	L351
73622.0,67370.0,3601.0	Tm9	L	720575940627300410	L352
72996.0,43124.0,4472.0	Tm9	L	720575940622307753	L353
55404.0,66666.0,5303.0	Tm9	L	720575940623231437	L358
70702.0,62824.0,3703.0	Tm9	L	720575940624702728	L360
76405.0,40565.0,4568.0	Tm9	L	720575940625332494	L361
76475.0,46720.0,3998.0	Tm9	L	720575940620933837	L365
57439.0,72740.0,5040.0	Tm9	L	720575940627632122	L368
74854.0,56515.0,3699.0	Tm9	L	720575940639351349	L370
70151.0,42914.0,4597.0	Tm9	L	720575940627583048	L371
62682, 72130, 4271	Tm9	L	720575940615015366	L372
79556.0,82705.0,3877.0	Tm9	L	720575940618991739	L373
69265, 81033, 4321	Tm9	L	720575940630677612	L374
70400.0,81829.0,4227.0	Tm9	L	720575940626612410	L376
83324.0,84970.0,3972.0	Tm9	L	720575940639866064	L377
75359, 78244, 3777	Tm9	L	720575940632293969	L384
78304.0,62028.0,3313.0	Tm9	L	720575940644074656	L386
69556.0,75583.0,3958.0	Tm9	L	720575940616234683	L392
65334.0,58793.0,4172.0	Tm9	L	720575940613448214	L394
64658.0,68507.0,4111.0	Tm9	L	720575940621896180	L395
71611.0,50611.0,4028.0	Tm9	L	720575940640704464	L398
76248.0,44402.0,4216.0	Tm9	L	720575940622269684	L402
66590.0,78147.0,4266.0	Tm9	L	720575940628408070	L404
63773.0,45243.0,5010.0	Tm9	L	720575940640347520	L406
76276.0,60690.0,3553.0	Tm9	L	720575940627467858	L407
75954.0,42745.0,4422.0	Tm9	L	720575940611032530	L409
67203, 82636, 4641	Tm9	L	720575940606537929	L410
81269.0,79147.0,3660.0	Tm9	L	720575940624627388	L413
73374.0,40450.0,4642.0	Tm9	L	720575940632875551	L419
75795.0,72126.0,3449.0	Tm9	L	720575940640608889	L420
64525.0,83125.0,4988.0	Tm9	L	720575940629639802	L425
65215.0,86928.0,6051.0	Tm9	L	720575940632841555	L436
72234, 86343, 4648	Tm9	L	720575940610703224	L441
75800.0,67471.0,3471.0	Tm9	L	720575940620687040	L444
73053.0,72846.0,3707.0	Tm9	L	720575940613843119	L455
65471.0,40585.0,5723.0	Tm9	L	720575940606056550	L456
72288.0,84289.0,4434.0	Tm9	L	720575940632052299	L469
61467, 75361, 4562	Tm9	L	720575940626754968	L475
80846, 80532, 3717	Tm9	L	720575940617149625	L481
63428.0,84117.0,6361.0	Tm9	L	720575940629135771	L483
61819.0,74338.0,4491.0	Tm9	L	720575940631897192	L485
76971.0,78324.0,3706.0	Tm9	L	720575940622752181	L487
60264.0,79736.0,5716.0	Tm9	L	720575940616257851	L488
77807, 89271, 4632	Tm9	L	720575940613194467	L489
53523.0,54433.0,6024.0	Tm9	L	720575940645161838	L492
75940.0,81158.0,3932.0	Tm9	L	720575940627729807	L494
72620.0,54355.0,3863.0	Tm9	L	720575940625864487	L503
80952.0,84851.0,4050.0	Tm9	L	720575940622191318	L506
59519.0,78310.0,5413.0	Tm9	L	720575940623860467	L511
55965.0,71780.0,5381.0	Tm9	L	720575940625023416	L513
58482.0,74866.0,5132.0	Tm9	L	720575940617160763	L521
82631.0,87033.0,4095.0	Tm9	L	720575940636844718	L523
73120.0,77690.0,3888.0	Tm9	L	720575940617241211	L524
72429.0,79828.0,4073.0	Tm9	L	720575940628980789	L525
70016.0,46984.0,4360.0	Tm9	L	720575940625514599	L530
65657.0,44339.0,4868.0	Tm9	L	720575940620487360	L531
76831.0,90941.0,4850.0	Tm9	L	720575940629031067	L534
62253, 84293, 6033	Tm9	L	720575940627974148	L537
74698.0,60886.0,3665.0	Tm9	L	720575940627377033	L547
71428.0,39088.0,5111.0	Tm9	L	720575940624432565	L549
60986.0,77699.0,4849.0	Tm9	L	720575940627826075	L550
70743.0,60016.0,3826.0	Tm9	L	720575940620954533	L552
67090.0,40420.0,5494.0	Tm9	L	720575940617231499	L559
72171.0,75281.0,3859.0	Tm9	L	720575940621769204	L563
65868.0,42097.0,5099.0	Tm9	L	720575940624426760	L567
81150.0,72272.0,3402.0	Tm9	L	720575940603701472	L568
75876.0,84919.0,4168.0	Tm9	L	720575940643803080	L577
80470.0,75778.0,3529.0	Tm9	L	720575940645260311	L580
72878.0,39991.0,4891.0	Tm9	L	720575940634912142	L586
79438, 73205, 3491	Tm9	L	720575940615752331	L588
69149.0,45198.0,4607.0	Tm9	L	720575940615315562	L590
72211.0,63751.0,3728.0	Tm9	L	720575940624730772	L591
59772.0,47185.0,5508.0	Tm9	L	720575940645599598	L592
72510.0,56538.0,3735.0	Tm9	L	720575940606074558	L593
55198.0,77116.0,6131.0	Tm9	L	720575940635159136	L594
58064.0,76394.0,5759.0	Tm9	L	720575940618496837	L605
70592.0,52454.0,4059.0	Tm9	L	720575940647532932	L606
68144.0,63058.0,3948.0	Tm9	L	720575940618730781	L607
78635.0,80411.0,3785.0	Tm9	L	720575940623740883	L611
73022, 88786, 4824	Tm9	L	720575940634124896	L621
54845.0,66831.0,5547.0	Tm9	L	720575940635947895	L624
72178.0,45897.0,4300.0	Tm9	L	720575940625267214	L627
65842.0,54412.0,4262.0	Tm9	L	720575940623533034	L628
80749, 86253, 4122	Tm9	L	720575940608632587	L632
78843, 86157, 4173	Tm9	L	720575940629338677	L636
61263.0,44626.0,5752.0	Tm9	L	720575940622936358	L637
73967.0,75251.0,3803.0	Tm9	L	720575940621589486	L638
60702.0,80926.0,5662.0	Tm9	L	720575940615117195	L641
63522.0,77076.0,4547.0	Tm9	L	720575940619863120	L643
74364.0,50518.0,3944.0	Tm9	L	720575940623496728	L644
66694.0,52382.0,4179.0	Tm9	L	720575940640110670	L646
62200.0,45027.0,5406.0	Tm9	L	720575940616066461	L647
65808.0,75485.0,4170.0	Tm9	L	720575940605651302	L649
67944, 74589, 4023	Tm9	L	720575940629569067	L651
60221.0,82348.0,6128.0	Tm9	L	720575940631272908	L653
68343.0,47751.0,4386.0	Tm9	L	720575940635104447	L657
77430.0,65346.0,3361.0	Tm9	L	720575940629907447	L658
69165.0,41580.0,4772.0	Tm9	L	720575940623191178	L659
74225.0,83152.0,4264.0	Tm9	L	720575940624747959	L660
53260.0,67140.0,6114.0	Tm9	L	720575940610854776	L665
76119, 77293, 3728	Tm9	L	720575940631622743	L667
70144.0,55039.0,3968.0	Tm9	L	720575940632803228	L668
55143.0,74254.0,6037.0	Tm9	L	720575940628732459	L669
74247.0,90216.0,5163.0	Tm9	L	720575940632978605	L671
74891.0,53553.0,3789.0	Tm9	L	720575940635097498	L676
77066, 83380, 4054	Tm9	L	720575940623738067	L681
66839, 41055, 5309	Tm9	L	720575940628161735	L682
56622.0,67618.0,4985.0	Tm9	L	720575940628837419	L683
190086.0,85837.0,3281.0	Tm9	R	720575940627187849	R3
195267.0,48669.0,3884.0	Tm9	R	720575940612657522	R5
199314.0,68960.0,3401.0	Tm9	R	720575940618481733	R6
204464.0,71294.0,4152.0	Tm9	R	720575940628721307	R17
205574.0,79752.0,4539.0	Tm9	R	720575940624447015	R18
191032.0,56345.0,3064.0	Tm9	R	720575940630963275	R23
195811.0,87406.0,3940.0	Tm9	R	720575940627342408	R24
200742.0,56124.0,4030.0	Tm9	R	720575940624226795	R95
206897.0,77980.0,5368.0	Tm9	R	720575940650176889	R148
202068.0,70040.0,3699.0	Tm9	R	720575940620952703	R149
198630.0,74844.0,3393.0	Tm9	R	720575940622621990	R150
199670.0,48430.0,4367.0	Tm9	R	720575940612591569	R219
198277.0,44744.0,4955.0	Tm9	R	720575940620641300	R220
191870.0,42308.0,4440.0	Tm9	R	720575940621332406	R221
194469.0,49643.0,3623.0	Tm9	R	720575940631873863	R222
192743.0,44838.0,4119.0	Tm9	R	720575940633303648	R223
198525.0,59808.0,3612.0	Tm9	R	720575940609620747	R225
176310.0,90741.0,3098.0	Tm9	R	720575940629865015	R227
181716.0,96438.0,4077.0	Tm9	R	720575940628713732	R228
187092.0,97108.0,4480.0	Tm9	R	720575940649782393	R229
181990.0,94494.0,3893.0	Tm9	R	720575940639690301	R230
178845.0,88964.0,3006.0	Tm9	R	720575940621398237	R233
187304.0,55141.0,2946.0	Tm9	R	720575940652191990	R234
191242.0,50160.0,3592.0	Tm9	R	720575940641730549	R235
178499.0,83782.0,2764.0	Tm9	R	720575940632526244	R236
177773.0,87163.0,2910.0	Tm9	R	720575940612551141	R237
200410.0,67630.0,3583.0	Tm9	R	720575940620550491	R238
187954.0,85396.0,3143.0	Tm9	R	720575940627300618	R239
181996.0,78131.0,2493.0	Tm9	R	720575940627335557	R240
185554.0,98151.0,4398.0	Tm9	R	720575940638149086	R241
197062.0,72504.0,3219.0	Tm9	R	720575940612646826	R242
192578.0,75601.0,2960.0	Tm9	R	720575940631897960	R243
183314.0,86332.0,2945.0	Tm9	R	720575940638641478	R244
183329.0,92817.0,3643.0	Tm9	R	720575940624500372	R245
178944.0,85238.0,2851.0	Tm9	R	720575940640311971	R246
182094.0,81522.0,2753.0	Tm9	R	720575940635098266	R247
180353.0,87839.0,2887.0	Tm9	R	720575940631940712	R248
194182.0,63720.0,3038.0	Tm9	R	720575940610307886	R250
197158.0,65828.0,3257.0	Tm9	R	720575940618689950	R251
196114.0,62553.0,3209.0	Tm9	R	720575940617727645	R252
191935.0,63884.0,2914.0	Tm9	R	720575940614323106	R257
181799.0,63094.0,2570.0	Tm9	R	720575940624407740	R258
186314.0,70126.0,2682.0	Tm9	R	720575940614233263	R259
200541.0,63062.0,3631.0	Tm9	R	720575940630638073	R260
186149.0,43366.0,4060.0	Tm9	R	720575940626113061	R261
185201.0,56953.0,2787.0	Tm9	R	720575940630610852	R262
187021.0,46892.0,3395.0	Tm9	R	720575940623285005	R263
203701, 50212, 5470	Tm9	R	720575940630474307	R264
203355.0,49661.0,5219.0	Tm9	R	720575940637867241	R265
199535.0,45394.0,5041.0	Tm9	R	720575940613445101	R266
198392.0,46518.0,4587.0	Tm9	R	720575940623771061	R267
190385.0,42196.0,4341.0	Tm9	R	720575940616813142	R268
178579.0,94572.0,3619.0	Tm9	R	720575940640543603	R272
180392.0,95783.0,4004.0	Tm9	R	720575940637894110	R273
177034.0,83478.0,2755.0	Tm9	R	720575940637324870	R274
183463.0,80201.0,2809.0	Tm9	R	720575940624783335	R278
195307.0,72124.0,2916.0	Tm9	R	720575940623338474	R279
176650.0,88636.0,2977.0	Tm9	R	720575940638773062	R281
192220.0,70406.0,2826.0	Tm9	R	720575940640967413	R282
178583.0,80880.0,2655.0	Tm9	R	720575940628793329	R283
182981.0,75928.0,2538.0	Tm9	R	720575940635742063	R284
188310.0,86120.0,3253.0	Tm9	R	720575940612371941	R285
185853.0,76820.0,2695.0	Tm9	R	720575940621858943	R286
189965.0,75364.0,2847.0	Tm9	R	720575940639983192	R287
202255.0,50710.0,4684.0	Tm9	R	720575940615655730	R295
196934.0,52789.0,3750.0	Tm9	R	720575940613881775	R296
192504.0,41704.0,4598.0	Tm9	R	720575940612563891	R297
179372.0,89850.0,3129.0	Tm9	R	720575940632179783	R299
179778.0,94139.0,3755.0	Tm9	R	720575940638752838	R300
186245.0,74095.0,2643.0	Tm9	R	720575940608057353	R301
186856.0,77933.0,2699.0	Tm9	R	720575940617561017	R310
181938.0,86532.0,2837.0	Tm9	R	720575940611805845	R311
176482.0,86017.0,2849.0	Tm9	R	720575940645463406	R313
179556.0,81892.0,2722.0	Tm9	R	720575940608856533	R314
180196.0,70277.0,2431.0	Tm9	R	720575940628703079	R315
187411.0,79166.0,2764.0	Tm9	R	720575940616030770	R318
187143.0,90333.0,3538.0	Tm9	R	720575940636694117	R322
184434.0,52885.0,2970.0	Tm9	R	720575940618601729	R326
178901.0,78759.0,2613.0	Tm9	R	720575940630041615	R332
177171.0,81697.0,2679.0	Tm9	R	720575940632133516	R333
188978.0,76840.0,2799.0	Tm9	R	720575940630130176	R338
181250.0,84330.0,2797.0	Tm9	R	720575940626521820	R339
183725.0,93652.0,3639.0	Tm9	R	720575940632783673	R340
180809.0,83045.0,2760.0	Tm9	R	720575940616141785	R341
190727.0,72848.0,2899.0	Tm9	R	720575940632685516	R342
182964.0,79357.0,2772.0	Tm9	R	720575940632118668	R343
193218.0,67037.0,2889.0	Tm9	R	720575940622802695	R344
195597.0,59744.0,3252.0	Tm9	R	720575940610985058	R345
186181.0,50722.0,3198.0	Tm9	R	720575940620053707	R347
185433.0,66413.0,2490.0	Tm9	R	720575940619717872	R349
188395.0,69192.0,2604.0	Tm9	R	720575940616595515	R350
187950.0,64073.0,2831.0	Tm9	R	720575940632014673	R351
189752.0,68688.0,2752.0	Tm9	R	720575940625903678	R352
195638.0,77364.0,3131.0	Tm9	R	720575940615681804	R356
185918.0,93976.0,3906.0	Tm9	R	720575940624735207	R357
193832.0,53198.0,3383.0	Tm9	R	720575940640670928	R360
191864.0,78635.0,2954.0	Tm9	R	720575940629678718	R362
188777.0,81761.0,2984.0	Tm9	R	720575940616458438	R364
185084.0,89740.0,3366.0	Tm9	R	720575940609981123	R377
187622.0,57538.0,2931.0	Tm9	R	720575940652963830	R379
196694.0,76010.0,3321.0	Tm9	R	720575940631225943	R381
198520.0,71298.0,3347.0	Tm9	R	720575940621069812	R382
182802.0,96395.0,4191.0	Tm9	R	720575940618568768	R387
187508.0,52488.0,3099.0	Tm9	R	720575940634783898	R388
196328.0,49512.0,3982.0	Tm9	R	720575940638007642	R390
183604.0,60305.0,2635.0	Tm9	R	720575940639382131	R391
190959.0,59306.0,2976.0	Tm9	R	720575940629851514	R393
191013.0,81908.0,3144.0	Tm9	R	720575940614599318	R394
182864.0,89248.0,3223.0	Tm9	R	720575940625443315	R399
189091.0,47151.0,3519.0	Tm9	R	720575940630712151	R411
183417.0,63656.0,2584.0	Tm9	R	720575940645275939	R412
191031.0,64400.0,2818.0	Tm9	R	720575940631531562	R414
190136.0,45290.0,3824.0	Tm9	R	720575940625188042	R420
195341.0,82493.0,3486.0	Tm9	R	720575940614110673	R422
188949.0,50147.0,3353.0	Tm9	R	720575940627300485	R423
192978.0,81368.0,3172.0	Tm9	R	720575940629856471	R424
186161.0,44559.0,3709.0	Tm9	R	720575940630086188	R425
183412.0,85169.0,3023.0	Tm9	R	720575940630241239	R427
181552.0,91598.0,3256.0	Tm9	R	720575940634424056	R428
191922.0,84505.0,3218.0	Tm9	R	720575940643778208	R433
193903.0,56848.0,3274.0	Tm9	R	720575940647437108	R437
185274.0,49150.0,3139.0	Tm9	R	720575940616191572	R438
199353.0,54349.0,3972.0	Tm9	R	720575940620810406	R439
179816.0,72896.0,2474.0	Tm9	R	720575940659627137	R443
179729.0,75900.0,2552.0	Tm9	R	720575940611350882	R444
194326.0,46261.0,3985.0	Tm9	R	720575940613033907	R447
188252.0,54506.0,2962.0	Tm9	R	720575940633810367	R453
190888.0,53833.0,3174.0	Tm9	R	720575940615901115	R457
185884.0,80745.0,2772.0	Tm9	R	720575940632250439	R461
187712.0,83174.0,2989.0	Tm9	R	720575940619815559	R463
190418.0,87854.0,3478.0	Tm9	R	720575940623045133	R466
186352.0,87825.0,3260.0	Tm9	R	720575940646763316	R467
189470.0,91094.0,3674.0	Tm9	R	720575940622375894	R469
178623.0,72574.0,2464.0	Tm9	R	720575940612424470	R474
197126.0,48178.0,4277.0	Tm9	R	720575940637539806	R478
191009.0,61984.0,2893.0	Tm9	R	720575940643781320	R479
183924.0,73604.0,2566.0	Tm9	R	720575940617372673	R480
189717.0,60258.0,3017.0	Tm9	R	720575940624791596	R484
187998.0,48423.0,3292.0	Tm9	R	720575940619852397	R487
197223.0,55197.0,3726.0	Tm9	R	720575940628430065	R492
177975.0,74384.0,2495.0	Tm9	R	720575940639951182	R493
186126.0,61014.0,2725.0	Tm9	R	720575940625529232	R495
185446.0,46669.0,3473.0	Tm9	R	720575940623610867	R496
196941.0,43747.0,4885.0	Tm9	R	720575940617906589	R497
181139.0,68379.0,2466.0	Tm9	R	720575940646290228	R498
180192.0,68843.0,2400.0	Tm9	R	720575940659658113	R499
199135.0,61916.0,3393.0	Tm9	R	720575940626440492	R500
184748.0,45065.0,3692.0	Tm9	R	720575940612556401	R509
191438.0,95324.0,5059.0	Tm9	R	720575940616246228	R513
200786.0,64358.0,3593.0	Tm9	R	720575940610254275	R519
204670.0,65116.0,4181.0	Tm9	R	720575940620452544	R524
208314.0,75258.0,5271.0	Tm9	R	720575940624013749	R525
201094.0,88534.0,4795.0	Tm9	R	720575940633825505	R528
202518.0,87336.0,5237.0	Tm9	R	720575940612911283	R531
206826.0,74630.0,4459.0	Tm9	R	720575940648050553	R532
207580.0,71288.0,4712.0	Tm9	R	720575940617854420	R537
208293.0,63413.0,4900.0	Tm9	R	720575940619481467	R542
208634.0,65622.0,5542.0	Tm9	R	720575940625298064	R544
201990, 47596, 5317	Tm9	R	720575940646766883	R545
206118.0,81472.0,4922.0	Tm9	R	720575940624427498	R546
201091.0,47044.0,4938.0	Tm9	R	720575940621952392	R548
200826.0,89076.0,5169.0	Tm9	R	720575940620470187	R549
204232.0,62998.0,4213.0	Tm9	R	720575940624348100	R560
206676.0,80340.0,4794.0	Tm9	R	720575940623803114	R566
207954.0,60094.0,5432.0	Tm9	R	720575940630386679	R572
206621.0,58833.0,4782.0	Tm9	R	720575940627513105	R574
205036, 53138, 5588	Tm9	R	720575940610760312	R575
198446.0,49482.0,4370.0	Tm9	R	720575940614704290	R577
204147.0,50636.0,5244.0	Tm9	R	720575940623176233	R579
196505.0,91531.0,4392.0	Tm9	R	720575940605191340	R581
188167.0,96750.0,4477.0	Tm9	R	720575940626710799	R582
193768.0,92624.0,4268.0	Tm9	R	720575940619831499	R587
206550.0,67627.0,4174.0	Tm9	R	720575940626923070	R588
190592.0,96399.0,4945.0	Tm9	R	720575940624794888	R591
198847.0,91066.0,4864.0	Tm9	R	720575940630818422	R592
192788.0,95068.0,4745.0	Tm9	R	720575940619677166	R593
205014.0,56220.0,4652.0	Tm9	R	720575940616025542	R599
207047.0,55668.0,5242.0	Tm9	R	720575940618549061	R600
203071.0,68966.0,3883.0	Tm9	R	720575940633243949	R619
208756.0,76270.0,5103.0	Tm9	R	720575940623069208	R620
193982.0,88965.0,3937.0	Tm9	R	720575940617931604	R621
200799.0,76336.0,3626.0	Tm9	R	720575940616487099	R622
196567.0,80576.0,3462.0	Tm9	R	720575940652471542	R623
205734.0,53792.0,5450.0	Tm9	R	720575940621678463	R630
207126.0,61228.0,4707.0	Tm9	R	720575940623245053	R631
206720.0,81311.0,5090.0	Tm9	R	720575940616958347	R632
203156.0,83338.0,4403.0	Tm9	R	720575940620974171	R635
204508.0,75101.0,4203.0	Tm9	R	720575940625520442	R636
208497.0,72509.0,5292.0	Tm9	R	720575940623472068	R639
202544.0,79963.0,4144.0	Tm9	R	720575940638314330	R643
198185.0,88939.0,4313.0	Tm9	R	720575940632920621	R644
199098.0,76100.0,3493.0	Tm9	R	720575940638249791	R646
197249.0,90177.0,5349.0	Tm9	R	720575940623668007	R650
206130.0,79628.0,5430.0	Tm9	R	720575940629591930	R653
198957.0,91006.0,5225.0	Tm9	R	720575940612198835	R655
198026.0,78338.0,3429.0	Tm9	R	720575940638608454	R658
198862.0,83406.0,3755.0	Tm9	R	720575940615035498	R659
207666.0,79064.0,5190.0	Tm9	R	720575940641389275	R661
197716.0,84900.0,3738.0	Tm9	R	720575940620413376	R665
201932.0,75294.0,3759.0	Tm9	R	720575940609066709	R666
202355.0,87018.0,4788.0	Tm9	R	720575940618377029	R667
188821.0,94005.0,4128.0	Tm9	R	720575940635672500	R668
195961, 86765, 3737	Tm9	R	720575940634615959	R671
200342.0,81659.0,3850.0	Tm9	R	720575940629161990	R672
204272.0,83839.0,5408.0	Tm9	R	720575940637127053	R673
208588.0,64033.0,5463.0	Tm9	R	720575940617614809	R674
195436.0,94218.0,4901.0	Tm9	R	720575940612048753	R675
199570.0,89544.0,5352.0	Tm9	R	720575940626039315	R683
208355.0,69244.0,5605.0	Tm9	R	720575940620517312	R688
189412.0,43538.0,4101.0	Tm9	R	720575940615223199	R689
presynaptic_ID	counts	postsynaptic_ID	symbol	optic_lobe_id	hemisphere	dorso-ventral
720575940626612784	31	720575940603701472	L3	L568	L	V
720575940644993992	10	720575940603701472	CT1	L568	L	V
720575940608936131	10	720575940603701472	Mi4	L568	L	V
720575940617891558	6	720575940603701472	Tm16	L568	L	V
720575940647567156	4	720575940603701472	Me-Lo-2-N.I.	L568	L	V
720575940631040207	4	720575940603701472	C3	L568	L	V
720575940623038166	3	720575940603701472	Me-Lo-2-N.I.	L568	L	V
720575940632987729	3	720575940603701472	Dm12	L568	L	V
720575940644993992	15	720575940605651302	CT1	L649	L	V
720575940639494965	15	720575940605651302	Mi4	L649	L	V
720575940631822533	17	720575940605651302	N.I.	L649	L	V
720575940626476606	5	720575940605651302	Tm16	L649	L	V
720575940621386843	3	720575940605651302	Dm12	L649	L	V
720575940610336963	4	720575940605651302	Tm5c	L649	L	V
720575940621946248	3	720575940605651302	ML1	L649	L	V
720575940626214437	4	720575940605651302	chunk-N.I.	L649	L	V
720575940629467842	3	720575940605651302	Tm16	L649	L	V
720575940624670612	3	720575940605651302	Tm20	L649	L	V
720575940610828152	3	720575940605651302	Tm16	L649	L	V
720575940618307141	22	720575940606056550	L3	L456	L	D
720575940644993992	14	720575940606056550	CT1	L456	L	D
720575940614164647	5	720575940606056550	Mi4	L456	L	D
720575940637968752	3	720575940606056550	chunk-N.I.	L456	L	D
720575940622019866	3	720575940606056550	N.I.	L456	L	D
720575940621776929	25	720575940606074558	L3	L593	L	D
720575940621885823	11	720575940606074558	Mi4	L593	L	D
720575940644993992	5	720575940606074558	CT1	L593	L	D
720575940631843343	5	720575940606074558	Tm20	L593	L	D
720575940637216398	3	720575940606074558	ML1	L593	L	D
720575940625883576	3	720575940606074558	PS125	L593	L	D
720575940623261365	3	720575940606074558	Tm16	L593	L	D
720575940644993992	27	720575940606537929	CT1	L410	L	V
720575940610678062	13	720575940606537929	Mi4	L410	L	V
720575940624326026	5	720575940606537929	N.I.	L410	L	V
720575940630869248	6	720575940606537929	N.I.	L410	L	V
720575940621664091	4	720575940606537929	putative-fru-N.I.	L410	L	V
720575940616595980	3	720575940606537929	Tm16	L410	L	V
720575940627301970	3	720575940606537929	Tm16	L410	L	V
720575940639813454	3	720575940606537929	Tm20	L410	L	V
720575940617102532	3	720575940606537929	chunk-N.I.	L410	L	V
720575940626134474	36	720575940607963716	L3	L100	L	V
720575940644993992	21	720575940607963716	CT1	L100	L	V
720575940615852959	22	720575940607963716	Mi4	L100	L	V
720575940621864102	5	720575940607963716	Dm12	L100	L	V
720575940625883576	6	720575940607963716	PS125	L100	L	V
720575940613602797	3	720575940607963716	Tm16	L100	L	V
720575940633008223	3	720575940607963716	Tm2	L100	L	V
720575940620899055	3	720575940607963716	Tm20	L100	L	V
720575940623301912	3	720575940607963716	TmY17	L100	L	V
720575940646494755	3	720575940607963716	N.I.	L100	L	V
720575940629075023	32	720575940608526601	Mi4	L81	L	D
720575940626217316	28	720575940608526601	L3	L81	L	D
720575940644993992	23	720575940608526601	CT1	L81	L	D
720575940640543320	14	720575940608526601	Tm16	L81	L	D
720575940625883576	8	720575940608526601	PS125	L81	L	D
720575940612420594	6	720575940608526601	Tm1	L81	L	D
720575940618011622	5	720575940608526601	Tm20	L81	L	D
720575940613354979	4	720575940608526601	L3	L81	L	D
720575940638632794	3	720575940608526601	Mi4	L81	L	D
720575940626732848	22	720575940608632587	L3	L632	L	V
720575940644993992	18	720575940608632587	CT1	L632	L	V
720575940615717526	14	720575940608632587	Mi4	L632	L	V
720575940616028210	5	720575940608632587	Tm16	L632	L	V
720575940621664091	6	720575940608632587	putative-fru-N.I.	L632	L	V
720575940623087251	4	720575940608632587	N.I.	L632	L	V
720575940638455262	4	720575940608632587	Dm12	L632	L	V
720575940625124587	4	720575940608632587	Tm16	L632	L	V
720575940614783911	3	720575940608632587	Tm20	L632	L	V
720575940644993992	26	720575940609123267	CT1	L191	L	D
720575940614575527	29	720575940609123267	L3	L191	L	D
720575940609770691	16	720575940609123267	Mi4	L191	L	D
720575940626175242	7	720575940609123267	Tm16	L191	L	D
720575940620588248	7	720575940609123267	Dm12	L191	L	D
720575940626488894	4	720575940609123267	L4	L191	L	D
720575940621968449	3	720575940609123267	Tm16	L191	L	D
720575940624367764	3	720575940609123267	C3	L191	L	D
720575940612566385	31	720575940610148676	L3	L317	L	V
720575940644993992	25	720575940610148676	CT1	L317	L	V
720575940620454309	23	720575940610148676	Mi4	L317	L	V
720575940629652995	7	720575940610148676	Tm16	L317	L	V
720575940633814297	5	720575940610148676	Tm1	L317	L	V
720575940639584189	3	720575940610148676	chunk-N.I.	L317	L	V
720575940628070163	21	720575940610703224	Mi4	L441	L	V
720575940644993992	17	720575940610703224	CT1	L441	L	V
720575940630765783	7	720575940610703224	Tm16	L441	L	V
720575940602000619	3	720575940610703224	chunk-N.I.	L441	L	V
720575940621664091	3	720575940610703224	putative-fru-N.I.	L441	L	V
720575940627113067	3	720575940610703224	chunk-N.I.	L441	L	V
720575940620473620	4	720575940610703224	Tm1	L441	L	V
720575940629341339	28	720575940610854776	L3	L665	L	D
720575940644993992	19	720575940610854776	CT1	L665	L	D
720575940614990511	7	720575940610854776	C3	L665	L	D
720575940628227324	9	720575940610854776	Mi4	L665	L	D
720575940625883576	3	720575940610854776	PS125	L665	L	D
720575940640343384	3	720575940610854776	Tm16	L665	L	D
720575940626055216	3	720575940610854776	Tm1	L665	L	D
720575940632068931	3	720575940610854776	Tm20	L665	L	D
720575940618607680	16	720575940611032530	L3	L409	L	D
720575940625928464	13	720575940611032530	Mi4	L409	L	D
720575940644993992	11	720575940611032530	CT1	L409	L	D
720575940612786069	4	720575940611032530	Tm16	L409	L	D
720575940624985700	28	720575940612306650	L3	L35	L	D
720575940644993992	17	720575940612306650	CT1	L35	L	D
720575940632418605	15	720575940612306650	Mi4	L35	L	D
720575940626719065	5	720575940612306650	Tm16	L35	L	D
720575940617817181	5	720575940612306650	Tm1	L35	L	D
720575940632171724	3	720575940612306650	TmY17	L35	L	D
720575940626565424	3	720575940612306650	ML1	L35	L	D
720575940629804699	3	720575940612306650	C3	L35	L	D
720575940630016450	3	720575940612306650	Tm2	L35	L	D
720575940616775508	15	720575940612939634	L3	L345	L	D
720575940627061178	15	720575940612939634	Mi4	L345	L	D
720575940644993992	10	720575940612939634	CT1	L345	L	D
720575940623261365	5	720575940612939634	Tm16	L345	L	D
720575940622578089	4	720575940612939634	L4	L345	L	D
720575940644993992	21	720575940613194467	CT1	L489	L	V
720575940618324061	8	720575940613194467	Mi4	L489	L	V
720575940630028023	4	720575940613194467	Tm20	L489	L	V
720575940617778571	5	720575940613194467	OA-AL2b2	L489	L	V
720575940617995494	3	720575940613194467	N.I.	L489	L	V
720575940624235817	7	720575940613194467	chunk-N.I.	L489	L	V
720575940643861152	35	720575940613239794	N.I.	L248	L	V
720575940615744322	19	720575940613239794	Mi4	L248	L	V
720575940620915079	7	720575940613239794	Dm12	L248	L	V
720575940608389623	3	720575940613239794	chunk-N.I.	L248	L	V
720575940622927785	4	720575940613239794	N.I.	L248	L	V
720575940661053569	3	720575940613239794	Dm12	L248	L	V
720575940638117854	3	720575940613239794	Tm20	L248	L	V
720575940631518316	3	720575940613239794	ML1	L248	L	V
720575940619064443	26	720575940613448214	L3	L394	L	D
720575940644993992	15	720575940613448214	CT1	L394	L	D
720575940606171057	13	720575940613448214	Mi4	L394	L	D
720575940619438203	3	720575940613448214	TmY17	L394	L	D
720575940637419365	4	720575940613448214	Tm16	L394	L	D
720575940625863608	3	720575940613448214	L3	L394	L	D
720575940625442535	4	720575940613448214	ML1	L394	L	D
720575940622071105	3	720575940613448214	Dm12	L394	L	D
720575940620120256	3	720575940613448214	Tm1	L394	L	D
720575940627472712	3	720575940613448214	Tm2	L394	L	D
720575940622218218	3	720575940613448214	Tm16	L394	L	D
720575940624040885	3	720575940613448214	C2	L394	L	D
720575940630102103	35	720575940613521635	L3	L19	L	V
720575940644993992	26	720575940613521635	CT1	L19	L	V
720575940621399974	18	720575940613521635	Tm16	L19	L	V
720575940622209304	18	720575940613521635	Mi4	L19	L	V
720575940608758364	6	720575940613521635	Tm20	L19	L	V
720575940633906016	3	720575940613521635	L4	L19	L	V
720575940629046858	4	720575940613521635	Tm1	L19	L	V
720575940637271214	4	720575940613521635	Dm12	L19	L	V
720575940628709800	3	720575940613521635	Dm12	L19	L	V
720575940628088074	5	720575940613521635	ML1	L19	L	V
720575940624304903	4	720575940613521635	Tm16	L19	L	V
720575940640875129	4	720575940613521635	TmY17	L19	L	V
720575940615513567	4	720575940613521635	Mi9	L19	L	V
720575940625883576	3	720575940613521635	PS125	L19	L	V
720575940644993992	16	720575940613634856	CT1	L228	L	V
720575940624092423	10	720575940613634856	Mi4	L228	L	V
720575940617778571	10	720575940613634856	OA-AL2b2	L228	L	V
720575940625023731	7	720575940613634856	C3	L228	L	V
720575940629357929	6	720575940613634856	Dm12	L228	L	V
720575940623539140	4	720575940613634856	Tm1	L228	L	V
720575940627676871	3	720575940613634856	N.I.	L228	L	V
720575940632503865	3	720575940613634856	ML1	L228	L	V
720575940614176483	3	720575940613634856	N.I.	L228	L	V
720575940624713767	31	720575940613680039	L3	L184	L	D
720575940644993992	16	720575940613680039	CT1	L184	L	D
720575940613758504	10	720575940613680039	Mi4	L184	L	D
720575940611573368	5	720575940613680039	Tm16	L184	L	D
720575940623058857	4	720575940613680039	Mi4	L184	L	D
720575940622908713	3	720575940613680039	Tm1	L184	L	D
720575940606307262	3	720575940613680039	Tm20	L184	L	D
720575940618044701	22	720575940613843119	Mi4	L455	L	V
720575940644993992	10	720575940613843119	CT1	L455	L	V
720575940633226669	8	720575940613843119	Tm16	L455	L	V
720575940627141378	4	720575940613843119	Dm12	L455	L	V
720575940625883576	3	720575940613843119	PS125	L455	L	V
720575940639497013	4	720575940613843119	ML1	L455	L	V
720575940631904835	3	720575940613843119	C3	L455	L	V
720575940624586219	3	720575940613843119	Tm20	L455	L	V
720575940623607334	16	720575940614309295	Mi4	L82	L	V
720575940639655357	18	720575940614309295	L3	L82	L	V
720575940644993992	13	720575940614309295	CT1	L82	L	V
720575940626803714	5	720575940614309295	Tm16	L82	L	V
720575940621664091	4	720575940614309295	putative-fru-N.I.	L82	L	V
720575940635217015	5	720575940614309295	Tm16	L82	L	V
720575940614678225	3	720575940614309295	L3	L82	L	V
720575940629786447	4	720575940614309295	C3	L82	L	V
720575940629322491	4	720575940614309295	Tm20	L82	L	V
720575940632983716	3	720575940614309295	Dm12	L82	L	V
720575940614946141	3	720575940614309295	TmY15	L82	L	V
720575940661043073	3	720575940614309295	Dm12	L82	L	V
720575940620127809	33	720575940614594257	L3	L91	L	V
720575940622114045	24	720575940614594257	Mi4	L91	L	V
720575940644993992	14	720575940614594257	CT1	L91	L	V
720575940610779768	10	720575940614594257	Tm16	L91	L	V
720575940644721352	5	720575940614594257	Dm12	L91	L	V
720575940622272681	5	720575940614594257	C3	L91	L	V
720575940622634316	3	720575940614594257	C2	L91	L	V
720575940620251375	4	720575940614594257	Tm16	L91	L	V
720575940610908024	3	720575940614594257	Dm10	L91	L	V
720575940644993992	20	720575940614678439	CT1	L230	L	V
720575940620152149	12	720575940614678439	Mi4	L230	L	V
720575940612769906	5	720575940614678439	Tm20	L230	L	V
720575940635863407	4	720575940614678439	Tm16	L230	L	V
720575940640025277	3	720575940614678439	N.I.	L230	L	V
720575940631493650	3	720575940614678439	N.I.	L230	L	V
720575940644993992	23	720575940615015366	CT1	L372	L	V
720575940632775225	30	720575940615015366	N.I.	L372	L	V
720575940622610508	16	720575940615015366	Mi4	L372	L	V
720575940628173779	7	720575940615015366	chunk-N.I.	L372	L	V
720575940660808577	3	720575940615015366	chunk-N.I.	L372	L	V
720575940621664091	4	720575940615015366	putative-fru-N.I.	L372	L	V
720575940621946248	3	720575940615015366	ML1	L372	L	V
720575940644993992	22	720575940615117195	CT1	L641	L	V
720575940626133551	11	720575940615117195	Mi4	L641	L	V
720575940631155516	13	720575940615117195	N.I.	L641	L	V
720575940621664091	6	720575940615117195	putative-fru-N.I.	L641	L	V
720575940613375897	4	720575940615117195	Dm12	L641	L	V
720575940610077252	5	720575940615117195	Tm16	L641	L	V
720575940639350581	5	720575940615117195	C3	L641	L	V
720575940611395448	3	720575940615117195	OA-AL2b2	L641	L	V
720575940630030970	5	720575940615117195	L4	L641	L	V
720575940630656311	3	720575940615117195	Tm20	L641	L	V
720575940605943840	4	720575940615117195	Mi4	L641	L	V
720575940611941874	3	720575940615117195	Tm1	L641	L	V
720575940629143751	3	720575940615117195	Mi13	L641	L	V
720575940609780693	3	720575940615117195	Tm16	L641	L	V
720575940632218252	29	720575940615185831	L3	L185	L	D
720575940644993992	16	720575940615185831	CT1	L185	L	D
720575940636131439	8	720575940615185831	Mi4	L185	L	D
720575940631364603	5	720575940615185831	TmY17	L185	L	D
720575940624003592	3	720575940615185831	Tm16	L185	L	D
720575940639436085	24	720575940615315562	Mi4	L590	L	D
720575940620684909	21	720575940615315562	L3	L590	L	D
720575940644993992	17	720575940615315562	CT1	L590	L	D
720575940627254805	6	720575940615315562	TmY17	L590	L	D
720575940626737040	3	720575940615315562	Dm12	L590	L	D
720575940622810077	4	720575940615315562	Tm1	L590	L	D
720575940613136298	3	720575940615315562	L4	L590	L	D
720575940620947950	3	720575940615315562	N.I.	L590	L	D
720575940629196443	26	720575940615464098	L3	L37	L	D
720575940644993992	20	720575940615464098	CT1	L37	L	D
720575940648042617	19	720575940615464098	Mi4	L37	L	D
720575940611809234	9	720575940615464098	L3	L37	L	D
720575940627487613	9	720575940615464098	Tm16	L37	L	D
720575940625106204	7	720575940615464098	Tm20	L37	L	D
720575940628177234	6	720575940615464098	Dm12	L37	L	D
720575940638835526	3	720575940615464098	C3	L37	L	D
720575940635720031	4	720575940615464098	Tm16	L37	L	D
720575940628922886	3	720575940615464098	Dm12	L37	L	D
720575940635889515	3	720575940615464098	L2	L37	L	D
720575940605111980	3	720575940615464098	L4	L37	L	D
720575940625883576	3	720575940615464098	PS125	L37	L	D
720575940644993992	8	720575940615752331	CT1	L588	L	V
720575940620241611	11	720575940615752331	Mi4	L588	L	V
720575940644040648	9	720575940615752331	C3	L588	L	V
720575940621664091	6	720575940615752331	putative-fru-N.I.	L588	L	V
720575940617891558	5	720575940615752331	Tm16	L588	L	V
720575940624739511	6	720575940615752331	N.I.	L588	L	V
720575940632987729	5	720575940615752331	Dm12	L588	L	V
720575940624845500	3	720575940615752331	Mi13	L588	L	V
720575940617829196	3	720575940615752331	chunk-N.I.	L588	L	V
720575940630010172	27	720575940616066461	L3	L647	L	D
720575940644993992	20	720575940616066461	CT1	L647	L	D
720575940614622462	12	720575940616066461	Mi4	L647	L	D
720575940630306359	5	720575940616066461	Mi4	L647	L	D
720575940618460992	6	720575940616066461	Tm16	L647	L	D
720575940640739235	3	720575940616066461	Tm16	L647	L	D
720575940642027995	3	720575940616066461	C3	L647	L	D
720575940623002394	3	720575940616066461	C2	L647	L	D
720575940625883576	3	720575940616066461	PS125	L647	L	D
720575940644993992	36	720575940616141580	CT1	L339	L	V
720575940625733415	19	720575940616141580	N.I.	L339	L	V
720575940620685248	14	720575940616141580	Mi4	L339	L	V
720575940623320319	7	720575940616141580	C2	L339	L	V
720575940630489029	4	720575940616141580	Tm16	L339	L	V
720575940625844979	3	720575940616141580	L4	L339	L	V
720575940614891315	3	720575940616141580	ML1	L339	L	V
720575940624111338	3	720575940616141580	TmY15	L339	L	V
720575940611204450	3	720575940616141580	Tm5c	L339	L	V
720575940607002057	3	720575940616141580	Tm20	L339	L	V
720575940619628532	36	720575940616234683	L3	L392	L	V
720575940644993992	19	720575940616234683	CT1	L392	L	V
720575940634868159	15	720575940616234683	Mi4	L392	L	V
720575940637540238	4	720575940616234683	OA-AL2b2	L392	L	V
720575940570043218	3	720575940616234683	chunk-N.I.	L392	L	V
720575940625795345	3	720575940616234683	Mi4	L392	L	V
720575940626940453	3	720575940616234683	C3	L392	L	V
720575940621664091	3	720575940616234683	putative-fru-N.I.	L392	L	V
720575940621913727	3	720575940616234683	Dm12	L392	L	V
720575940636090487	3	720575940616234683	Tm16	L392	L	V
720575940622614733	4	720575940616234683	N.I.	L392	L	V
720575940644993992	17	720575940616257851	CT1	L488	L	V
720575940638369257	14	720575940616257851	Mi4	L488	L	V
720575940624590517	10	720575940616257851	ML1	L488	L	V
720575940625883576	4	720575940616257851	PS125	L488	L	V
720575940622139007	4	720575940616257851	TmY17	L488	L	V
720575940624108807	4	720575940616257851	Tm20	L488	L	V
720575940609780693	3	720575940616257851	Tm16	L488	L	V
720575940615587340	3	720575940616257851	N.I.	L488	L	V
720575940611454510	3	720575940616257851	N.I.	L488	L	V
720575940624586220	23	720575940616503669	L3	L210	L	D
720575940644993992	19	720575940616503669	CT1	L210	L	D
720575940630532303	5	720575940616503669	Tm16	L210	L	D
720575940639771965	7	720575940616503669	Mi4	L210	L	D
720575940644993992	15	720575940617149625	CT1	L481	L	V
720575940613007474	11	720575940617149625	Mi4	L481	L	V
720575940610923310	9	720575940617149625	C2	L481	L	V
720575940604767618	5	720575940617149625	Tm16	L481	L	V
720575940632270904	4	720575940617149625	Tm1	L481	L	V
720575940625883576	3	720575940617149625	PS125	L481	L	V
720575940617969501	3	720575940617149625	ML1	L481	L	V
720575940612854130	3	720575940617149625	N.I.	L481	L	V
720575940644993992	17	720575940617160763	CT1	L521	L	V
720575940617379979	15	720575940617160763	Mi4	L521	L	V
720575940629101571	7	720575940617160763	Tm20	L521	L	V
720575940638933045	3	720575940617160763	Tm16	L521	L	V
720575940633848787	4	720575940617160763	C3	L521	L	V
720575940622444020	17	720575940617231499	L3	L559	L	D
720575940644993992	12	720575940617231499	CT1	L559	L	D
720575940624393725	7	720575940617231499	Mi4	L559	L	D
720575940621286565	3	720575940617231499	C3	L559	L	D
720575940625883576	3	720575940617231499	PS125	L559	L	D
720575940604630752	3	720575940617231499	Mi4	L559	L	D
720575940619277893	3	720575940617231499	chunk-N.I.	L559	L	D
720575940630439735	3	720575940617231499	Tm16	L559	L	D
720575940644993992	20	720575940617241211	CT1	L524	L	V
720575940619235949	19	720575940617241211	Mi4	L524	L	V
720575940621450176	6	720575940617241211	Dm12	L524	L	V
720575940632406083	7	720575940617241211	Tm16	L524	L	V
720575940621664091	4	720575940617241211	putative-fru-N.I.	L524	L	V
720575940617031254	5	720575940617241211	N.I.	L524	L	V
720575940630151415	4	720575940617241211	Tm16	L524	L	V
720575940621913727	3	720575940617241211	Dm12	L524	L	V
720575940636090487	3	720575940617241211	Tm16	L524	L	V
720575940630055159	29	720575940617382493	L3	L148	L	D
720575940644993992	17	720575940617382493	CT1	L148	L	D
720575940608850443	17	720575940617382493	Mi4	L148	L	D
720575940618916609	5	720575940617382493	Tm16	L148	L	D
720575940620192788	5	720575940617382493	Tm20	L148	L	D
720575940620166791	4	720575940617382493	L4	L148	L	D
720575940635265387	3	720575940617382493	C3	L148	L	D
720575940628389116	36	720575940617720413	L3	L29	L	D
720575940637944691	25	720575940617720413	Mi4	L29	L	D
720575940644993992	19	720575940617720413	CT1	L29	L	D
720575940635257848	9	720575940617720413	TmY17	L29	L	D
720575940620734598	7	720575940617720413	Tm20	L29	L	D
720575940627487613	4	720575940617720413	Tm16	L29	L	D
720575940628005007	4	720575940617720413	Tm16	L29	L	D
720575940630462167	6	720575940617720413	C3	L29	L	D
720575940635720031	3	720575940617720413	Tm16	L29	L	D
720575940631225083	3	720575940617720413	Tm2	L29	L	D
720575940611809234	3	720575940617720413	L3	L29	L	D
720575940611395448	3	720575940617720413	OA-AL2b2	L29	L	D
720575940644993992	19	720575940618096925	CT1	L244	L	V
720575940623087251	5	720575940618096925	N.I.	L244	L	V
720575940614828450	8	720575940618096925	Mi4	L244	L	V
720575940621705741	5	720575940618096925	C3	L244	L	V
720575940628806659	4	720575940618096925	Tm16	L244	L	V
720575940644993992	16	720575940618192989	CT1	L310	L	V
720575940617955289	13	720575940618192989	Mi4	L310	L	V
720575940622685534	4	720575940618192989	Tm16	L310	L	V
720575940639376693	4	720575940618192989	Tm16	L310	L	V
720575940627855390	6	720575940618192989	N.I.	L310	L	V
720575940622346921	3	720575940618192989	Tm20	L310	L	V
720575940636803952	3	720575940618192989	T5b	L310	L	V
720575940622694433	3	720575940618192989	L4	L310	L	V
720575940644993992	26	720575940618496837	CT1	L605	L	V
720575940620157204	15	720575940618496837	Mi4	L605	L	V
720575940616447647	14	720575940618496837	N.I.	L605	L	V
720575940644939208	10	720575940618496837	Dm12	L605	L	V
720575940629763966	6	720575940618496837	Tm16	L605	L	V
720575940613465458	3	720575940618496837	TmY15	L605	L	V
720575940660709505	4	720575940618496837	chunk-N.I.	L605	L	V
720575940625883576	3	720575940618496837	PS125	L605	L	V
720575940624361991	3	720575940618496837	Dm10	L605	L	V
720575940621605637	3	720575940618496837	Tm20	L605	L	V
720575940605046188	27	720575940618614592	L3	L67	L	D
720575940644993992	17	720575940618614592	CT1	L67	L	D
720575940645796631	11	720575940618614592	Mi4	L67	L	D
720575940623558852	4	720575940618614592	TmY17	L67	L	D
720575940644272032	4	720575940618614592	Tm16	L67	L	D
720575940630182252	3	720575940618614592	C3	L67	L	D
720575940619582374	4	720575940618614592	Tm1	L67	L	D
720575940637153911	3	720575940618614592	Dm12	L67	L	D
720575940626567216	3	720575940618614592	ML1	L67	L	D
720575940644993992	16	720575940618719915	CT1	L23	L	V
720575940620780526	15	720575940618719915	Mi4	L23	L	V
720575940625883576	3	720575940618719915	PS125	L23	L	V
720575940616673734	6	720575940618719915	Dm4	L23	L	V
720575940624960999	6	720575940618719915	Tm20	L23	L	V
720575940610603332	3	720575940618719915	Tm16	L23	L	V
720575940630837551	4	720575940618719915	ML1	L23	L	V
720575940621401254	3	720575940618719915	C2	L23	L	V
720575940629763966	4	720575940618719915	Tm16	L23	L	V
720575940624304903	4	720575940618719915	Tm16	L23	L	V
720575940624093488	3	720575940618719915	Tm1	L23	L	V
720575940624405941	26	720575940618730781	L3	L607	L	D
720575940618282781	17	720575940618730781	Mi4	L607	L	D
720575940644993992	14	720575940618730781	CT1	L607	L	D
720575940644414664	5	720575940618730781	Tm20	L607	L	D
720575940617869798	4	720575940618730781	Tm16	L607	L	D
720575940621138341	5	720575940618730781	Tm16	L607	L	D
720575940634298872	4	720575940618730781	ML1	L607	L	D
720575940622664944	3	720575940618730781	Dm12	L607	L	D
720575940620393432	3	720575940618730781	Tm5c	L607	L	D
720575940626780709	3	720575940618730781	Tm1	L607	L	D
720575940644993992	16	720575940618991739	CT1	L373	L	V
720575940614102499	16	720575940618991739	Mi4	L373	L	V
720575940634235488	5	720575940618991739	T5a	L373	L	V
720575940623732947	3	720575940618991739	Tm16	L373	L	V
720575940623554087	3	720575940618991739	TmY15	L373	L	V
720575940640025277	3	720575940618991739	N.I.	L373	L	V
720575940622374384	3	720575940618991739	L4	L373	L	V
720575940629357929	3	720575940618991739	Dm12	L373	L	V
720575940627914648	7	720575940618991739	N.I.	L373	L	V
720575940624640748	33	720575940619538993	L3	L77	L	D
720575940630650615	22	720575940619538993	Mi4	L77	L	D
720575940644993992	15	720575940619538993	CT1	L77	L	D
720575940613704982	4	720575940619538993	Mi14	L77	L	D
720575940620301648	4	720575940619538993	Tm1	L77	L	D
720575940618916609	5	720575940619538993	Tm16	L77	L	D
720575940632933919	4	720575940619538993	C3	L77	L	D
720575940632353105	3	720575940619538993	Mi4	L77	L	D
720575940615518114	3	720575940619538993	Dm12	L77	L	D
720575940625883576	3	720575940619538993	PS125	L77	L	D
720575940637540238	3	720575940619538993	OA-AL2b2	L77	L	D
720575940628622056	37	720575940619775281	L3	L34	L	D
720575940620084939	23	720575940619775281	Mi4	L34	L	D
720575940644993992	15	720575940619775281	CT1	L34	L	D
720575940625883576	11	720575940619775281	PS125	L34	L	D
720575940627501189	6	720575940619775281	Tm20	L34	L	D
720575940629563983	4	720575940619775281	ML1	L34	L	D
720575940626565424	4	720575940619775281	ML1	L34	L	D
720575940626719065	3	720575940619775281	Tm16	L34	L	D
720575940623001599	3	720575940619775281	Tm16	L34	L	D
720575940623954579	3	720575940619775281	Tm1	L34	L	D
720575940634591071	3	720575940619775281	T2	L34	L	D
720575940613112499	5	720575940619775281	Dm12	L34	L	D
720575940621029030	23	720575940619814449	L3	L680	L	D
720575940644993992	10	720575940619814449	CT1	L680	L	D
720575940635050347	10	720575940619814449	Mi4	L680	L	D
720575940645107223	3	720575940619814449	Mi4	L680	L	D
720575940630104064	3	720575940619814449	Tm16	L680	L	D
720575940611395448	3	720575940619814449	OA-AL2b2	L680	L	D
720575940626616010	3	720575940619814449	Dm12	L680	L	D
720575940639576117	3	720575940619814449	L4	L680	L	D
720575940633122972	3	720575940619814449	Tm20	L680	L	D
720575940621005702	32	720575940619814872	L3	L181	L	D
720575940644993992	20	720575940619814872	CT1	L181	L	D
720575940610236099	13	720575940619814872	Mi4	L181	L	D
720575940618804893	4	720575940619814872	Tm16	L181	L	D
720575940620780308	34	720575940619863120	L3	L643	L	V
720575940644993992	19	720575940619863120	CT1	L643	L	V
720575940616230843	19	720575940619863120	Mi4	L643	L	V
720575940616234508	10	720575940619863120	Tm16	L643	L	V
720575940613832429	6	720575940619863120	Tm16	L643	L	V
720575940630485039	4	720575940619863120	TmY17	L643	L	V
720575940633181613	3	720575940619863120	Tm20	L643	L	V
720575940643171725	4	720575940619863120	Dm12	L643	L	V
720575940623470323	3	720575940619863120	C2	L643	L	V
720575940609240789	3	720575940619863120	Tm2	L643	L	V
720575940644993992	23	720575940619903537	CT1	L226	L	V
720575940621162572	17	720575940619903537	Mi4	L226	L	V
720575940630065602	5	720575940619903537	Tm20	L226	L	V
720575940613380010	6	720575940619903537	N.I.	L226	L	V
720575940612101093	5	720575940619903537	Tm16	L226	L	V
720575940616986740	5	720575940619903537	chunk-N.I.	L226	L	V
720575940625272551	4	720575940619903537	T5b	L226	L	V
720575940633567443	3	720575940619903537	TmY15	L226	L	V
720575940619976094	9	720575940619903537	chunk-N.I.	L226	L	V
720575940622685534	13	720575940619904728	Tm16	L3	L	V
720575940619752497	15	720575940619904728	Mi4	L3	L	V
720575940618981149	10	720575940619904728	N.I.	L3	L	V
720575940644993992	12	720575940619904728	CT1	L3	L	V
720575940630087383	3	720575940619904728	Tm16	L3	L	V
720575940650721913	3	720575940619904728	Dm12	L3	L	V
720575940621664091	5	720575940619904728	putative-fru-N.I.	L3	L	V
720575940625883576	3	720575940619904728	PS125	L3	L	V
720575940633559725	31	720575940619913863	L3	L59	L	D
720575940640543320	14	720575940619913863	Tm16	L59	L	D
720575940627876248	16	720575940619913863	Mi4	L59	L	D
720575940644993992	11	720575940619913863	CT1	L59	L	D
720575940613079781	4	720575940619913863	OA-AL2b2	L59	L	D
720575940626483146	3	720575940619913863	L4	L59	L	D
720575940630304215	3	720575940619913863	N.I.	L59	L	D
720575940625845648	29	720575940620176293	L3	L64	L	D
720575940605786144	20	720575940620176293	Mi4	L64	L	D
720575940644993992	15	720575940620176293	CT1	L64	L	D
720575940630918028	3	720575940620176293	Tm16	L64	L	D
720575940615394727	5	720575940620176293	C3	L64	L	D
720575940605823934	3	720575940620176293	Tmy10	L64	L	D
720575940646093876	3	720575940620176293	TmY17	L64	L	D
720575940630617337	3	720575940620176293	T5c	L64	L	D
720575940637153911	4	720575940620176293	Dm12	L64	L	D
720575940609265673	3	720575940620176293	TmY15	L64	L	D
720575940623351432	3	720575940620176293	Tm1	L64	L	D
720575940625300519	29	720575940620487360	L3	L531	L	D
720575940644993992	17	720575940620487360	CT1	L531	L	D
720575940632691364	15	720575940620487360	Mi4	L531	L	D
720575940611573368	6	720575940620487360	Tm16	L531	L	D
720575940638028510	4	720575940620487360	C2	L531	L	D
720575940623300327	4	720575940620487360	Tm1	L531	L	D
720575940638763748	4	720575940620487360	Dm12	L531	L	D
720575940611131621	3	720575940620487360	TmY17	L531	L	D
720575940620886209	3	720575940620487360	L4	L531	L	D
720575940636522488	3	720575940620487360	Tm16	L531	L	D
720575940620887175	3	720575940620487360	ML1	L531	L	D
720575940640342104	28	720575940620687040	L3	L444	L	V
720575940646258798	24	720575940620687040	Mi4	L444	L	V
720575940644993992	11	720575940620687040	CT1	L444	L	V
720575940615347874	5	720575940620687040	Tm16	L444	L	V
720575940633011245	3	720575940620687040	Tm5c	L444	L	V
720575940627898706	3	720575940620687040	ML1	L444	L	V
720575940626527024	4	720575940620687040	Tm1	L444	L	V
720575940613609709	19	720575940620699631	Mi4	L206	L	V
720575940617891558	10	720575940620699631	Tm16	L206	L	V
720575940621664091	6	720575940620699631	putative-fru-N.I.	L206	L	V
720575940644993992	8	720575940620699631	CT1	L206	L	V
720575940626770792	3	720575940620699631	L4	L206	L	V
720575940625883576	3	720575940620699631	PS125	L206	L	V
720575940632987729	4	720575940620699631	Dm12	L206	L	V
720575940631518316	3	720575940620699631	ML1	L206	L	V
720575940661053569	3	720575940620699631	Dm12	L206	L	V
720575940636164276	3	720575940620699631	Tm20	L206	L	V
720575940623734712	3	720575940620699631	Tm1	L206	L	V
720575940617601622	3	720575940620699631	N.I.	L206	L	V
720575940626381605	24	720575940620703936	Mi4	L13	L	V
720575940644993992	19	720575940620703936	CT1	L13	L	V
720575940637540238	6	720575940620703936	OA-AL2b2	L13	L	V
720575940638290409	5	720575940620703936	Tm20	L13	L	V
720575940634150114	3	720575940620703936	N.I.	L13	L	V
720575940635394552	3	720575940620703936	Tm16	L13	L	V
720575940621664091	3	720575940620703936	putative-fru-N.I.	L13	L	V
720575940625795345	23	720575940620706798	Mi4	L250	L	V
720575940644993992	21	720575940620706798	CT1	L250	L	V
720575940639497013	3	720575940620706798	ML1	L250	L	V
720575940624000263	4	720575940620706798	Tm20	L250	L	V
720575940610828152	3	720575940620706798	Tm16	L250	L	V
720575940629798672	4	720575940620706798	ML1	L250	L	V
720575940631423941	4	720575940620706798	C2	L250	L	V
720575940621386843	3	720575940620706798	Dm12	L250	L	V
720575940622242943	31	720575940620739566	L3	L69	L	D
720575940628660648	15	720575940620739566	Mi4	L69	L	D
720575940644993992	12	720575940620739566	CT1	L69	L	D
720575940612895459	3	720575940620739566	TmY17	L69	L	D
720575940623001599	3	720575940620739566	Tm16	L69	L	D
720575940632107567	3	720575940620739566	N.I.	L69	L	D
720575940637757150	25	720575940620821669	Mi4	L86	L	V
720575940625883576	5	720575940620821669	PS125	L86	L	V
720575940644993992	6	720575940620821669	CT1	L86	L	V
720575940622116265	3	720575940620821669	Tm20	L86	L	V
720575940634566681	5	720575940620821669	Tm20	L86	L	V
720575940611479502	4	720575940620821669	C3	L86	L	V
720575940622663962	3	720575940620821669	TmY17	L86	L	V
720575940617521894	3	720575940620821669	Tm1	L86	L	V
720575940644721352	3	720575940620821669	Dm12	L86	L	V
720575940627815273	23	720575940620933837	L3	L365	L	D
720575940632327992	17	720575940620933837	Mi4	L365	L	D
720575940625860794	6	720575940620933837	C3	L365	L	D
720575940637890526	3	720575940620933837	Tm16	L365	L	D
720575940627193105	4	720575940620933837	Tm1	L365	L	D
720575940613700978	3	720575940620933837	N.I.	L365	L	D
720575940617424192	37	720575940620949925	L3	L251	L	D
720575940614753938	21	720575940620949925	Mi4	L251	L	D
720575940644993992	8	720575940620949925	CT1	L251	L	D
720575940630104064	8	720575940620949925	Tm16	L251	L	D
720575940619378590	4	720575940620949925	L4	L251	L	D
720575940604277794	4	720575940620949925	chunk-N.I.	L251	L	D
720575940625883576	5	720575940620949925	PS125	L251	L	D
720575940628712936	3	720575940620949925	Tm2	L251	L	D
720575940616188684	3	720575940620949925	Tm16	L251	L	D
720575940630848463	25	720575940620954533	L3	L552	L	D
720575940619253918	24	720575940620954533	Mi4	L552	L	D
720575940644993992	10	720575940620954533	CT1	L552	L	D
720575940620512756	9	720575940620954533	Tm16	L552	L	D
720575940628035400	5	720575940620954533	L4	L552	L	D
720575940631568123	4	720575940620954533	TmY17	L552	L	D
720575940620672902	4	720575940620954533	Tm5c	L552	L	D
720575940622664944	3	720575940620954533	Dm12	L552	L	D
720575940644993992	20	720575940621168255	CT1	L55	L	D
720575940636206328	12	720575940621168255	L3	L55	L	D
720575940617982676	10	720575940621168255	Mi4	L55	L	D
720575940638279913	6	720575940621168255	Tm1	L55	L	D
720575940608799836	4	720575940621168255	L4	L55	L	D
720575940609716745	4	720575940621168255	chunk-N.I.	L55	L	D
720575940634518241	3	720575940621168255	Dm12	L55	L	D
720575940627554185	3	720575940621168255	Tm20	L55	L	D
720575940613079781	3	720575940621168255	OA-AL2b2	L55	L	D
720575940637540238	3	720575940621168255	OA-AL2b2	L55	L	D
720575940618043649	19	720575940621284351	Mi4	L104	L	V
720575940644993992	14	720575940621284351	CT1	L104	L	V
720575940627898706	4	720575940621284351	ML1	L104	L	V
720575940617194171	5	720575940621284351	C3	L104	L	V
720575940623061462	4	720575940621284351	Tm16	L104	L	V
720575940621664091	4	720575940621284351	putative-fru-N.I.	L104	L	V
720575940621864102	3	720575940621284351	Dm12	L104	L	V
720575940644993992	21	720575940621589486	CT1	L638	L	V
720575940611103278	21	720575940621589486	Mi4	L638	L	V
720575940618399005	21	720575940621589486	N.I.	L638	L	V
720575940623438813	7	720575940621589486	Tm16	L638	L	V
720575940632508207	3	720575940621589486	C2	L638	L	V
720575940631551247	3	720575940621589486	C3	L638	L	V
720575940644993992	22	720575940621769204	CT1	L563	L	V
720575940629510393	14	720575940621769204	Mi4	L563	L	V
720575940636090487	8	720575940621769204	Tm16	L563	L	V
720575940625656480	5	720575940621769204	chunk-N.I.	L563	L	V
720575940621450176	3	720575940621769204	Dm12	L563	L	V
720575940621913727	4	720575940621769204	Dm12	L563	L	V
720575940620251375	4	720575940621769204	Tm16	L563	L	V
720575940620283864	3	720575940621769204	ML1	L563	L	V
720575940625491104	3	720575940621769204	chunk-N.I.	L563	L	V
720575940622249385	26	720575940621896180	L3	L395	L	V
720575940636982190	17	720575940621896180	Mi4	L395	L	V
720575940644993992	12	720575940621896180	CT1	L395	L	V
720575940622963149	5	720575940621896180	Tm20	L395	L	V
720575940649318009	3	720575940621896180	TmY17	L395	L	V
720575940615832726	4	720575940621896180	Tm16	L395	L	V
720575940621016046	4	720575940621896180	Tm16	L395	L	V
720575940635963060	3	720575940621896180	TmY15	L395	L	V
720575940620455046	32	720575940622187132	L3	L42	L	D
720575940644993992	26	720575940622187132	CT1	L42	L	D
720575940627870741	18	720575940622187132	Mi4	L42	L	D
720575940635720031	7	720575940622187132	Tm16	L42	L	D
720575940613290291	5	720575940622187132	Mi9	L42	L	D
720575940628005007	3	720575940622187132	Tm16	L42	L	D
720575940628177234	3	720575940622187132	Dm12	L42	L	D
720575940612937970	3	720575940622187132	TmY17	L42	L	D
720575940609844451	21	720575940622191318	L3	L506	L	V
720575940644993992	10	720575940622191318	CT1	L506	L	V
720575940623087251	7	720575940622191318	Me-Lo-2-N.I.	L506	L	V
720575940629332021	9	720575940622191318	Mi4	L506	L	V
720575940609458115	5	720575940622191318	C2	L506	L	V
720575940630692546	5	720575940622191318	C3	L506	L	V
720575940617969501	5	720575940622191318	ML1	L506	L	V
720575940621664091	5	720575940622191318	putative-fru-N.I.	L506	L	V
720575940620217947	4	720575940622191318	Tm20	L506	L	V
720575940616028210	3	720575940622191318	Tm16	L506	L	V
720575940630554412	29	720575940622265513	L3	L66	L	D
720575940644993992	20	720575940622265513	CT1	L66	L	D
720575940628075524	17	720575940622265513	Mi4	L66	L	D
720575940618916609	3	720575940622265513	Tm16	L66	L	D
720575940623484650	3	720575940622265513	Mi13	L66	L	D
720575940630061927	3	720575940622265513	N.I.	L66	L	D
720575940616835596	5	720575940622265513	N.I.	L66	L	D
720575940631483387	23	720575940622269684	L3	L402	L	D
720575940630745079	13	720575940622269684	Mi4	L402	L	D
720575940644993992	6	720575940622269684	CT1	L402	L	D
720575940637890526	3	720575940622269684	Tm16	L402	L	D
720575940619853141	3	720575940622269684	Mi13	L402	L	D
720575940620640097	22	720575940622307753	L3	L353	L	D
720575940644993992	8	720575940622307753	CT1	L353	L	D
720575940627218506	8	720575940622307753	Mi4	L353	L	D
720575940624571063	6	720575940622307753	Tm1	L353	L	D
720575940611252344	3	720575940622307753	C3	L353	L	D
720575940603851180	4	720575940622307753	L4	L353	L	D
720575940625883576	3	720575940622307753	PS125	L353	L	D
720575940644993992	15	720575940622322792	CT1	L93	L	V
720575940631740357	13	720575940622322792	Mi4	L93	L	V
720575940620780368	3	720575940622322792	Dm12	L93	L	V
720575940636090487	3	720575940622322792	Tm16	L93	L	V
720575940621386843	3	720575940622322792	Dm12	L93	L	V
720575940621168449	31	720575940622355226	L3	L36	L	D
720575940644993992	25	720575940622355226	CT1	L36	L	D
720575940650386297	22	720575940622355226	Mi4	L36	L	D
720575940628780332	6	720575940622355226	Tm20	L36	L	D
720575940630918028	5	720575940622355226	Tm16	L36	L	D
720575940634518241	3	720575940622355226	Dm12	L36	L	D
720575940626719065	3	720575940622355226	Tm16	L36	L	D
720575940629563983	3	720575940622355226	ML1	L36	L	D
720575940644993992	29	720575940622492705	CT1	L18	L	V
720575940607265348	14	720575940622492705	Mi4	L18	L	V
720575940631683087	7	720575940622492705	Tm16	L18	L	V
720575940631319353	4	720575940622492705	TmY17	L18	L	V
720575940629763966	6	720575940622492705	Tm16	L18	L	V
720575940628748200	7	720575940622492705	Tm16	L18	L	V
720575940627043898	5	720575940622492705	Tm1	L18	L	V
720575940606022432	5	720575940622492705	Tm16	L18	L	V
720575940644939208	4	720575940622492705	Dm12	L18	L	V
720575940628088074	3	720575940622492705	ML1	L18	L	V
720575940631444811	3	720575940622492705	Tm20	L18	L	V
720575940660709505	3	720575940622492705	N.I.	L18	L	V
720575940644993992	17	720575940622653191	CT1	L302	L	V
720575940633036847	8	720575940622653191	N.I.	L302	L	V
720575940617235339	7	720575940622653191	Mi4	L302	L	V
720575940614623695	5	720575940622653191	chunk-N.I.	L302	L	V
720575940621608943	3	720575940622653191	Dm12	L302	L	V
720575940637982953	3	720575940622653191	Mi13	L302	L	V
720575940644993992	17	720575940622752181	CT1	L487	L	V
720575940621120192	19	720575940622752181	L3	L487	L	V
720575940646704675	15	720575940622752181	Mi4	L487	L	V
720575940630549820	5	720575940622752181	Tm16	L487	L	V
720575940617396032	3	720575940622752181	Tm1	L487	L	V
720575940627865496	4	720575940622752181	L4	L487	L	V
720575940614319254	4	720575940622752181	Tm1	L487	L	V
720575940621664091	3	720575940622752181	putative-fru-N.I.	L487	L	V
720575940626170149	34	720575940622801366	L3	L33	L	D
720575940644993992	16	720575940622801366	CT1	L33	L	D
720575940613070489	19	720575940622801366	Mi4	L33	L	D
720575940640543320	5	720575940622801366	Tm16	L33	L	D
720575940621354349	4	720575940622801366	Tm1	L33	L	D
720575940645912174	5	720575940622801366	Tm16	L33	L	D
720575940612895459	3	720575940622801366	TmY17	L33	L	D
720575940634571745	3	720575940622801366	C2	L33	L	D
720575940615100926	3	720575940622801366	Tm20	L33	L	D
720575940622003848	33	720575940622899224	L3	L170	L	D
720575940644993992	12	720575940622899224	CT1	L170	L	D
720575940620628907	12	720575940622899224	Mi4	L170	L	D
720575940606013356	5	720575940622899224	C3	L170	L	D
720575940618804893	3	720575940622899224	Tm16	L170	L	D
720575940630632697	23	720575940622936358	L3	L637	L	D
720575940644993992	11	720575940622936358	CT1	L637	L	D
720575940619058230	8	720575940622936358	Mi4	L637	L	D
720575940617238843	3	720575940622936358	T5b	L637	L	D
720575940631339513	3	720575940622936358	C3	L637	L	D
720575940630532303	4	720575940622936358	Tm16	L637	L	D
720575940618460992	3	720575940622936358	Tm16	L637	L	D
720575940631598799	28	720575940623191178	L3	L659	L	D
720575940644993992	19	720575940623191178	CT1	L659	L	D
720575940623392392	11	720575940623191178	Mi4	L659	L	D
720575940633402143	7	720575940623191178	Dm12	L659	L	D
720575940632484911	4	720575940623191178	L4	L659	L	D
720575940612937957	4	720575940623191178	C3	L659	L	D
720575940622558889	3	720575940623191178	C2	L659	L	D
720575940612996837	3	720575940623191178	TmY17	L659	L	D
720575940621664091	3	720575940623191178	putative-fru-N.I.	L659	L	D
720575940627423754	26	720575940623197576	L3	L140	L	D
720575940644993992	22	720575940623197576	CT1	L140	L	D
720575940624034231	10	720575940623197576	Mi4	L140	L	D
720575940640739235	4	720575940623197576	Tm16	L140	L	D
720575940637540238	4	720575940623197576	OA-AL2b2	L140	L	D
720575940620304469	3	720575940623197576	TmY15	L140	L	D
720575940621736539	4	720575940623197576	ML1	L140	L	D
720575940608931797	3	720575940623197576	T2	L140	L	D
720575940626751434	3	720575940623197576	Tm20	L140	L	D
720575940608920412	3	720575940623197576	Tm16	L140	L	D
720575940613354467	37	720575940623231437	L3	L358	L	D
720575940644993992	28	720575940623231437	CT1	L358	L	D
720575940619323806	17	720575940623231437	Mi4	L358	L	D
720575940619816246	3	720575940623231437	Tm1	L358	L	D
720575940625324163	3	720575940623231437	T5a	L358	L	D
720575940625883576	4	720575940623231437	PS125	L358	L	D
720575940612785557	4	720575940623231437	TM16	L358	L	D
720575940613008150	4	720575940623231437	Mi4	L358	L	D
720575940630096375	3	720575940623231437	T5a	L358	L	D
720575940620588248	3	720575940623231437	Dm12	L358	L	D
720575940634981401	3	720575940623231437	Tm5c	L358	L	D
720575940644993992	19	720575940623344776	CT1	L232	L	V
720575940629434234	17	720575940623344776	Mi4	L232	L	V
720575940632995724	14	720575940623344776	N.I.	L232	L	V
720575940628480847	6	720575940623344776	Tm16	L232	L	V
720575940621664091	5	720575940623344776	putative-fru-N.I.	L232	L	V
720575940640439155	6	720575940623344776	chunk-N.I.	L232	L	V
720575940641490933	4	720575940623344776	L4	L232	L	V
720575940635457471	4	720575940623344776	Dm12	L232	L	V
720575940630151415	3	720575940623344776	Tm16	L232	L	V
720575940630881756	3	720575940623344776	Tm20	L232	L	V
720575940631110853	3	720575940623344776	T5b	L232	L	V
720575940626565182	3	720575940623344776	T5a	L232	L	V
720575940632503865	3	720575940623344776	ML1	L232	L	V
720575940649249657	3	720575940623344776	Tm5c	L232	L	V
720575940637766746	4	720575940623344776	N.I.	L232	L	V
720575940625312264	26	720575940623496728	L3	L644	L	D
720575940638312051	21	720575940623496728	Mi4	L644	L	D
720575940644993992	10	720575940623496728	CT1	L644	L	D
720575940623972632	6	720575940623496728	Dm12	L644	L	D
720575940621664091	5	720575940623496728	putative-fru-N.I.	L644	L	D
720575940627250057	5	720575940623496728	Tm1	L644	L	D
720575940621620463	3	720575940623496728	Mi13	L644	L	D
720575940621998196	3	720575940623496728	C2	L644	L	D
720575940631358795	17	720575940623533034	L3	L628	L	D
720575940644993992	13	720575940623533034	CT1	L628	L	D
720575940627175064	11	720575940623533034	Mi4	L628	L	D
720575940625883576	6	720575940623533034	PS125	L628	L	D
720575940622218218	5	720575940623533034	Tm16	L628	L	D
720575940624090701	4	720575940623533034	TmY17	L628	L	D
720575940624007721	4	720575940623533034	ML1	L628	L	D
720575940616365241	3	720575940623533034	Tm20	L628	L	D
720575940630101915	3	720575940623533034	T2	L628	L	D
720575940625499409	10	720575940623610346	Mi4	L108	L	V
720575940644993992	7	720575940623610346	CT1	L108	L	V
720575940608781269	6	720575940623610346	C3	L108	L	V
720575940633226669	5	720575940623610346	Tm16	L108	L	V
720575940627898706	3	720575940623610346	ML1	L108	L	V
720575940614392726	3	720575940623610346	N.I.	L108	L	V
720575940644993992	15	720575940623642346	CT1	L319	L	V
720575940622361114	9	720575940623642346	Mi4	L319	L	V
720575940620793680	5	720575940623642346	N.I.	L319	L	V
720575940614810366	3	720575940623642346	N.I.	L319	L	V
720575940621664091	3	720575940623642346	putative-fru-N.I.	L319	L	V
720575940631391759	33	720575940623676415	L3	L258	L	D
720575940644993992	14	720575940623676415	CT1	L258	L	D
720575940616028299	12	720575940623676415	Mi4	L258	L	D
720575940630862636	7	720575940623676415	C3	L258	L	D
720575940624003592	7	720575940623676415	Tm16	L258	L	D
720575940626165392	6	720575940623676415	Tm1	L258	L	D
720575940630033708	5	720575940623676415	Tm16	L258	L	D
720575940661043073	5	720575940623676415	Dm12	L258	L	D
720575940631599045	3	720575940623676415	ML1	L258	L	D
720575940644993992	23	720575940623738067	CT1	L681	L	V
720575940620925889	7	720575940623738067	Mi4	L681	L	V
720575940621161920	7	720575940623738067	N.I.	L681	L	V
720575940637540238	3	720575940623738067	OA-AL2b2	L681	L	V
720575940630893305	3	720575940623738067	Tm16	L681	L	V
720575940612869093	31	720575940623738886	L3	L49	L	D
720575940632353105	25	720575940623738886	Mi4	L49	L	D
720575940644993992	10	720575940623738886	CT1	L49	L	D
720575940618916609	7	720575940623738886	Tm16	L49	L	D
720575940638919002	3	720575940623738886	Tm16	L49	L	D
720575940632132664	5	720575940623738886	Tm2	L49	L	D
720575940615518114	3	720575940623738886	Dm12	L49	L	D
720575940613079781	3	720575940623738886	OA-AL2b2	L49	L	D
720575940621009249	29	720575940623740883	L3	L611	L	V
720575940644993992	13	720575940623740883	CT1	L611	L	V
720575940614736807	16	720575940623740883	Mi4	L611	L	V
720575940660658817	3	720575940623740883	Tm20	L611	L	V
720575940630549820	4	720575940623740883	Tm16	L611	L	V
720575940624921188	3	720575940623740883	Tm1	L611	L	V
720575940626530691	3	720575940623740883	C3	L611	L	V
720575940644993992	27	720575940623860467	CT1	L511	L	V
720575940627726162	13	720575940623860467	Mi4	L511	L	V
720575940620161396	7	720575940623860467	Tm20	L511	L	V
720575940610603332	8	720575940623860467	Tm16	L511	L	V
720575940624408260	5	720575940623860467	N.I.	L511	L	V
720575940612254670	4	720575940623860467	Dm12	L511	L	V
720575940624507573	5	720575940623860467	C3	L511	L	V
720575940607277835	4	720575940623860467	TmY17	L511	L	V
720575940615205073	3	720575940623860467	Dm12	L511	L	V
720575940638933045	3	720575940623860467	Tm16	L511	L	V
720575940644993992	27	720575940623950059	CT1	L11	L	V
720575940625936330	25	720575940623950059	L3	L11	L	V
720575940627241880	23	720575940623950059	Mi4	L11	L	V
720575940621664091	10	720575940623950059	putative-fru-N.I.	L11	L	V
720575940661086337	6	720575940623950059	Dm12	L11	L	V
720575940652060150	4	720575940623950059	L4	L11	L	V
720575940618368185	3	720575940623950059	Dm12	L11	L	V
720575940632306703	3	720575940623950059	Tm16	L11	L	V
720575940610182724	28	720575940624018154	Mi4	L103	L	V
720575940642934157	22	720575940624018154	L3	L103	L	V
720575940644993992	16	720575940624018154	CT1	L103	L	V
720575940613602797	14	720575940624018154	Tm16	L103	L	V
720575940630708933	6	720575940624018154	Tm20	L103	L	V
720575940623061462	3	720575940624018154	Tm16	L103	L	V
720575940615025810	5	720575940624018154	ML1	L103	L	V
720575940640016061	3	720575940624018154	Dm12	L103	L	V
720575940640143413	4	720575940624018154	L1	L103	L	V
720575940628442628	3	720575940624018154	Me-Lo-2-N.I.	L103	L	V
720575940626242890	3	720575940624018154	Tm1	L103	L	V
720575940621476528	27	720575940624118453	Mi4	L231	L	V
720575940644993992	15	720575940624118453	CT1	L231	L	V
720575940631766103	8	720575940624118453	N.I.	L231	L	V
720575940625883576	6	720575940624118453	PS125	L231	L	V
720575940628955189	6	720575940624118453	Tm1	L231	L	V
720575940639398107	3	720575940624118453	chunk-N.I.	L231	L	V
720575940612057317	3	720575940624118453	Tm16	L231	L	V
720575940645250340	5	720575940624118453	L4	L231	L	V
720575940624390291	4	720575940624118453	Dm12	L231	L	V
720575940628568514	3	720575940624118453	T5b	L231	L	V
720575940611395448	3	720575940624118453	OA-AL2b2	L231	L	V
720575940626437066	3	720575940624118453	C3	L231	L	V
720575940644993992	29	720575940624206315	CT1	L151	L	D
720575940621364912	26	720575940624206315	L3	L151	L	D
720575940628278524	13	720575940624206315	Mi4	L151	L	D
720575940620032336	3	720575940624206315	T5b	L151	L	D
720575940628435279	3	720575940624206315	Tm20	L151	L	D
720575940624554313	3	720575940624206315	Tm2	L151	L	D
720575940612107106	3	720575940624206315	chunk-N.I.	L151	L	D
720575940606140337	23	720575940624299499	L3	L131	L	D
720575940644993992	20	720575940624299499	CT1	L131	L	D
720575940606987721	16	720575940624299499	Mi4	L131	L	D
720575940622776325	8	720575940624299499	Mi13	L131	L	D
720575940635845018	8	720575940624299499	Dm12	L131	L	D
720575940608920412	4	720575940624299499	Tm16	L131	L	D
720575940613873071	3	720575940624299499	Tm20	L131	L	D
720575940629091919	3	720575940624299499	Tm1	L131	L	D
720575940644993992	14	720575940624320695	CT1	L95	L	V
720575940611125112	17	720575940624320695	Mi4	L95	L	V
720575940623526292	5	720575940624320695	C3	L95	L	V
720575940620780368	6	720575940624320695	Dm12	L95	L	V
720575940613232918	4	720575940624320695	L4	L95	L	V
720575940632991021	3	720575940624320695	Tm20	L95	L	V
720575940620251375	3	720575940624320695	Tm16	L95	L	V
720575940623315640	3	720575940624320695	Tm1	L95	L	V
720575940609718084	16	720575940624426760	L3	L567	L	D
720575940636522488	9	720575940624426760	Tm16	L567	L	D
720575940644993992	9	720575940624426760	CT1	L567	L	D
720575940630761082	10	720575940624426760	Mi4	L567	L	D
720575940613898415	3	720575940624426760	Tm20	L567	L	D
720575940622397790	14	720575940624432565	L3	L549	L	D
720575940644993992	6	720575940624432565	CT1	L549	L	D
720575940622071423	8	720575940624432565	Mi4	L549	L	D
720575940625115209	3	720575940624432565	Tm16	L549	L	D
720575940630450167	3	720575940624432565	Tm1	L549	L	D
720575940631189753	3	720575940624432565	L4	L549	L	D
720575940647909252	5	720575940624432565	Dm3	L549	L	D
720575940622060713	3	720575940624432565	C3	L549	L	D
720575940644993992	32	720575940624501757	CT1	L15	L	V
720575940645120023	35	720575940624501757	L3	L15	L	V
720575940628296245	14	720575940624501757	Mi4	L15	L	V
720575940616815389	8	720575940624501757	Tm20	L15	L	V
720575940635196607	5	720575940624501757	Tm16	L15	L	V
720575940634858903	5	720575940624501757	C3	L15	L	V
720575940602677617	7	720575940624501757	Mi4	L15	L	V
720575940625286131	4	720575940624501757	Tm16	L15	L	V
720575940625883576	3	720575940624501757	PS125	L15	L	V
720575940628709800	4	720575940624501757	Dm12	L15	L	V
720575940627731210	3	720575940624501757	Mi4	L15	L	V
720575940644993992	25	720575940624502013	CT1	L28	L	D
720575940612179093	17	720575940624502013	L3	L28	L	D
720575940641946587	17	720575940624502013	Mi4	L28	L	D
720575940628005007	5	720575940624502013	Tm16	L28	L	D
720575940625883576	4	720575940624502013	PS125	L28	L	D
720575940624817416	5	720575940624502013	Tm1	L28	L	D
720575940613493260	5	720575940624502013	Tm2	L28	L	D
720575940645336855	3	720575940624502013	Mi10	L28	L	D
720575940643149453	3	720575940624502013	Tm5c	L28	L	D
720575940634574487	14	720575940624627388	L3	L413	L	V
720575940644993992	11	720575940624627388	CT1	L413	L	V
720575940618221853	10	720575940624627388	Mi4	L413	L	V
720575940612865194	3	720575940624627388	Tm20	L413	L	V
720575940655133345	4	720575940624627388	Dm12	L413	L	V
720575940615733407	3	720575940624627388	Tm1	L413	L	V
720575940606406176	3	720575940624627388	N.I.	L413	L	V
720575940630408185	22	720575940624671669	L3	L329	L	D
720575940644993992	20	720575940624671669	CT1	L329	L	D
720575940621015535	7	720575940624671669	Mi4	L329	L	D
720575940630210348	3	720575940624671669	Tm20	L329	L	D
720575940630532303	3	720575940624671669	Tm16	L329	L	D
720575940644993992	21	720575940624673544	CT1	L6	L	V
720575940627558991	8	720575940624673544	Tm16	L6	L	V
720575940629145679	11	720575940624673544	Mi4	L6	L	V
720575940621547430	6	720575940624673544	L4	L6	L	V
720575940629020213	4	720575940624673544	Tm16	L6	L	V
720575940628055239	3	720575940624673544	N.I.	L6	L	V
720575940614692498	4	720575940624673544	C3	L6	L	V
720575940629930556	3	720575940624673544	Tm16	L6	L	V
720575940623092715	3	720575940624673544	Dm10	L6	L	V
720575940611395448	3	720575940624673544	OA-AL2b2	L6	L	V
720575940625883576	3	720575940624673544	PS125	L6	L	V
720575940629595035	3	720575940624673544	Dm12	L6	L	V
720575940621664091	3	720575940624673544	putative-fru-N.I.	L6	L	V
720575940624390291	3	720575940624673544	Dm12	L6	L	V
720575940637292400	3	720575940624673544	Tm1	L6	L	V
720575940643806408	3	720575940624673544	Tm2	L6	L	V
720575940644993992	17	720575940624702728	CT1	L360	L	D
720575940627849032	14	720575940624702728	Mi4	L360	L	D
720575940622664944	5	720575940624702728	Dm12	L360	L	D
720575940619687478	5	720575940624702728	TmY17	L360	L	D
720575940613602797	3	720575940624702728	Tm16	L360	L	D
720575940625291668	3	720575940624702728	ML1	L360	L	D
720575940618906688	3	720575940624702728	Tm20	L360	L	D
720575940621664091	3	720575940624702728	putative-fru-N.I.	L360	L	D
720575940627226174	3	720575940624702728	N.I.	L360	L	D
720575940610697262	25	720575940624730772	Mi4	L591	L	D
720575940630466295	26	720575940624730772	L3	L591	L	D
720575940644993992	12	720575940624730772	CT1	L591	L	D
720575940610576686	11	720575940624730772	Tm16	L591	L	D
720575940633027724	5	720575940624730772	L4	L591	L	D
720575940628100154	3	720575940624730772	C3	L591	L	D
720575940615025810	4	720575940624730772	ML1	L591	L	D
720575940625416084	4	720575940624730772	L4	L591	L	D
720575940637178798	3	720575940624730772	Tm20	L591	L	D
720575940637540238	3	720575940624730772	OA-AL2b2	L591	L	D
720575940636580709	3	720575940624730772	Tm1	L591	L	D
720575940630749179	18	720575940624747959	Mi4	L660	L	V
720575940644993992	19	720575940624747959	CT1	L660	L	V
720575940630893305	6	720575940624747959	Tm16	L660	L	V
720575940627676871	3	720575940624747959	N.I.	L660	L	V
720575940635457471	5	720575940624747959	Dm12	L660	L	V
720575940625883576	3	720575940624747959	PS125	L660	L	V
720575940614891315	3	720575940624747959	ML1	L660	L	V
720575940613079781	3	720575940624747959	OA-AL2b2	L660	L	V
720575940644993992	17	720575940624748215	CT1	L240	L	V
720575940629162460	8	720575940624748215	Mi4	L240	L	V
720575940622685534	3	720575940624748215	Tm16	L240	L	V
720575940632605860	4	720575940624748215	C3	L240	L	V
720575940627792265	3	720575940624748215	N.I.	L240	L	V
720575940617955289	3	720575940624748215	Mi4	L240	L	V
720575940630655031	33	720575940625023416	L3	L513	L	V
720575940644993992	26	720575940625023416	CT1	L513	L	V
720575940630966779	15	720575940625023416	Mi4	L513	L	V
720575940624304903	12	720575940625023416	Tm16	L513	L	V
720575940624960999	8	720575940625023416	Tm20	L513	L	V
720575940620244560	5	720575940625023416	L4	L513	L	V
720575940622772445	3	720575940625023416	C3	L513	L	V
720575940629528015	3	720575940625023416	Tm1	L513	L	V
720575940614464721	22	720575940625222206	L3	L130	L	D
720575940644993992	11	720575940625222206	CT1	L130	L	D
720575940631959883	7	720575940625222206	Mi4	L130	L	D
720575940622284037	4	720575940625222206	C3	L130	L	D
720575940625883576	4	720575940625222206	PS125	L130	L	D
720575940635845018	3	720575940625222206	Dm12	L130	L	D
720575940632660025	23	720575940625267214	L3	L627	L	D
720575940615610454	16	720575940625267214	Mi4	L627	L	D
720575940644993992	12	720575940625267214	CT1	L627	L	D
720575940660364161	4	720575940625267214	Tm16	L627	L	D
720575940640152381	4	720575940625267214	C3	L627	L	D
720575940613700978	3	720575940625267214	Dm12	L627	L	D
720575940632200719	4	720575940625267214	L4	L627	L	D
720575940625336307	12	720575940625332494	L3	L361	L	D
720575940644993992	7	720575940625332494	CT1	L361	L	D
720575940637310064	9	720575940625332494	Mi4	L361	L	D
720575940620399269	5	720575940625332494	Mi4	L361	L	D
720575940630207703	4	720575940625332494	L3	L361	L	D
720575940627395338	3	720575940625332494	C3	L361	L	D
720575940614615714	25	720575940625514599	L3	L530	L	D
720575940644993992	15	720575940625514599	CT1	L530	L	D
720575940619160443	13	720575940625514599	Mi4	L530	L	D
720575940630528512	4	720575940625514599	Tm16	L530	L	D
720575940625054726	29	720575940625640122	L3	L182	L	D
720575940644993992	17	720575940625640122	CT1	L182	L	D
720575940614614690	11	720575940625640122	Mi4	L182	L	D
720575940604933292	6	720575940625640122	Tm16	L182	L	D
720575940609508803	3	720575940625640122	Tm16	L182	L	D
720575940621046465	4	720575940625640122	Tm16	L182	L	D
720575940625492355	3	720575940625640122	TmY17	L182	L	D
720575940636879215	3	720575940625640122	Dm12	L182	L	D
720575940636621198	3	720575940625640122	Tm20	L182	L	D
720575940606814985	3	720575940625640122	L4	L182	L	D
720575940621664091	3	720575940625640122	putative-fru-N.I.	L182	L	D
720575940611763064	3	720575940625640122	L4	L182	L	D
720575940633098321	3	720575940625640122	Dm12	L182	L	D
720575940631663939	26	720575940625859709	L3	L73	L	D
720575940644993992	21	720575940625859709	CT1	L73	L	D
720575940652660214	21	720575940625859709	Mi4	L73	L	D
720575940630947602	8	720575940625859709	Tm16	L73	L	D
720575940608123010	5	720575940625859709	Tm1	L73	L	D
720575940615518114	4	720575940625859709	Dm12	L73	L	D
720575940625173483	3	720575940625859709	TmY17	L73	L	D
720575940626975162	3	720575940625859709	Tm5c	L73	L	D
720575940617810210	3	720575940625859709	L4	L73	L	D
720575940617876953	3	720575940625859709	Dm12	L73	L	D
720575940621329856	3	720575940625859709	C3	L73	L	D
720575940623961738	25	720575940625864487	L3	L503	L	D
720575940644993992	10	720575940625864487	CT1	L503	L	D
720575940624436553	11	720575940625864487	Mi4	L503	L	D
720575940613025765	6	720575940625864487	Tm16	L503	L	D
720575940625883576	5	720575940625864487	PS125	L503	L	D
720575940621532276	4	720575940625864487	Mi4	L503	L	D
720575940623972632	4	720575940625864487	Dm12	L503	L	D
720575940623261365	3	720575940625864487	Tm16	L503	L	D
720575940637540238	3	720575940625864487	OA-AL2b2	L503	L	D
720575940624265143	3	720575940625864487	TmY17	L503	L	D
720575940640529616	19	720575940625970707	L3	L207	L	D
720575940639834995	19	720575940625970707	Mi4	L207	L	D
720575940644993992	9	720575940625970707	CT1	L207	L	D
720575940613700978	5	720575940625970707	Dm12	L207	L	D
720575940618875190	3	720575940625970707	C3	L207	L	D
720575940625432846	42	720575940626042416	L3	L8	L	V
720575940644993992	9	720575940626042416	CT1	L8	L	V
720575940615732127	16	720575940626042416	Mi4	L8	L	V
720575940626320228	12	720575940626042416	Tm20	L8	L	V
720575940609616579	7	720575940626042416	Tm16	L8	L	V
720575940620726181	4	720575940626042416	Dm12	L8	L	V
720575940640107939	4	720575940626042416	L4	L8	L	V
720575940621129637	4	720575940626042416	C2	L8	L	V
720575940614331089	3	720575940626042416	T5a	L8	L	V
720575940631241291	3	720575940626042416	Mi4	L8	L	V
720575940616493122	3	720575940626042416	C3	L8	L	V
720575940639047231	4	720575940626042416	ML1	L8	L	V
720575940632757279	16	720575940626612410	Mi4	L376	L	V
720575940644993992	15	720575940626612410	CT1	L376	L	V
720575940628055239	6	720575940626612410	N.I.	L376	L	V
720575940629020213	5	720575940626612410	Tm16	L376	L	V
720575940637278942	4	720575940626612410	Tm20	L376	L	V
720575940629070851	4	720575940626612410	C3	L376	L	V
720575940637948016	6	720575940626612410	chunk-N.I.	L376	L	V
720575940636921919	23	720575940626727049	Mi4	L218	L	V
720575940644993992	10	720575940626727049	CT1	L218	L	V
720575940632503865	7	720575940626727049	ML1	L218	L	V
720575940626630543	7	720575940626727049	C3	L218	L	V
720575940630151415	6	720575940626727049	Tm16	L218	L	V
720575940621535085	3	720575940626727049	N.I.	L218	L	V
720575940630549820	3	720575940626727049	Tm16	L218	L	V
720575940610853166	3	720575940626727049	C2	L218	L	V
720575940621012065	4	720575940626727049	Tm20	L218	L	V
720575940624982711	3	720575940626727049	N.I.	L218	L	V
720575940611220116	29	720575940626754968	L3	L475	L	V
720575940644993992	17	720575940626754968	CT1	L475	L	V
720575940636098159	13	720575940626754968	Mi4	L475	L	V
720575940587997087	6	720575940626754968	chunk-N.I.	L475	L	V
720575940621263069	7	720575940626754968	C2	L475	L	V
720575940603056306	5	720575940626754968	chunk-N.I.	L475	L	V
720575940621664091	5	720575940626754968	putative-fru-N.I.	L475	L	V
720575940624617264	3	720575940626754968	TmY17	L475	L	V
720575940621304667	4	720575940626754968	Tm20	L475	L	V
720575940629493366	4	720575940626754968	Tm2	L475	L	V
720575940644993992	13	720575940627015268	CT1	L291	L	V
720575940613005334	13	720575940627015268	Mi4	L291	L	V
720575940621664091	3	720575940627015268	putative-fru-N.I.	L291	L	V
720575940625883576	3	720575940627015268	PS125	L291	L	V
720575940628272271	5	720575940627015268	Tm20	L291	L	V
720575940603133106	4	720575940627015268	chunk-N.I.	L291	L	V
720575940628791351	3	720575940627015268	Mi13	L291	L	V
720575940630649856	33	720575940627105881	L3	L336	L	D
720575940627452549	25	720575940627105881	Mi4	L336	L	D
720575940644993992	18	720575940627105881	CT1	L336	L	D
720575940625883576	6	720575940627105881	PS125	L336	L	D
720575940617869798	6	720575940627105881	Tm16	L336	L	D
720575940615523295	5	720575940627105881	Tm20	L336	L	D
720575940638726746	4	720575940627105881	Tm16	L336	L	D
720575940621138341	3	720575940627105881	Tm16	L336	L	D
720575940642869704	3	720575940627105881	Tm1	L336	L	D
720575940622071105	3	720575940627105881	Dm12	L336	L	D
720575940635195799	21	720575940627231763	L3	L157	L	D
720575940644993992	19	720575940627231763	CT1	L157	L	D
720575940613551530	10	720575940627231763	Mi4	L157	L	D
720575940626460260	7	720575940627231763	Tm16	L157	L	D
720575940632396867	28	720575940627300410	L3	L352	L	V
720575940633734300	21	720575940627300410	Mi4	L352	L	V
720575940622768116	7	720575940627300410	Tm16	L352	L	V
720575940625883576	6	720575940627300410	PS125	L352	L	V
720575940644993992	5	720575940627300410	CT1	L352	L	V
720575940618241821	6	720575940627300410	C3	L352	L	V
720575940615025810	3	720575940627300410	ML1	L352	L	V
720575940623061462	3	720575940627300410	Tm16	L352	L	V
720575940615490983	25	720575940627377033	L3	L547	L	D
720575940644993992	16	720575940627377033	CT1	L547	L	D
720575940629492011	15	720575940627377033	Mi4	L547	L	D
720575940625813946	4	720575940627377033	Tm16	L547	L	D
720575940622768116	4	720575940627377033	Tm16	L547	L	D
720575940625291668	6	720575940627377033	ML1	L547	L	D
720575940661113473	4	720575940627377033	Tm16	L547	L	D
720575940606812849	3	720575940627377033	Dm12	L547	L	D
720575940630262263	4	720575940627377033	Tm20	L547	L	D
720575940636736101	3	720575940627377033	TmY17	L547	L	D
720575940642910861	3	720575940627377033	Mi13	L547	L	D
720575940605907372	3	720575940627377033	Dm12	L547	L	D
720575940613575594	3	720575940627377033	chunk-N.I.	L547	L	D
720575940634907673	3	720575940627377033	Dm20	L547	L	D
720575940627146633	3	720575940627377033	Tm1	L547	L	D
720575940644993992	24	720575940627399955	CT1	L236	L	V
720575940621250213	19	720575940627399955	Mi4	L236	L	V
720575940638533092	6	720575940627399955	Dm12	L236	L	V
720575940625377468	4	720575940627399955	Dm12	L236	L	V
720575940624590517	4	720575940627399955	ML1	L236	L	V
720575940624300996	4	720575940627399955	L4	L236	L	V
720575940620105648	3	720575940627399955	Tm16	L236	L	V
720575940629977856	4	720575940627399955	Mi13	L236	L	V
720575940621664091	3	720575940627399955	putative-fru-N.I.	L236	L	V
720575940618979924	13	720575940627399955	N.I.	L236	L	V
720575940634455032	36	720575940627467858	L3	L407	L	D
720575940615001263	30	720575940627467858	Mi4	L407	L	D
720575940644993992	8	720575940627467858	CT1	L407	L	D
720575940625813946	6	720575940627467858	Tm16	L407	L	D
720575940616341877	6	720575940627467858	Tm20	L407	L	D
720575940631518316	5	720575940627467858	ML1	L407	L	D
720575940617982425	5	720575940627467858	C3	L407	L	D
720575940644347592	5	720575940627467858	L4	L407	L	D
720575940622369140	4	720575940627467858	Tm2	L407	L	D
720575940615025810	4	720575940627467858	ML1	L407	L	D
720575940631996714	3	720575940627467858	Tm1	L407	L	D
720575940621435307	3	720575940627467858	Dm12	L407	L	D
720575940625883576	3	720575940627467858	PS125	L407	L	D
720575940629045507	18	720575940627583048	Mi4	L371	L	D
720575940622536662	14	720575940627583048	L3	L371	L	D
720575940644993992	16	720575940627583048	CT1	L371	L	D
720575940630059714	6	720575940627583048	TmY13	L371	L	D
720575940625883576	4	720575940627583048	PS125	L371	L	D
720575940612775829	3	720575940627583048	ML1	L371	L	D
720575940626737040	3	720575940627583048	Dm12	L371	L	D
720575940622200308	29	720575940627632122	L3	L368	L	V
720575940644993992	22	720575940627632122	CT1	L368	L	V
720575940622310170	20	720575940627632122	Mi4	L368	L	V
720575940625883576	5	720575940627632122	PS125	L368	L	V
720575940627168830	6	720575940627632122	Dm12	L368	L	V
720575940625870992	3	720575940627632122	C3	L368	L	V
720575940624492779	4	720575940627632122	T5a	L368	L	V
720575940650391929	3	720575940627632122	C2	L368	L	V
720575940660608129	3	720575940627632122	Tm16	L368	L	V
720575940632972755	4	720575940627632122	N.I.	L368	L	V
720575940616470389	30	720575940627687939	L3	L61	L	D
720575940644993992	20	720575940627687939	CT1	L61	L	D
720575940635875226	17	720575940627687939	Mi4	L61	L	D
720575940635720031	7	720575940627687939	Tm16	L61	L	D
720575940631763596	3	720575940627687939	T5b	L61	L	D
720575940638296041	3	720575940627687939	Tm1	L61	L	D
720575940644993992	16	720575940627729807	CT1	L494	L	V
720575940639508814	17	720575940627729807	Mi4	L494	L	V
720575940629013959	10	720575940627729807	N.I.	L494	L	V
720575940615634875	5	720575940627729807	C3	L494	L	V
720575940621664091	4	720575940627729807	putative-fru-N.I.	L494	L	V
720575940627676871	3	720575940627729807	N.I.	L494	L	V
720575940632503865	4	720575940627729807	ML1	L494	L	V
720575940625883576	4	720575940627729807	PS125	L494	L	V
720575940620548847	3	720575940627729807	Tm20	L494	L	V
720575940614891315	3	720575940627729807	ML1	L494	L	V
720575940618647581	16	720575940627826075	Mi4	L550	L	V
720575940644993992	18	720575940627826075	CT1	L550	L	V
720575940625754552	6	720575940627826075	Tm16	L550	L	V
720575940619250679	8	720575940627826075	chunk-N.I.	L550	L	V
720575940625883576	6	720575940627826075	PS125	L550	L	V
720575940630119527	4	720575940627826075	Dm12	L550	L	V
720575940608467979	5	720575940627826075	C3	L550	L	V
720575940632922276	3	720575940627826075	Mi13	L550	L	V
720575940616617985	4	720575940627826075	Tm2	L550	L	V
720575940626416740	4	720575940627826075	Tm1	L550	L	V
720575940616234508	3	720575940627826075	Tm16	L550	L	V
720575940637061232	3	720575940627826075	Tm20	L550	L	V
720575940644993992	23	720575940627974148	CT1	L537	L	V
720575940623549843	6	720575940627974148	N.I.	L537	L	V
720575940625883576	6	720575940627974148	PS125	L537	L	V
720575940631560267	6	720575940627974148	Mi4	L537	L	V
720575940607714505	5	720575940627974148	C3	L537	L	V
720575940609137877	3	720575940627974148	T5d	L537	L	V
720575940618981204	3	720575940627974148	N.I.	L537	L	V
720575940640303421	35	720575940628046101	L3	L24	L	V
720575940644993992	24	720575940628046101	CT1	L24	L	V
720575940631683087	8	720575940628046101	Tm16	L24	L	V
720575940639054406	7	720575940628046101	Mi4	L24	L	V
720575940627516170	5	720575940628046101	C3	L24	L	V
720575940638515290	3	720575940628046101	T2	L24	L	V
720575940629763966	3	720575940628046101	Tm16	L24	L	V
720575940644993992	25	720575940628156932	CT1	L12	L	V
720575940615429343	19	720575940628156932	Mi4	L12	L	V
720575940629020213	10	720575940628156932	Tm16	L12	L	V
720575940624390291	9	720575940628156932	Dm12	L12	L	V
720575940618527045	6	720575940628156932	Mi4	L12	L	V
720575940614891315	4	720575940628156932	ML1	L12	L	V
720575940621664091	5	720575940628156932	putative-fru-N.I.	L12	L	V
720575940605757984	5	720575940628156932	C3	L12	L	V
720575940611395448	4	720575940628156932	OA-AL2b2	L12	L	V
720575940625883576	3	720575940628156932	PS125	L12	L	V
720575940617786073	4	720575940628156932	Tm20	L12	L	V
720575940619929758	3	720575940628156932	N.I.	L12	L	V
720575940615371370	18	720575940628161735	L3	L682	L	D
720575940630439735	9	720575940628161735	Tm16	L682	L	D
720575940622629117	10	720575940628161735	Mi4	L682	L	D
720575940644993992	8	720575940628161735	CT1	L682	L	D
720575940625883576	3	720575940628161735	PS125	L682	L	D
720575940618416614	3	720575940628161735	Dm12	L682	L	D
720575940627183485	3	720575940628161735	Tm1	L682	L	D
720575940636522488	3	720575940628161735	Tm16	L682	L	D
720575940644080288	30	720575940628161947	L3	L619	L	V
720575940638207066	25	720575940628161947	Mi4	L619	L	V
720575940644993992	8	720575940628161947	CT1	L619	L	V
720575940632987729	4	720575940628161947	Dm12	L619	L	V
720575940620283864	4	720575940628161947	ML1	L619	L	V
720575940647567156	3	720575940628161947	N.I.	L619	L	V
720575940626904350	3	720575940628161947	C3	L619	L	V
720575940615347874	3	720575940628161947	Tm16	L619	L	V
720575940638104036	36	720575940628205800	L3	L30	L	D
720575940644993992	20	720575940628205800	CT1	L30	L	D
720575940633567167	26	720575940628205800	Mi4	L30	L	D
720575940627487613	9	720575940628205800	Tm16	L30	L	D
720575940623001599	8	720575940628205800	Tm16	L30	L	D
720575940615014353	8	720575940628205800	C3	L30	L	D
720575940611362424	6	720575940628205800	Mi13	L30	L	D
720575940633718041	5	720575940628205800	Tm1	L30	L	D
720575940637540238	6	720575940628205800	OA-AL2b2	L30	L	D
720575940627451923	5	720575940628205800	Tm20	L30	L	D
720575940634027731	5	720575940628205800	L4	L30	L	D
720575940625883576	4	720575940628205800	PS125	L30	L	D
720575940617757253	4	720575940628205800	TmY17	L30	L	D
720575940646254371	3	720575940628205800	Tm2	L30	L	D
720575940629563983	3	720575940628205800	ML1	L30	L	D
720575940644993992	29	720575940628312937	CT1	L211	L	V
720575940606920066	15	720575940628312937	Mi4	L211	L	V
720575940636268974	4	720575940628312937	ML1	L211	L	V
720575940624129928	6	720575940628312937	Tm20	L211	L	V
720575940629216497	3	720575940628312937	Tm23	L211	L	V
720575940619982494	3	720575940628312937	chunk-N.I.	L211	L	V
720575940640146595	3	720575940628312937	L4	L211	L	V
720575940640304462	4	720575940628312937	N.I.	L211	L	V
720575940631289083	16	720575940628408070	Mi4	L404	L	V
720575940644993992	13	720575940628408070	CT1	L404	L	V
720575940643171725	7	720575940628408070	Dm12	L404	L	V
720575940640733603	4	720575940628408070	C3	L404	L	V
720575940621664091	3	720575940628408070	putative-fru-N.I.	L404	L	V
720575940613832429	3	720575940628408070	Tm16	L404	L	V
720575940605289900	28	720575940628593482	Mi4	L96	L	V
720575940620950949	25	720575940628593482	L3	L96	L	V
720575940644993992	7	720575940628593482	CT1	L96	L	V
720575940623301912	3	720575940628593482	TmY17	L96	L	V
720575940637540238	4	720575940628593482	OA-AL2b2	L96	L	V
720575940632875857	4	720575940628593482	Tm16	L96	L	V
720575940621579503	5	720575940628593482	Tm1	L96	L	V
720575940621864102	4	720575940628593482	Dm12	L96	L	V
720575940642559885	3	720575940628593482	Mi9	L96	L	V
720575940617869798	3	720575940628593482	Tm16	L96	L	V
720575940644993992	22	720575940628732459	CT1	L669	L	V
720575940631012663	10	720575940628732459	Mi4	L669	L	V
720575940623962111	9	720575940628732459	L3	L669	L	V
720575940606022432	7	720575940628732459	Tm16	L669	L	V
720575940617787275	4	720575940628732459	chunk-N.I.	L669	L	V
720575940611040046	29	720575940628837419	L3	L683	L	D
720575940637755701	16	720575940628837419	Mi4	L683	L	D
720575940644993992	14	720575940628837419	CT1	L683	L	D
720575940642927245	4	720575940628837419	Tm20	L683	L	D
720575940626175242	5	720575940628837419	Tm16	L683	L	D
720575940625883576	4	720575940628837419	PS125	L683	L	D
720575940620413489	3	720575940628837419	TmY15	L683	L	D
720575940636575333	30	720575940628960335	L3	L178	L	D
720575940644993992	13	720575940628960335	CT1	L178	L	D
720575940630823900	16	720575940628960335	Mi4	L178	L	D
720575940621212737	8	720575940628960335	Tm1	L178	L	D
720575940610399427	6	720575940628960335	TmY10	L178	L	D
720575940611573368	6	720575940628960335	Tm16	L178	L	D
720575940630528512	4	720575940628960335	Tm16	L178	L	D
720575940644993992	24	720575940628980789	CT1	L525	L	V
720575940625132327	10	720575940628980789	Mi4	L525	L	V
720575940629798672	3	720575940628980789	ML1	L525	L	V
720575940632406083	4	720575940628980789	Tm16	L525	L	V
720575940632717891	5	720575940628980789	N.I.	L525	L	V
720575940613811939	3	720575940628980789	Tm20	L525	L	V
720575940630628474	3	720575940628980789	C3	L525	L	V
720575940626217835	3	720575940628980789	chunk-N.I.	L525	L	V
720575940644993992	21	720575940629017935	CT1	L217	L	V
720575940622779397	14	720575940629017935	Mi4	L217	L	V
720575940626936266	6	720575940629017935	N.I.	L217	L	V
720575940632306703	4	720575940629017935	Tm16	L217	L	V
720575940618368185	4	720575940629017935	Dm12	L217	L	V
720575940623048798	5	720575940629017935	C2	L217	L	V
720575940609780693	4	720575940629017935	Tm16	L217	L	V
720575940645891863	3	720575940629017935	TmY15	L217	L	V
720575940630530042	3	720575940629017935	N.I.	L217	L	V
720575940644993992	15	720575940629031067	CT1	L534	L	V
720575940621664091	6	720575940629031067	putative-fru-N.I.	L534	L	V
720575940615110550	8	720575940629031067	Mi4	L534	L	V
720575940629454321	7	720575940629031067	N.I.	L534	L	V
720575940628075944	4	720575940629031067	Tm5c	L534	L	V
720575940621608943	3	720575940629031067	Dm12	L534	L	V
720575940626683368	3	720575940629031067	N.I.	L534	L	V
720575940644993992	19	720575940629135771	CT1	L483	L	V
720575940618072891	7	720575940629135771	Mi4	L483	L	V
720575940640503357	4	720575940629135771	N.I.	L483	L	V
720575940632289867	4	720575940629135771	chunk-N.I.	L483	L	V
720575940644993992	33	720575940629185835	CT1	L26	L	V
720575940644381384	33	720575940629185835	L3	L26	L	V
720575940614677713	16	720575940629185835	Mi4	L26	L	V
720575940611767672	10	720575940629185835	Tm16	L26	L	V
720575940644203208	11	720575940629185835	Tm20	L26	L	V
720575940625883576	9	720575940629185835	PS125	L26	L	V
720575940627168830	6	720575940629185835	Dm12	L26	L	V
720575940624304903	5	720575940629185835	Tm16	L26	L	V
720575940617545821	5	720575940629185835	C3	L26	L	V
720575940628709800	4	720575940629185835	Dm12	L26	L	V
720575940621399974	4	720575940629185835	Tm16	L26	L	V
720575940628088074	3	720575940629185835	ML1	L26	L	V
720575940632957523	17	720575940629338677	Mi4	L636	L	V
720575940644993992	15	720575940629338677	CT1	L636	L	V
720575940618099259	8	720575940629338677	N.I.	L636	L	V
720575940630260796	9	720575940629338677	Tm16	L636	L	V
720575940625883576	5	720575940629338677	PS125	L636	L	V
720575940611057857	3	720575940629338677	chunk-N.I.	L636	L	V
720575940621717417	4	720575940629338677	N.I.	L636	L	V
720575940631558393	31	720575940629569067	L3	L651	L	V
720575940644993992	21	720575940629569067	CT1	L651	L	V
720575940634868159	9	720575940629569067	Mi4	L651	L	V
720575940625883576	5	720575940629569067	PS125	L651	L	V
720575940621386843	6	720575940629569067	Dm12	L651	L	V
720575940629467842	5	720575940629569067	Tm16	L651	L	V
720575940619166774	5	720575940629569067	Mi4	L651	L	V
720575940627204995	5	720575940629569067	C3	L651	L	V
720575940639497013	4	720575940629569067	ML1	L651	L	V
720575940615424874	3	720575940629569067	Dm10	L651	L	V
720575940605313638	8	720575940629569067	Tm1	L651	L	V
720575940632565329	4	720575940629569067	Tm5c	L651	L	V
720575940607780482	3	720575940629569067	L4	L651	L	V
720575940609694729	24	720575940629614143	Mi4	L101	L	V
720575940644993992	13	720575940629614143	CT1	L101	L	V
720575940620395861	6	720575940629614143	Tm20	L101	L	V
720575940626974650	4	720575940629614143	Mi13	L101	L	V
720575940632396867	4	720575940629614143	L3	L101	L	V
720575940621664091	3	720575940629614143	putative-fru-N.I.	L101	L	V
720575940633223844	3	720575940629614143	N.I.	L101	L	V
720575940623061462	3	720575940629614143	Tm16	L101	L	V
720575940661053569	3	720575940629614143	Dm12	L101	L	V
720575940627898706	3	720575940629614143	ML1	L101	L	V
720575940644993992	26	720575940629639802	CT1	L425	L	V
720575940632350506	10	720575940629639802	Mi4	L425	L	V
720575940618368185	5	720575940629639802	Dm12	L425	L	V
720575940632306703	4	720575940629639802	Tm16	L425	L	V
720575940641956571	5	720575940629639802	Tm20	L425	L	V
720575940616595980	4	720575940629639802	Tm16	L425	L	V
720575940634636188	3	720575940629639802	Tm20	L425	L	V
720575940621654198	3	720575940629639802	T5b	L425	L	V
720575940634920043	3	720575940629639802	T5b	L425	L	V
720575940619120950	3	720575940629639802	C3	L425	L	V
720575940644993992	23	720575940629664890	CT1	L219	L	V
720575940618365113	9	720575940629664890	Mi4	L219	L	V
720575940623854349	4	720575940629664890	chunk-N.I.	L219	L	V
720575940613079781	3	720575940629664890	OA-AL2b2	L219	L	V
720575940617384507	5	720575940629664890	Tm1	L219	L	V
720575940632776505	4	720575940629664890	N.I.	L219	L	V
720575940599115951	3	720575940629664890	chunk-N.I.	L219	L	V
720575940606766793	3	720575940629664890	Tm2	L219	L	V
720575940643391648	3	720575940629664890	TmY17	L219	L	V
720575940641923291	3	720575940629664890	chunk-N.I.	L219	L	V
720575940633233633	3	720575940629664890	Tm20	L219	L	V
720575940644993992	21	720575940629821634	CT1	L88	L	V
720575940647332387	17	720575940629821634	Mi4	L88	L	V
720575940625999920	12	720575940629821634	N.I.	L88	L	V
720575940632983716	6	720575940629821634	Dm12	L88	L	V
720575940640606371	5	720575940629821634	TmY17	L88	L	V
720575940634960751	6	720575940629821634	C2	L88	L	V
720575940623328255	4	720575940629821634	Tm20	L88	L	V
720575940639497013	4	720575940629821634	ML1	L88	L	V
720575940622699400	3	720575940629821634	TmY15	L88	L	V
720575940617778571	3	720575940629821634	OA-AL2b2	L88	L	V
720575940621648500	3	720575940629821634	Tm13	L88	L	V
720575940619166774	3	720575940629821634	Mi4	L88	L	V
720575940621183727	13	720575940629886012	Mi4	L229	L	V
720575940612104290	5	720575940629886012	C3	L229	L	V
720575940644993992	5	720575940629886012	CT1	L229	L	V
720575940618401240	3	720575940629886012	Tm16	L229	L	V
720575940625883576	3	720575940629886012	PS125	L229	L	V
720575940618634018	3	720575940629886012	chunk-N.I.	L229	L	V
720575940646992692	31	720575940629907447	L3	L658	L	V
720575940614825618	20	720575940629907447	Mi4	L658	L	V
720575940613803378	11	720575940629907447	T5a	L658	L	V
720575940607658930	11	720575940629907447	Tm16	L658	L	V
720575940622397567	5	720575940629907447	Tm16	L658	L	V
720575940631518316	4	720575940629907447	ML1	L658	L	V
720575940632471891	4	720575940629907447	Tm20	L658	L	V
720575940620915079	3	720575940629907447	Dm12	L658	L	V
720575940628831760	4	720575940629907447	N.I.	L658	L	V
720575940631693871	4	720575940629907447	N.I.	L658	L	V
720575940659388801	33	720575940629938298	L3	L2	L	V
720575940644993992	15	720575940629938298	CT1	L2	L	V
720575940615238668	10	720575940629938298	Mi4	L2	L	V
720575940609780693	5	720575940629938298	Tm16	L2	L	V
720575940636607343	5	720575940629938298	C3	L2	L	V
720575940625018512	5	720575940629938298	L4	L2	L	V
720575940614237736	4	720575940629938298	Tm20	L2	L	V
720575940612520666	5	720575940629938298	Dm12	L2	L	V
720575940628312425	4	720575940629938298	Dm10	L2	L	V
720575940605245984	4	720575940629938298	TmY17	L2	L	V
720575940618464084	4	720575940629938298	TmY3	L2	L	V
720575940620975525	4	720575940629938298	Tm16	L2	L	V
720575940631339026	4	720575940629938298	Dm13	L2	L	V
720575940628041969	3	720575940629938298	Tm1	L2	L	V
720575940635065239	34	720575940629984055	Mi4	L46	L	D
720575940644993992	18	720575940629984055	CT1	L46	L	D
720575940630221250	15	720575940629984055	L3	L46	L	D
720575940623001599	7	720575940629984055	Tm16	L46	L	D
720575940626719065	6	720575940629984055	Tm16	L46	L	D
720575940623011113	6	720575940629984055	Tm1	L46	L	D
720575940615518114	4	720575940629984055	Dm12	L46	L	D
720575940625990032	5	720575940629984055	C3	L46	L	D
720575940620333504	4	720575940629984055	Tm20	L46	L	D
720575940615062690	3	720575940629984055	L4	L46	L	D
720575940614063783	36	720575940630149623	Tm1	L335	L	V
720575940644993992	25	720575940630149623	CT1	L335	L	V
720575940628040616	18	720575940630149623	Mi4	L335	L	V
720575940609616579	7	720575940630149623	Tm16	L335	L	V
720575940612101093	4	720575940630149623	Tm16	L335	L	V
720575940618368185	5	720575940630149623	Dm12	L335	L	V
720575940625883576	5	720575940630149623	PS125	L335	L	V
720575940616348722	3	720575940630149623	T5b	L335	L	V
720575940639047231	4	720575940630149623	ML1	L335	L	V
720575940613303318	4	720575940630149623	Tm20	L335	L	V
720575940626702128	4	720575940630149623	N.I.	L335	L	V
720575940615094678	30	720575940630292279	L3	L304	L	V
720575940644993992	16	720575940630292279	CT1	L304	L	V
720575940632125240	17	720575940630292279	Mi4	L304	L	V
720575940632306703	7	720575940630292279	Tm16	L304	L	V
720575940609780693	5	720575940630292279	Tm16	L304	L	V
720575940624769260	3	720575940630292279	T5c	L304	L	V
720575940625883576	5	720575940630292279	PS125	L304	L	V
720575940619259338	3	720575940630292279	chunk-N.I.	L304	L	V
720575940627258899	4	720575940630292279	Tm20	L304	L	V
720575940615748511	32	720575940630470876	L3	L94	L	V
720575940624936340	18	720575940630470876	Mi4	L94	L	V
720575940644993992	8	720575940630470876	CT1	L94	L	V
720575940632875857	7	720575940630470876	Tm16	L94	L	V
720575940620251375	6	720575940630470876	Tm16	L94	L	V
720575940617869798	4	720575940630470876	Tm16	L94	L	V
720575940621664091	3	720575940630470876	putative-fru-N.I.	L94	L	V
720575940636900975	3	720575940630470876	Tm20	L94	L	V
720575940621864102	3	720575940630470876	Dm12	L94	L	V
720575940625883576	3	720575940630470876	PS125	L94	L	V
720575940607592066	20	720575940630677612	Mi4	L374	L	V
720575940644993992	18	720575940630677612	CT1	L374	L	V
720575940621664091	8	720575940630677612	putative-fru-N.I.	L374	L	V
720575940625883576	5	720575940630677612	PS125	L374	L	V
720575940629010997	3	720575940630677612	Tm2	L374	L	V
720575940629930556	4	720575940630677612	Tm16	L374	L	V
720575940629595035	3	720575940630677612	Dm12	L374	L	V
720575940619448384	3	720575940630677612	C3	L374	L	V
720575940644993992	26	720575940630708183	CT1	L14	L	V
720575940626467258	14	720575940630708183	Mi4	L14	L	V
720575940629763966	11	720575940630708183	Tm16	L14	L	V
720575940626252848	5	720575940630708183	C3	L14	L	V
720575940604810976	4	720575940630708183	Tm20	L14	L	V
720575940615205073	4	720575940630708183	Dm12	L14	L	V
720575940637540238	5	720575940630708183	OA-AL2b2	L14	L	V
720575940621399974	4	720575940630708183	Tm16	L14	L	V
720575940643166500	3	720575940630708183	T5b	L14	L	V
720575940615435926	3	720575940630708183	Tm16	L14	L	V
720575940620793697	3	720575940630708183	Tm2	L14	L	V
720575940626064423	10	720575940630708183	L3	L14	L	V
720575940644993992	19	720575940630709719	CT1	L20	L	V
720575940631830469	24	720575940630709719	Mi4	L20	L	V
720575940621399974	11	720575940630709719	Tm16	L20	L	V
720575940622458356	7	720575940630709719	C2	L20	L	V
720575940635666367	8	720575940630709719	C3	L20	L	V
720575940624361991	4	720575940630709719	Dm10	L20	L	V
720575940637271214	5	720575940630709719	Dm12	L20	L	V
720575940644939208	4	720575940630709719	Dm12	L20	L	V
720575940629780031	5	720575940630709719	Tm20	L20	L	V
720575940610603332	4	720575940630709719	Tm16	L20	L	V
720575940624304903	5	720575940630709719	Tm16	L20	L	V
720575940628088074	5	720575940630709719	ML1	L20	L	V
720575940630568310	3	720575940630709719	T5b	L20	L	V
720575940629763966	3	720575940630709719	Tm16	L20	L	V
720575940615435926	3	720575940630709719	Tm16	L20	L	V
720575940615205073	4	720575940630709719	Dm12	L20	L	V
720575940640875129	4	720575940630709719	TmY17	L20	L	V
720575940615188626	3	720575940630709719	Dm12	L20	L	V
720575940609274307	28	720575940630710231	L3	L83	L	D
720575940629092395	21	720575940630710231	Mi4	L83	L	D
720575940644993992	16	720575940630710231	CT1	L83	L	D
720575940621818228	5	720575940630710231	L4	L83	L	D
720575940624003592	4	720575940630710231	Tm16	L83	L	D
720575940611998101	5	720575940630710231	Tm20	L83	L	D
720575940624612359	35	720575940630713559	N.I.	L90	L	V
720575940644993992	12	720575940630713559	CT1	L90	L	V
720575940627187581	12	720575940630713559	Mi4	L90	L	V
720575940613146218	9	720575940630713559	Tm16	L90	L	V
720575940606088369	5	720575940630713559	C3	L90	L	V
720575940620251375	3	720575940630713559	Tm16	L90	L	V
720575940620587992	3	720575940630713559	ML1	L90	L	V
720575940640606371	3	720575940630713559	TmY17	L90	L	V
720575940641605851	32	720575940630745704	L3	L239	L	V
720575940615745686	20	720575940630745704	Mi4	L239	L	V
720575940644993992	10	720575940630745704	CT1	L239	L	V
720575940617588369	4	720575940630745704	Tm16	L239	L	V
720575940642230005	5	720575940630745704	Tm1	L239	L	V
720575940620915079	5	720575940630745704	Dm12	L239	L	V
720575940633621293	4	720575940630745704	C3	L239	L	V
720575940618034978	3	720575940630745704	C3	L239	L	V
720575940624337079	18	720575940630913142	Mi4	L9	L	V
720575940644993992	15	720575940630913142	CT1	L9	L	V
720575940620975525	13	720575940630913142	Tm16	L9	L	V
720575940614366248	8	720575940630913142	Tm20	L9	L	V
720575940612520666	7	720575940630913142	Dm12	L9	L	V
720575940620105648	4	720575940630913142	Tm16	L9	L	V
720575940617778571	5	720575940630913142	OA-AL2b2	L9	L	V
720575940634563810	12	720575940630913142	Dm12	L9	L	V
720575940626746969	4	720575940630913142	Tm2	L9	L	V
[truncated: 11,672 more rows]

## Sheet: Figure 4a,b,c,d,e,f
presynaptic_ID	counts	postsynaptic_ID	symbol	optic_lobe_id	hemisphere	dorso-ventral
720575940626612784	31	720575940603701472	L3	L568	L	V
720575940644993992	10	720575940603701472	CT1	L568	L	V
720575940608936131	10	720575940603701472	Mi4	L568	L	V
720575940617891558	6	720575940603701472	Tm16	L568	L	V
720575940647567156	4	720575940603701472	Me-Lo-2-N.I.	L568	L	V
720575940631040207	4	720575940603701472	C3	L568	L	V
720575940623038166	3	720575940603701472	Me-Lo-2-N.I.	L568	L	V
720575940632987729	3	720575940603701472	Dm12	L568	L	V
720575940644993992	15	720575940605651302	CT1	L649	L	V
720575940639494965	15	720575940605651302	Mi4	L649	L	V
720575940631822533	17	720575940605651302	N.I.	L649	L	V
720575940626476606	5	720575940605651302	Tm16	L649	L	V
720575940621386843	3	720575940605651302	Dm12	L649	L	V
720575940610336963	4	720575940605651302	Tm5c	L649	L	V
720575940621946248	3	720575940605651302	ML1	L649	L	V
720575940626214437	4	720575940605651302	chunk-N.I.	L649	L	V
720575940629467842	3	720575940605651302	Tm16	L649	L	V
720575940624670612	3	720575940605651302	Tm20	L649	L	V
720575940610828152	3	720575940605651302	Tm16	L649	L	V
720575940618307141	22	720575940606056550	L3	L456	L	D
720575940644993992	14	720575940606056550	CT1	L456	L	D
720575940614164647	5	720575940606056550	Mi4	L456	L	D
720575940637968752	3	720575940606056550	chunk-N.I.	L456	L	D
720575940622019866	3	720575940606056550	N.I.	L456	L	D
720575940621776929	25	720575940606074558	L3	L593	L	D
720575940621885823	11	720575940606074558	Mi4	L593	L	D
720575940644993992	5	720575940606074558	CT1	L593	L	D
720575940631843343	5	720575940606074558	Tm20	L593	L	D
720575940637216398	3	720575940606074558	ML1	L593	L	D
720575940625883576	3	720575940606074558	PS125	L593	L	D
720575940623261365	3	720575940606074558	Tm16	L593	L	D
720575940644993992	27	720575940606537929	CT1	L410	L	V
720575940610678062	13	720575940606537929	Mi4	L410	L	V
720575940624326026	5	720575940606537929	N.I.	L410	L	V
720575940630869248	6	720575940606537929	N.I.	L410	L	V
720575940621664091	4	720575940606537929	putative-fru-N.I.	L410	L	V
720575940616595980	3	720575940606537929	Tm16	L410	L	V
720575940627301970	3	720575940606537929	Tm16	L410	L	V
720575940639813454	3	720575940606537929	Tm20	L410	L	V
720575940617102532	3	720575940606537929	chunk-N.I.	L410	L	V
720575940626134474	36	720575940607963716	L3	L100	L	V
720575940644993992	21	720575940607963716	CT1	L100	L	V
720575940615852959	22	720575940607963716	Mi4	L100	L	V
720575940621864102	5	720575940607963716	Dm12	L100	L	V
720575940625883576	6	720575940607963716	PS125	L100	L	V
720575940613602797	3	720575940607963716	Tm16	L100	L	V
720575940633008223	3	720575940607963716	Tm2	L100	L	V
720575940620899055	3	720575940607963716	Tm20	L100	L	V
720575940623301912	3	720575940607963716	TmY17	L100	L	V
720575940646494755	3	720575940607963716	N.I.	L100	L	V
720575940629075023	32	720575940608526601	Mi4	L81	L	D
720575940626217316	28	720575940608526601	L3	L81	L	D
720575940644993992	23	720575940608526601	CT1	L81	L	D
720575940640543320	14	720575940608526601	Tm16	L81	L	D
720575940625883576	8	720575940608526601	PS125	L81	L	D
720575940612420594	6	720575940608526601	Tm1	L81	L	D
720575940618011622	5	720575940608526601	Tm20	L81	L	D
720575940613354979	4	720575940608526601	L3	L81	L	D
720575940638632794	3	720575940608526601	Mi4	L81	L	D
720575940626732848	22	720575940608632587	L3	L632	L	V
720575940644993992	18	720575940608632587	CT1	L632	L	V
720575940615717526	14	720575940608632587	Mi4	L632	L	V
720575940616028210	5	720575940608632587	Tm16	L632	L	V
720575940621664091	6	720575940608632587	putative-fru-N.I.	L632	L	V
720575940623087251	4	720575940608632587	N.I.	L632	L	V
720575940638455262	4	720575940608632587	Dm12	L632	L	V
720575940625124587	4	720575940608632587	Tm16	L632	L	V
720575940614783911	3	720575940608632587	Tm20	L632	L	V
720575940644993992	26	720575940609123267	CT1	L191	L	D
720575940614575527	29	720575940609123267	L3	L191	L	D
720575940609770691	16	720575940609123267	Mi4	L191	L	D
720575940626175242	7	720575940609123267	Tm16	L191	L	D
720575940620588248	7	720575940609123267	Dm12	L191	L	D
720575940626488894	4	720575940609123267	L4	L191	L	D
720575940621968449	3	720575940609123267	Tm16	L191	L	D
720575940624367764	3	720575940609123267	C3	L191	L	D
720575940612566385	31	720575940610148676	L3	L317	L	V
720575940644993992	25	720575940610148676	CT1	L317	L	V
720575940620454309	23	720575940610148676	Mi4	L317	L	V
720575940629652995	7	720575940610148676	Tm16	L317	L	V
720575940633814297	5	720575940610148676	Tm1	L317	L	V
720575940639584189	3	720575940610148676	chunk-N.I.	L317	L	V
720575940628070163	21	720575940610703224	Mi4	L441	L	V
720575940644993992	17	720575940610703224	CT1	L441	L	V
720575940630765783	7	720575940610703224	Tm16	L441	L	V
720575940602000619	3	720575940610703224	chunk-N.I.	L441	L	V
720575940621664091	3	720575940610703224	putative-fru-N.I.	L441	L	V
720575940627113067	3	720575940610703224	chunk-N.I.	L441	L	V
720575940620473620	4	720575940610703224	Tm1	L441	L	V
720575940629341339	28	720575940610854776	L3	L665	L	D
720575940644993992	19	720575940610854776	CT1	L665	L	D
720575940614990511	7	720575940610854776	C3	L665	L	D
720575940628227324	9	720575940610854776	Mi4	L665	L	D
720575940625883576	3	720575940610854776	PS125	L665	L	D
720575940640343384	3	720575940610854776	Tm16	L665	L	D
720575940626055216	3	720575940610854776	Tm1	L665	L	D
720575940632068931	3	720575940610854776	Tm20	L665	L	D
720575940618607680	16	720575940611032530	L3	L409	L	D
720575940625928464	13	720575940611032530	Mi4	L409	L	D
720575940644993992	11	720575940611032530	CT1	L409	L	D
720575940612786069	4	720575940611032530	Tm16	L409	L	D
720575940624985700	28	720575940612306650	L3	L35	L	D
720575940644993992	17	720575940612306650	CT1	L35	L	D
720575940632418605	15	720575940612306650	Mi4	L35	L	D
720575940626719065	5	720575940612306650	Tm16	L35	L	D
720575940617817181	5	720575940612306650	Tm1	L35	L	D
720575940632171724	3	720575940612306650	TmY17	L35	L	D
720575940626565424	3	720575940612306650	ML1	L35	L	D
720575940629804699	3	720575940612306650	C3	L35	L	D
720575940630016450	3	720575940612306650	Tm2	L35	L	D
720575940616775508	15	720575940612939634	L3	L345	L	D
720575940627061178	15	720575940612939634	Mi4	L345	L	D
720575940644993992	10	720575940612939634	CT1	L345	L	D
720575940623261365	5	720575940612939634	Tm16	L345	L	D
720575940622578089	4	720575940612939634	L4	L345	L	D
720575940644993992	21	720575940613194467	CT1	L489	L	V
720575940618324061	8	720575940613194467	Mi4	L489	L	V
720575940630028023	4	720575940613194467	Tm20	L489	L	V
720575940617778571	5	720575940613194467	OA-AL2b2	L489	L	V
720575940617995494	3	720575940613194467	N.I.	L489	L	V
720575940624235817	7	720575940613194467	chunk-N.I.	L489	L	V
720575940643861152	35	720575940613239794	N.I.	L248	L	V
720575940615744322	19	720575940613239794	Mi4	L248	L	V
720575940620915079	7	720575940613239794	Dm12	L248	L	V
720575940608389623	3	720575940613239794	chunk-N.I.	L248	L	V
720575940622927785	4	720575940613239794	N.I.	L248	L	V
720575940661053569	3	720575940613239794	Dm12	L248	L	V
720575940638117854	3	720575940613239794	Tm20	L248	L	V
720575940631518316	3	720575940613239794	ML1	L248	L	V
720575940619064443	26	720575940613448214	L3	L394	L	D
720575940644993992	15	720575940613448214	CT1	L394	L	D
720575940606171057	13	720575940613448214	Mi4	L394	L	D
720575940619438203	3	720575940613448214	TmY17	L394	L	D
720575940637419365	4	720575940613448214	Tm16	L394	L	D
720575940625863608	3	720575940613448214	L3	L394	L	D
720575940625442535	4	720575940613448214	ML1	L394	L	D
720575940622071105	3	720575940613448214	Dm12	L394	L	D
720575940620120256	3	720575940613448214	Tm1	L394	L	D
720575940627472712	3	720575940613448214	Tm2	L394	L	D
720575940622218218	3	720575940613448214	Tm16	L394	L	D
720575940624040885	3	720575940613448214	C2	L394	L	D
720575940630102103	35	720575940613521635	L3	L19	L	V
720575940644993992	26	720575940613521635	CT1	L19	L	V
720575940621399974	18	720575940613521635	Tm16	L19	L	V
720575940622209304	18	720575940613521635	Mi4	L19	L	V
720575940608758364	6	720575940613521635	Tm20	L19	L	V
720575940633906016	3	720575940613521635	L4	L19	L	V
720575940629046858	4	720575940613521635	Tm1	L19	L	V
720575940637271214	4	720575940613521635	Dm12	L19	L	V
720575940628709800	3	720575940613521635	Dm12	L19	L	V
720575940628088074	5	720575940613521635	ML1	L19	L	V
720575940624304903	4	720575940613521635	Tm16	L19	L	V
720575940640875129	4	720575940613521635	TmY17	L19	L	V
720575940615513567	4	720575940613521635	Mi9	L19	L	V
720575940625883576	3	720575940613521635	PS125	L19	L	V
720575940644993992	16	720575940613634856	CT1	L228	L	V
720575940624092423	10	720575940613634856	Mi4	L228	L	V
720575940617778571	10	720575940613634856	OA-AL2b2	L228	L	V
720575940625023731	7	720575940613634856	C3	L228	L	V
720575940629357929	6	720575940613634856	Dm12	L228	L	V
720575940623539140	4	720575940613634856	Tm1	L228	L	V
720575940627676871	3	720575940613634856	N.I.	L228	L	V
720575940632503865	3	720575940613634856	ML1	L228	L	V
720575940614176483	3	720575940613634856	N.I.	L228	L	V
720575940624713767	31	720575940613680039	L3	L184	L	D
720575940644993992	16	720575940613680039	CT1	L184	L	D
720575940613758504	10	720575940613680039	Mi4	L184	L	D
720575940611573368	5	720575940613680039	Tm16	L184	L	D
720575940623058857	4	720575940613680039	Mi4	L184	L	D
720575940622908713	3	720575940613680039	Tm1	L184	L	D
720575940606307262	3	720575940613680039	Tm20	L184	L	D
720575940618044701	22	720575940613843119	Mi4	L455	L	V
720575940644993992	10	720575940613843119	CT1	L455	L	V
720575940633226669	8	720575940613843119	Tm16	L455	L	V
720575940627141378	4	720575940613843119	Dm12	L455	L	V
720575940625883576	3	720575940613843119	PS125	L455	L	V
720575940639497013	4	720575940613843119	ML1	L455	L	V
720575940631904835	3	720575940613843119	C3	L455	L	V
720575940624586219	3	720575940613843119	Tm20	L455	L	V
720575940623607334	16	720575940614309295	Mi4	L82	L	V
720575940639655357	18	720575940614309295	L3	L82	L	V
720575940644993992	13	720575940614309295	CT1	L82	L	V
720575940626803714	5	720575940614309295	Tm16	L82	L	V
720575940621664091	4	720575940614309295	putative-fru-N.I.	L82	L	V
720575940635217015	5	720575940614309295	Tm16	L82	L	V
720575940614678225	3	720575940614309295	L3	L82	L	V
720575940629786447	4	720575940614309295	C3	L82	L	V
720575940629322491	4	720575940614309295	Tm20	L82	L	V
720575940632983716	3	720575940614309295	Dm12	L82	L	V
720575940614946141	3	720575940614309295	TmY15	L82	L	V
720575940661043073	3	720575940614309295	Dm12	L82	L	V
720575940620127809	33	720575940614594257	L3	L91	L	V
720575940622114045	24	720575940614594257	Mi4	L91	L	V
720575940644993992	14	720575940614594257	CT1	L91	L	V
720575940610779768	10	720575940614594257	Tm16	L91	L	V
720575940644721352	5	720575940614594257	Dm12	L91	L	V
720575940622272681	5	720575940614594257	C3	L91	L	V
720575940622634316	3	720575940614594257	C2	L91	L	V
720575940620251375	4	720575940614594257	Tm16	L91	L	V
720575940610908024	3	720575940614594257	Dm10	L91	L	V
720575940644993992	20	720575940614678439	CT1	L230	L	V
720575940620152149	12	720575940614678439	Mi4	L230	L	V
720575940612769906	5	720575940614678439	Tm20	L230	L	V
720575940635863407	4	720575940614678439	Tm16	L230	L	V
720575940640025277	3	720575940614678439	N.I.	L230	L	V
720575940631493650	3	720575940614678439	N.I.	L230	L	V
720575940644993992	23	720575940615015366	CT1	L372	L	V
720575940632775225	30	720575940615015366	N.I.	L372	L	V
720575940622610508	16	720575940615015366	Mi4	L372	L	V
720575940628173779	7	720575940615015366	chunk-N.I.	L372	L	V
720575940660808577	3	720575940615015366	chunk-N.I.	L372	L	V
720575940621664091	4	720575940615015366	putative-fru-N.I.	L372	L	V
720575940621946248	3	720575940615015366	ML1	L372	L	V
720575940644993992	22	720575940615117195	CT1	L641	L	V
720575940626133551	11	720575940615117195	Mi4	L641	L	V
720575940631155516	13	720575940615117195	N.I.	L641	L	V
720575940621664091	6	720575940615117195	putative-fru-N.I.	L641	L	V
720575940613375897	4	720575940615117195	Dm12	L641	L	V
720575940610077252	5	720575940615117195	Tm16	L641	L	V
720575940639350581	5	720575940615117195	C3	L641	L	V
720575940611395448	3	720575940615117195	OA-AL2b2	L641	L	V
720575940630030970	5	720575940615117195	L4	L641	L	V
720575940630656311	3	720575940615117195	Tm20	L641	L	V
720575940605943840	4	720575940615117195	Mi4	L641	L	V
720575940611941874	3	720575940615117195	Tm1	L641	L	V
720575940629143751	3	720575940615117195	Mi13	L641	L	V
720575940609780693	3	720575940615117195	Tm16	L641	L	V
720575940632218252	29	720575940615185831	L3	L185	L	D
720575940644993992	16	720575940615185831	CT1	L185	L	D
720575940636131439	8	720575940615185831	Mi4	L185	L	D
720575940631364603	5	720575940615185831	TmY17	L185	L	D
720575940624003592	3	720575940615185831	Tm16	L185	L	D
720575940639436085	24	720575940615315562	Mi4	L590	L	D
720575940620684909	21	720575940615315562	L3	L590	L	D
720575940644993992	17	720575940615315562	CT1	L590	L	D
720575940627254805	6	720575940615315562	TmY17	L590	L	D
720575940626737040	3	720575940615315562	Dm12	L590	L	D
720575940622810077	4	720575940615315562	Tm1	L590	L	D
720575940613136298	3	720575940615315562	L4	L590	L	D
720575940620947950	3	720575940615315562	N.I.	L590	L	D
720575940629196443	26	720575940615464098	L3	L37	L	D
720575940644993992	20	720575940615464098	CT1	L37	L	D
720575940648042617	19	720575940615464098	Mi4	L37	L	D
720575940611809234	9	720575940615464098	L3	L37	L	D
720575940627487613	9	720575940615464098	Tm16	L37	L	D
720575940625106204	7	720575940615464098	Tm20	L37	L	D
720575940628177234	6	720575940615464098	Dm12	L37	L	D
720575940638835526	3	720575940615464098	C3	L37	L	D
720575940635720031	4	720575940615464098	Tm16	L37	L	D
720575940628922886	3	720575940615464098	Dm12	L37	L	D
720575940635889515	3	720575940615464098	L2	L37	L	D
720575940605111980	3	720575940615464098	L4	L37	L	D
720575940625883576	3	720575940615464098	PS125	L37	L	D
720575940644993992	8	720575940615752331	CT1	L588	L	V
720575940620241611	11	720575940615752331	Mi4	L588	L	V
720575940644040648	9	720575940615752331	C3	L588	L	V
720575940621664091	6	720575940615752331	putative-fru-N.I.	L588	L	V
720575940617891558	5	720575940615752331	Tm16	L588	L	V
720575940624739511	6	720575940615752331	N.I.	L588	L	V
720575940632987729	5	720575940615752331	Dm12	L588	L	V
720575940624845500	3	720575940615752331	Mi13	L588	L	V
720575940617829196	3	720575940615752331	chunk-N.I.	L588	L	V
720575940630010172	27	720575940616066461	L3	L647	L	D
720575940644993992	20	720575940616066461	CT1	L647	L	D
720575940614622462	12	720575940616066461	Mi4	L647	L	D
720575940630306359	5	720575940616066461	Mi4	L647	L	D
720575940618460992	6	720575940616066461	Tm16	L647	L	D
720575940640739235	3	720575940616066461	Tm16	L647	L	D
720575940642027995	3	720575940616066461	C3	L647	L	D
720575940623002394	3	720575940616066461	C2	L647	L	D
720575940625883576	3	720575940616066461	PS125	L647	L	D
720575940644993992	36	720575940616141580	CT1	L339	L	V
720575940625733415	19	720575940616141580	N.I.	L339	L	V
720575940620685248	14	720575940616141580	Mi4	L339	L	V
720575940623320319	7	720575940616141580	C2	L339	L	V
720575940630489029	4	720575940616141580	Tm16	L339	L	V
720575940625844979	3	720575940616141580	L4	L339	L	V
720575940614891315	3	720575940616141580	ML1	L339	L	V
720575940624111338	3	720575940616141580	TmY15	L339	L	V
720575940611204450	3	720575940616141580	Tm5c	L339	L	V
720575940607002057	3	720575940616141580	Tm20	L339	L	V
720575940619628532	36	720575940616234683	L3	L392	L	V
720575940644993992	19	720575940616234683	CT1	L392	L	V
720575940634868159	15	720575940616234683	Mi4	L392	L	V
720575940637540238	4	720575940616234683	OA-AL2b2	L392	L	V
720575940570043218	3	720575940616234683	chunk-N.I.	L392	L	V
720575940625795345	3	720575940616234683	Mi4	L392	L	V
720575940626940453	3	720575940616234683	C3	L392	L	V
720575940621664091	3	720575940616234683	putative-fru-N.I.	L392	L	V
720575940621913727	3	720575940616234683	Dm12	L392	L	V
720575940636090487	3	720575940616234683	Tm16	L392	L	V
720575940622614733	4	720575940616234683	N.I.	L392	L	V
720575940644993992	17	720575940616257851	CT1	L488	L	V
720575940638369257	14	720575940616257851	Mi4	L488	L	V
720575940624590517	10	720575940616257851	ML1	L488	L	V
720575940625883576	4	720575940616257851	PS125	L488	L	V
720575940622139007	4	720575940616257851	TmY17	L488	L	V
720575940624108807	4	720575940616257851	Tm20	L488	L	V
720575940609780693	3	720575940616257851	Tm16	L488	L	V
720575940615587340	3	720575940616257851	N.I.	L488	L	V
720575940611454510	3	720575940616257851	N.I.	L488	L	V
720575940624586220	23	720575940616503669	L3	L210	L	D
720575940644993992	19	720575940616503669	CT1	L210	L	D
720575940630532303	5	720575940616503669	Tm16	L210	L	D
720575940639771965	7	720575940616503669	Mi4	L210	L	D
720575940644993992	15	720575940617149625	CT1	L481	L	V
720575940613007474	11	720575940617149625	Mi4	L481	L	V
720575940610923310	9	720575940617149625	C2	L481	L	V
720575940604767618	5	720575940617149625	Tm16	L481	L	V
720575940632270904	4	720575940617149625	Tm1	L481	L	V
720575940625883576	3	720575940617149625	PS125	L481	L	V
720575940617969501	3	720575940617149625	ML1	L481	L	V
720575940612854130	3	720575940617149625	N.I.	L481	L	V
720575940644993992	17	720575940617160763	CT1	L521	L	V
720575940617379979	15	720575940617160763	Mi4	L521	L	V
720575940629101571	7	720575940617160763	Tm20	L521	L	V
720575940638933045	3	720575940617160763	Tm16	L521	L	V
720575940633848787	4	720575940617160763	C3	L521	L	V
720575940622444020	17	720575940617231499	L3	L559	L	D
720575940644993992	12	720575940617231499	CT1	L559	L	D
720575940624393725	7	720575940617231499	Mi4	L559	L	D
720575940621286565	3	720575940617231499	C3	L559	L	D
720575940625883576	3	720575940617231499	PS125	L559	L	D
720575940604630752	3	720575940617231499	Mi4	L559	L	D
720575940619277893	3	720575940617231499	chunk-N.I.	L559	L	D
720575940630439735	3	720575940617231499	Tm16	L559	L	D
720575940644993992	20	720575940617241211	CT1	L524	L	V
720575940619235949	19	720575940617241211	Mi4	L524	L	V
720575940621450176	6	720575940617241211	Dm12	L524	L	V
720575940632406083	7	720575940617241211	Tm16	L524	L	V
720575940621664091	4	720575940617241211	putative-fru-N.I.	L524	L	V
720575940617031254	5	720575940617241211	N.I.	L524	L	V
720575940630151415	4	720575940617241211	Tm16	L524	L	V
720575940621913727	3	720575940617241211	Dm12	L524	L	V
720575940636090487	3	720575940617241211	Tm16	L524	L	V
720575940630055159	29	720575940617382493	L3	L148	L	D
720575940644993992	17	720575940617382493	CT1	L148	L	D
720575940608850443	17	720575940617382493	Mi4	L148	L	D
720575940618916609	5	720575940617382493	Tm16	L148	L	D
720575940620192788	5	720575940617382493	Tm20	L148	L	D
720575940620166791	4	720575940617382493	L4	L148	L	D
720575940635265387	3	720575940617382493	C3	L148	L	D
720575940628389116	36	720575940617720413	L3	L29	L	D
720575940637944691	25	720575940617720413	Mi4	L29	L	D
720575940644993992	19	720575940617720413	CT1	L29	L	D
720575940635257848	9	720575940617720413	TmY17	L29	L	D
720575940620734598	7	720575940617720413	Tm20	L29	L	D
720575940627487613	4	720575940617720413	Tm16	L29	L	D
720575940628005007	4	720575940617720413	Tm16	L29	L	D
720575940630462167	6	720575940617720413	C3	L29	L	D
720575940635720031	3	720575940617720413	Tm16	L29	L	D
720575940631225083	3	720575940617720413	Tm2	L29	L	D
720575940611809234	3	720575940617720413	L3	L29	L	D
720575940611395448	3	720575940617720413	OA-AL2b2	L29	L	D
720575940644993992	19	720575940618096925	CT1	L244	L	V
720575940623087251	5	720575940618096925	N.I.	L244	L	V
720575940614828450	8	720575940618096925	Mi4	L244	L	V
720575940621705741	5	720575940618096925	C3	L244	L	V
720575940628806659	4	720575940618096925	Tm16	L244	L	V
720575940644993992	16	720575940618192989	CT1	L310	L	V
720575940617955289	13	720575940618192989	Mi4	L310	L	V
720575940622685534	4	720575940618192989	Tm16	L310	L	V
720575940639376693	4	720575940618192989	Tm16	L310	L	V
720575940627855390	6	720575940618192989	N.I.	L310	L	V
720575940622346921	3	720575940618192989	Tm20	L310	L	V
720575940636803952	3	720575940618192989	T5b	L310	L	V
720575940622694433	3	720575940618192989	L4	L310	L	V
720575940644993992	26	720575940618496837	CT1	L605	L	V
720575940620157204	15	720575940618496837	Mi4	L605	L	V
720575940616447647	14	720575940618496837	N.I.	L605	L	V
720575940644939208	10	720575940618496837	Dm12	L605	L	V
720575940629763966	6	720575940618496837	Tm16	L605	L	V
720575940613465458	3	720575940618496837	TmY15	L605	L	V
720575940660709505	4	720575940618496837	chunk-N.I.	L605	L	V
720575940625883576	3	720575940618496837	PS125	L605	L	V
720575940624361991	3	720575940618496837	Dm10	L605	L	V
720575940621605637	3	720575940618496837	Tm20	L605	L	V
720575940605046188	27	720575940618614592	L3	L67	L	D
720575940644993992	17	720575940618614592	CT1	L67	L	D
720575940645796631	11	720575940618614592	Mi4	L67	L	D
720575940623558852	4	720575940618614592	TmY17	L67	L	D
720575940644272032	4	720575940618614592	Tm16	L67	L	D
720575940630182252	3	720575940618614592	C3	L67	L	D
720575940619582374	4	720575940618614592	Tm1	L67	L	D
720575940637153911	3	720575940618614592	Dm12	L67	L	D
720575940626567216	3	720575940618614592	ML1	L67	L	D
720575940644993992	16	720575940618719915	CT1	L23	L	V
720575940620780526	15	720575940618719915	Mi4	L23	L	V
720575940625883576	3	720575940618719915	PS125	L23	L	V
720575940616673734	6	720575940618719915	Dm4	L23	L	V
720575940624960999	6	720575940618719915	Tm20	L23	L	V
720575940610603332	3	720575940618719915	Tm16	L23	L	V
720575940630837551	4	720575940618719915	ML1	L23	L	V
720575940621401254	3	720575940618719915	C2	L23	L	V
720575940629763966	4	720575940618719915	Tm16	L23	L	V
720575940624304903	4	720575940618719915	Tm16	L23	L	V
720575940624093488	3	720575940618719915	Tm1	L23	L	V
720575940624405941	26	720575940618730781	L3	L607	L	D
720575940618282781	17	720575940618730781	Mi4	L607	L	D
720575940644993992	14	720575940618730781	CT1	L607	L	D
720575940644414664	5	720575940618730781	Tm20	L607	L	D
720575940617869798	4	720575940618730781	Tm16	L607	L	D
720575940621138341	5	720575940618730781	Tm16	L607	L	D
720575940634298872	4	720575940618730781	ML1	L607	L	D
720575940622664944	3	720575940618730781	Dm12	L607	L	D
720575940620393432	3	720575940618730781	Tm5c	L607	L	D
720575940626780709	3	720575940618730781	Tm1	L607	L	D
720575940644993992	16	720575940618991739	CT1	L373	L	V
720575940614102499	16	720575940618991739	Mi4	L373	L	V
720575940634235488	5	720575940618991739	T5a	L373	L	V
720575940623732947	3	720575940618991739	Tm16	L373	L	V
720575940623554087	3	720575940618991739	TmY15	L373	L	V
720575940640025277	3	720575940618991739	N.I.	L373	L	V
720575940622374384	3	720575940618991739	L4	L373	L	V
720575940629357929	3	720575940618991739	Dm12	L373	L	V
720575940627914648	7	720575940618991739	N.I.	L373	L	V
720575940624640748	33	720575940619538993	L3	L77	L	D
720575940630650615	22	720575940619538993	Mi4	L77	L	D
720575940644993992	15	720575940619538993	CT1	L77	L	D
720575940613704982	4	720575940619538993	Mi14	L77	L	D
720575940620301648	4	720575940619538993	Tm1	L77	L	D
720575940618916609	5	720575940619538993	Tm16	L77	L	D
720575940632933919	4	720575940619538993	C3	L77	L	D
720575940632353105	3	720575940619538993	Mi4	L77	L	D
720575940615518114	3	720575940619538993	Dm12	L77	L	D
720575940625883576	3	720575940619538993	PS125	L77	L	D
720575940637540238	3	720575940619538993	OA-AL2b2	L77	L	D
720575940628622056	37	720575940619775281	L3	L34	L	D
720575940620084939	23	720575940619775281	Mi4	L34	L	D
720575940644993992	15	720575940619775281	CT1	L34	L	D
720575940625883576	11	720575940619775281	PS125	L34	L	D
720575940627501189	6	720575940619775281	Tm20	L34	L	D
720575940629563983	4	720575940619775281	ML1	L34	L	D
720575940626565424	4	720575940619775281	ML1	L34	L	D
720575940626719065	3	720575940619775281	Tm16	L34	L	D
720575940623001599	3	720575940619775281	Tm16	L34	L	D
720575940623954579	3	720575940619775281	Tm1	L34	L	D
720575940634591071	3	720575940619775281	T2	L34	L	D
720575940613112499	5	720575940619775281	Dm12	L34	L	D
720575940621029030	23	720575940619814449	L3	L680	L	D
720575940644993992	10	720575940619814449	CT1	L680	L	D
720575940635050347	10	720575940619814449	Mi4	L680	L	D
720575940645107223	3	720575940619814449	Mi4	L680	L	D
720575940630104064	3	720575940619814449	Tm16	L680	L	D
720575940611395448	3	720575940619814449	OA-AL2b2	L680	L	D
720575940626616010	3	720575940619814449	Dm12	L680	L	D
720575940639576117	3	720575940619814449	L4	L680	L	D
720575940633122972	3	720575940619814449	Tm20	L680	L	D
720575940621005702	32	720575940619814872	L3	L181	L	D
720575940644993992	20	720575940619814872	CT1	L181	L	D
720575940610236099	13	720575940619814872	Mi4	L181	L	D
720575940618804893	4	720575940619814872	Tm16	L181	L	D
720575940620780308	34	720575940619863120	L3	L643	L	V
720575940644993992	19	720575940619863120	CT1	L643	L	V
720575940616230843	19	720575940619863120	Mi4	L643	L	V
720575940616234508	10	720575940619863120	Tm16	L643	L	V
720575940613832429	6	720575940619863120	Tm16	L643	L	V
720575940630485039	4	720575940619863120	TmY17	L643	L	V
720575940633181613	3	720575940619863120	Tm20	L643	L	V
720575940643171725	4	720575940619863120	Dm12	L643	L	V
720575940623470323	3	720575940619863120	C2	L643	L	V
720575940609240789	3	720575940619863120	Tm2	L643	L	V
720575940644993992	23	720575940619903537	CT1	L226	L	V
720575940621162572	17	720575940619903537	Mi4	L226	L	V
720575940630065602	5	720575940619903537	Tm20	L226	L	V
720575940613380010	6	720575940619903537	N.I.	L226	L	V
720575940612101093	5	720575940619903537	Tm16	L226	L	V
720575940616986740	5	720575940619903537	chunk-N.I.	L226	L	V
720575940625272551	4	720575940619903537	T5b	L226	L	V
720575940633567443	3	720575940619903537	TmY15	L226	L	V
720575940619976094	9	720575940619903537	chunk-N.I.	L226	L	V
720575940622685534	13	720575940619904728	Tm16	L3	L	V
720575940619752497	15	720575940619904728	Mi4	L3	L	V
720575940618981149	10	720575940619904728	N.I.	L3	L	V
720575940644993992	12	720575940619904728	CT1	L3	L	V
720575940630087383	3	720575940619904728	Tm16	L3	L	V
720575940650721913	3	720575940619904728	Dm12	L3	L	V
720575940621664091	5	720575940619904728	putative-fru-N.I.	L3	L	V
720575940625883576	3	720575940619904728	PS125	L3	L	V
720575940633559725	31	720575940619913863	L3	L59	L	D
720575940640543320	14	720575940619913863	Tm16	L59	L	D
720575940627876248	16	720575940619913863	Mi4	L59	L	D
720575940644993992	11	720575940619913863	CT1	L59	L	D
720575940613079781	4	720575940619913863	OA-AL2b2	L59	L	D
720575940626483146	3	720575940619913863	L4	L59	L	D
720575940630304215	3	720575940619913863	N.I.	L59	L	D
720575940625845648	29	720575940620176293	L3	L64	L	D
720575940605786144	20	720575940620176293	Mi4	L64	L	D
720575940644993992	15	720575940620176293	CT1	L64	L	D
720575940630918028	3	720575940620176293	Tm16	L64	L	D
720575940615394727	5	720575940620176293	C3	L64	L	D
720575940605823934	3	720575940620176293	Tmy10	L64	L	D
720575940646093876	3	720575940620176293	TmY17	L64	L	D
720575940630617337	3	720575940620176293	T5c	L64	L	D
720575940637153911	4	720575940620176293	Dm12	L64	L	D
720575940609265673	3	720575940620176293	TmY15	L64	L	D
720575940623351432	3	720575940620176293	Tm1	L64	L	D
720575940625300519	29	720575940620487360	L3	L531	L	D
720575940644993992	17	720575940620487360	CT1	L531	L	D
720575940632691364	15	720575940620487360	Mi4	L531	L	D
720575940611573368	6	720575940620487360	Tm16	L531	L	D
720575940638028510	4	720575940620487360	C2	L531	L	D
720575940623300327	4	720575940620487360	Tm1	L531	L	D
720575940638763748	4	720575940620487360	Dm12	L531	L	D
720575940611131621	3	720575940620487360	TmY17	L531	L	D
720575940620886209	3	720575940620487360	L4	L531	L	D
720575940636522488	3	720575940620487360	Tm16	L531	L	D
720575940620887175	3	720575940620487360	ML1	L531	L	D
720575940640342104	28	720575940620687040	L3	L444	L	V
720575940646258798	24	720575940620687040	Mi4	L444	L	V
720575940644993992	11	720575940620687040	CT1	L444	L	V
720575940615347874	5	720575940620687040	Tm16	L444	L	V
720575940633011245	3	720575940620687040	Tm5c	L444	L	V
720575940627898706	3	720575940620687040	ML1	L444	L	V
720575940626527024	4	720575940620687040	Tm1	L444	L	V
720575940613609709	19	720575940620699631	Mi4	L206	L	V
720575940617891558	10	720575940620699631	Tm16	L206	L	V
720575940621664091	6	720575940620699631	putative-fru-N.I.	L206	L	V
720575940644993992	8	720575940620699631	CT1	L206	L	V
720575940626770792	3	720575940620699631	L4	L206	L	V
720575940625883576	3	720575940620699631	PS125	L206	L	V
720575940632987729	4	720575940620699631	Dm12	L206	L	V
720575940631518316	3	720575940620699631	ML1	L206	L	V
720575940661053569	3	720575940620699631	Dm12	L206	L	V
720575940636164276	3	720575940620699631	Tm20	L206	L	V
720575940623734712	3	720575940620699631	Tm1	L206	L	V
720575940617601622	3	720575940620699631	N.I.	L206	L	V
720575940626381605	24	720575940620703936	Mi4	L13	L	V
720575940644993992	19	720575940620703936	CT1	L13	L	V
720575940637540238	6	720575940620703936	OA-AL2b2	L13	L	V
720575940638290409	5	720575940620703936	Tm20	L13	L	V
720575940634150114	3	720575940620703936	N.I.	L13	L	V
720575940635394552	3	720575940620703936	Tm16	L13	L	V
720575940621664091	3	720575940620703936	putative-fru-N.I.	L13	L	V
720575940625795345	23	720575940620706798	Mi4	L250	L	V
720575940644993992	21	720575940620706798	CT1	L250	L	V
720575940639497013	3	720575940620706798	ML1	L250	L	V
720575940624000263	4	720575940620706798	Tm20	L250	L	V
720575940610828152	3	720575940620706798	Tm16	L250	L	V
720575940629798672	4	720575940620706798	ML1	L250	L	V
720575940631423941	4	720575940620706798	C2	L250	L	V
720575940621386843	3	720575940620706798	Dm12	L250	L	V
720575940622242943	31	720575940620739566	L3	L69	L	D
720575940628660648	15	720575940620739566	Mi4	L69	L	D
720575940644993992	12	720575940620739566	CT1	L69	L	D
720575940612895459	3	720575940620739566	TmY17	L69	L	D
720575940623001599	3	720575940620739566	Tm16	L69	L	D
720575940632107567	3	720575940620739566	N.I.	L69	L	D
720575940637757150	25	720575940620821669	Mi4	L86	L	V
720575940625883576	5	720575940620821669	PS125	L86	L	V
720575940644993992	6	720575940620821669	CT1	L86	L	V
720575940622116265	3	720575940620821669	Tm20	L86	L	V
720575940634566681	5	720575940620821669	Tm20	L86	L	V
720575940611479502	4	720575940620821669	C3	L86	L	V
720575940622663962	3	720575940620821669	TmY17	L86	L	V
720575940617521894	3	720575940620821669	Tm1	L86	L	V
720575940644721352	3	720575940620821669	Dm12	L86	L	V
720575940627815273	23	720575940620933837	L3	L365	L	D
720575940632327992	17	720575940620933837	Mi4	L365	L	D
720575940625860794	6	720575940620933837	C3	L365	L	D
720575940637890526	3	720575940620933837	Tm16	L365	L	D
720575940627193105	4	720575940620933837	Tm1	L365	L	D
720575940613700978	3	720575940620933837	N.I.	L365	L	D
720575940617424192	37	720575940620949925	L3	L251	L	D
720575940614753938	21	720575940620949925	Mi4	L251	L	D
720575940644993992	8	720575940620949925	CT1	L251	L	D
720575940630104064	8	720575940620949925	Tm16	L251	L	D
720575940619378590	4	720575940620949925	L4	L251	L	D
720575940604277794	4	720575940620949925	chunk-N.I.	L251	L	D
720575940625883576	5	720575940620949925	PS125	L251	L	D
720575940628712936	3	720575940620949925	Tm2	L251	L	D
720575940616188684	3	720575940620949925	Tm16	L251	L	D
720575940630848463	25	720575940620954533	L3	L552	L	D
720575940619253918	24	720575940620954533	Mi4	L552	L	D
720575940644993992	10	720575940620954533	CT1	L552	L	D
720575940620512756	9	720575940620954533	Tm16	L552	L	D
720575940628035400	5	720575940620954533	L4	L552	L	D
720575940631568123	4	720575940620954533	TmY17	L552	L	D
720575940620672902	4	720575940620954533	Tm5c	L552	L	D
720575940622664944	3	720575940620954533	Dm12	L552	L	D
720575940644993992	20	720575940621168255	CT1	L55	L	D
720575940636206328	12	720575940621168255	L3	L55	L	D
720575940617982676	10	720575940621168255	Mi4	L55	L	D
720575940638279913	6	720575940621168255	Tm1	L55	L	D
720575940608799836	4	720575940621168255	L4	L55	L	D
720575940609716745	4	720575940621168255	chunk-N.I.	L55	L	D
720575940634518241	3	720575940621168255	Dm12	L55	L	D
720575940627554185	3	720575940621168255	Tm20	L55	L	D
720575940613079781	3	720575940621168255	OA-AL2b2	L55	L	D
720575940637540238	3	720575940621168255	OA-AL2b2	L55	L	D
720575940618043649	19	720575940621284351	Mi4	L104	L	V
720575940644993992	14	720575940621284351	CT1	L104	L	V
720575940627898706	4	720575940621284351	ML1	L104	L	V
720575940617194171	5	720575940621284351	C3	L104	L	V
720575940623061462	4	720575940621284351	Tm16	L104	L	V
720575940621664091	4	720575940621284351	putative-fru-N.I.	L104	L	V
720575940621864102	3	720575940621284351	Dm12	L104	L	V
720575940644993992	21	720575940621589486	CT1	L638	L	V
720575940611103278	21	720575940621589486	Mi4	L638	L	V
720575940618399005	21	720575940621589486	N.I.	L638	L	V
720575940623438813	7	720575940621589486	Tm16	L638	L	V
720575940632508207	3	720575940621589486	C2	L638	L	V
720575940631551247	3	720575940621589486	C3	L638	L	V
720575940644993992	22	720575940621769204	CT1	L563	L	V
720575940629510393	14	720575940621769204	Mi4	L563	L	V
720575940636090487	8	720575940621769204	Tm16	L563	L	V
720575940625656480	5	720575940621769204	chunk-N.I.	L563	L	V
720575940621450176	3	720575940621769204	Dm12	L563	L	V
720575940621913727	4	720575940621769204	Dm12	L563	L	V
720575940620251375	4	720575940621769204	Tm16	L563	L	V
720575940620283864	3	720575940621769204	ML1	L563	L	V
720575940625491104	3	720575940621769204	chunk-N.I.	L563	L	V
720575940622249385	26	720575940621896180	L3	L395	L	V
720575940636982190	17	720575940621896180	Mi4	L395	L	V
720575940644993992	12	720575940621896180	CT1	L395	L	V
720575940622963149	5	720575940621896180	Tm20	L395	L	V
720575940649318009	3	720575940621896180	TmY17	L395	L	V
720575940615832726	4	720575940621896180	Tm16	L395	L	V
720575940621016046	4	720575940621896180	Tm16	L395	L	V
720575940635963060	3	720575940621896180	TmY15	L395	L	V
720575940620455046	32	720575940622187132	L3	L42	L	D
720575940644993992	26	720575940622187132	CT1	L42	L	D
720575940627870741	18	720575940622187132	Mi4	L42	L	D
720575940635720031	7	720575940622187132	Tm16	L42	L	D
720575940613290291	5	720575940622187132	Mi9	L42	L	D
720575940628005007	3	720575940622187132	Tm16	L42	L	D
720575940628177234	3	720575940622187132	Dm12	L42	L	D
720575940612937970	3	720575940622187132	TmY17	L42	L	D
720575940609844451	21	720575940622191318	L3	L506	L	V
720575940644993992	10	720575940622191318	CT1	L506	L	V
720575940623087251	7	720575940622191318	Me-Lo-2-N.I.	L506	L	V
720575940629332021	9	720575940622191318	Mi4	L506	L	V
720575940609458115	5	720575940622191318	C2	L506	L	V
720575940630692546	5	720575940622191318	C3	L506	L	V
720575940617969501	5	720575940622191318	ML1	L506	L	V
720575940621664091	5	720575940622191318	putative-fru-N.I.	L506	L	V
720575940620217947	4	720575940622191318	Tm20	L506	L	V
720575940616028210	3	720575940622191318	Tm16	L506	L	V
720575940630554412	29	720575940622265513	L3	L66	L	D
720575940644993992	20	720575940622265513	CT1	L66	L	D
720575940628075524	17	720575940622265513	Mi4	L66	L	D
720575940618916609	3	720575940622265513	Tm16	L66	L	D
720575940623484650	3	720575940622265513	Mi13	L66	L	D
720575940630061927	3	720575940622265513	N.I.	L66	L	D
720575940616835596	5	720575940622265513	N.I.	L66	L	D
720575940631483387	23	720575940622269684	L3	L402	L	D
720575940630745079	13	720575940622269684	Mi4	L402	L	D
720575940644993992	6	720575940622269684	CT1	L402	L	D
720575940637890526	3	720575940622269684	Tm16	L402	L	D
720575940619853141	3	720575940622269684	Mi13	L402	L	D
720575940620640097	22	720575940622307753	L3	L353	L	D
720575940644993992	8	720575940622307753	CT1	L353	L	D
720575940627218506	8	720575940622307753	Mi4	L353	L	D
720575940624571063	6	720575940622307753	Tm1	L353	L	D
720575940611252344	3	720575940622307753	C3	L353	L	D
720575940603851180	4	720575940622307753	L4	L353	L	D
720575940625883576	3	720575940622307753	PS125	L353	L	D
720575940644993992	15	720575940622322792	CT1	L93	L	V
720575940631740357	13	720575940622322792	Mi4	L93	L	V
720575940620780368	3	720575940622322792	Dm12	L93	L	V
720575940636090487	3	720575940622322792	Tm16	L93	L	V
720575940621386843	3	720575940622322792	Dm12	L93	L	V
720575940621168449	31	720575940622355226	L3	L36	L	D
720575940644993992	25	720575940622355226	CT1	L36	L	D
720575940650386297	22	720575940622355226	Mi4	L36	L	D
720575940628780332	6	720575940622355226	Tm20	L36	L	D
720575940630918028	5	720575940622355226	Tm16	L36	L	D
720575940634518241	3	720575940622355226	Dm12	L36	L	D
720575940626719065	3	720575940622355226	Tm16	L36	L	D
720575940629563983	3	720575940622355226	ML1	L36	L	D
720575940644993992	29	720575940622492705	CT1	L18	L	V
720575940607265348	14	720575940622492705	Mi4	L18	L	V
720575940631683087	7	720575940622492705	Tm16	L18	L	V
720575940631319353	4	720575940622492705	TmY17	L18	L	V
720575940629763966	6	720575940622492705	Tm16	L18	L	V
720575940628748200	7	720575940622492705	Tm16	L18	L	V
720575940627043898	5	720575940622492705	Tm1	L18	L	V
720575940606022432	5	720575940622492705	Tm16	L18	L	V
720575940644939208	4	720575940622492705	Dm12	L18	L	V
720575940628088074	3	720575940622492705	ML1	L18	L	V
720575940631444811	3	720575940622492705	Tm20	L18	L	V
720575940660709505	3	720575940622492705	N.I.	L18	L	V
720575940644993992	17	720575940622653191	CT1	L302	L	V
720575940633036847	8	720575940622653191	N.I.	L302	L	V
720575940617235339	7	720575940622653191	Mi4	L302	L	V
720575940614623695	5	720575940622653191	chunk-N.I.	L302	L	V
720575940621608943	3	720575940622653191	Dm12	L302	L	V
720575940637982953	3	720575940622653191	Mi13	L302	L	V
720575940644993992	17	720575940622752181	CT1	L487	L	V
720575940621120192	19	720575940622752181	L3	L487	L	V
720575940646704675	15	720575940622752181	Mi4	L487	L	V
720575940630549820	5	720575940622752181	Tm16	L487	L	V
720575940617396032	3	720575940622752181	Tm1	L487	L	V
720575940627865496	4	720575940622752181	L4	L487	L	V
720575940614319254	4	720575940622752181	Tm1	L487	L	V
720575940621664091	3	720575940622752181	putative-fru-N.I.	L487	L	V
720575940626170149	34	720575940622801366	L3	L33	L	D
720575940644993992	16	720575940622801366	CT1	L33	L	D
720575940613070489	19	720575940622801366	Mi4	L33	L	D
720575940640543320	5	720575940622801366	Tm16	L33	L	D
720575940621354349	4	720575940622801366	Tm1	L33	L	D
720575940645912174	5	720575940622801366	Tm16	L33	L	D
720575940612895459	3	720575940622801366	TmY17	L33	L	D
720575940634571745	3	720575940622801366	C2	L33	L	D
720575940615100926	3	720575940622801366	Tm20	L33	L	D
720575940622003848	33	720575940622899224	L3	L170	L	D
720575940644993992	12	720575940622899224	CT1	L170	L	D
720575940620628907	12	720575940622899224	Mi4	L170	L	D
720575940606013356	5	720575940622899224	C3	L170	L	D
720575940618804893	3	720575940622899224	Tm16	L170	L	D
720575940630632697	23	720575940622936358	L3	L637	L	D
720575940644993992	11	720575940622936358	CT1	L637	L	D
720575940619058230	8	720575940622936358	Mi4	L637	L	D
720575940617238843	3	720575940622936358	T5b	L637	L	D
720575940631339513	3	720575940622936358	C3	L637	L	D
720575940630532303	4	720575940622936358	Tm16	L637	L	D
720575940618460992	3	720575940622936358	Tm16	L637	L	D
720575940631598799	28	720575940623191178	L3	L659	L	D
720575940644993992	19	720575940623191178	CT1	L659	L	D
720575940623392392	11	720575940623191178	Mi4	L659	L	D
720575940633402143	7	720575940623191178	Dm12	L659	L	D
720575940632484911	4	720575940623191178	L4	L659	L	D
720575940612937957	4	720575940623191178	C3	L659	L	D
720575940622558889	3	720575940623191178	C2	L659	L	D
720575940612996837	3	720575940623191178	TmY17	L659	L	D
720575940621664091	3	720575940623191178	putative-fru-N.I.	L659	L	D
720575940627423754	26	720575940623197576	L3	L140	L	D
720575940644993992	22	720575940623197576	CT1	L140	L	D
720575940624034231	10	720575940623197576	Mi4	L140	L	D
720575940640739235	4	720575940623197576	Tm16	L140	L	D
720575940637540238	4	720575940623197576	OA-AL2b2	L140	L	D
720575940620304469	3	720575940623197576	TmY15	L140	L	D
720575940621736539	4	720575940623197576	ML1	L140	L	D
720575940608931797	3	720575940623197576	T2	L140	L	D
720575940626751434	3	720575940623197576	Tm20	L140	L	D
720575940608920412	3	720575940623197576	Tm16	L140	L	D
720575940613354467	37	720575940623231437	L3	L358	L	D
720575940644993992	28	720575940623231437	CT1	L358	L	D
720575940619323806	17	720575940623231437	Mi4	L358	L	D
720575940619816246	3	720575940623231437	Tm1	L358	L	D
720575940625324163	3	720575940623231437	T5a	L358	L	D
720575940625883576	4	720575940623231437	PS125	L358	L	D
720575940612785557	4	720575940623231437	TM16	L358	L	D
720575940613008150	4	720575940623231437	Mi4	L358	L	D
720575940630096375	3	720575940623231437	T5a	L358	L	D
720575940620588248	3	720575940623231437	Dm12	L358	L	D
720575940634981401	3	720575940623231437	Tm5c	L358	L	D
720575940644993992	19	720575940623344776	CT1	L232	L	V
720575940629434234	17	720575940623344776	Mi4	L232	L	V
720575940632995724	14	720575940623344776	N.I.	L232	L	V
720575940628480847	6	720575940623344776	Tm16	L232	L	V
720575940621664091	5	720575940623344776	putative-fru-N.I.	L232	L	V
720575940640439155	6	720575940623344776	chunk-N.I.	L232	L	V
720575940641490933	4	720575940623344776	L4	L232	L	V
720575940635457471	4	720575940623344776	Dm12	L232	L	V
720575940630151415	3	720575940623344776	Tm16	L232	L	V
720575940630881756	3	720575940623344776	Tm20	L232	L	V
720575940631110853	3	720575940623344776	T5b	L232	L	V
720575940626565182	3	720575940623344776	T5a	L232	L	V
720575940632503865	3	720575940623344776	ML1	L232	L	V
720575940649249657	3	720575940623344776	Tm5c	L232	L	V
720575940637766746	4	720575940623344776	N.I.	L232	L	V
720575940625312264	26	720575940623496728	L3	L644	L	D
720575940638312051	21	720575940623496728	Mi4	L644	L	D
720575940644993992	10	720575940623496728	CT1	L644	L	D
720575940623972632	6	720575940623496728	Dm12	L644	L	D
720575940621664091	5	720575940623496728	putative-fru-N.I.	L644	L	D
720575940627250057	5	720575940623496728	Tm1	L644	L	D
720575940621620463	3	720575940623496728	Mi13	L644	L	D
720575940621998196	3	720575940623496728	C2	L644	L	D
720575940631358795	17	720575940623533034	L3	L628	L	D
720575940644993992	13	720575940623533034	CT1	L628	L	D
720575940627175064	11	720575940623533034	Mi4	L628	L	D
720575940625883576	6	720575940623533034	PS125	L628	L	D
720575940622218218	5	720575940623533034	Tm16	L628	L	D
720575940624090701	4	720575940623533034	TmY17	L628	L	D
720575940624007721	4	720575940623533034	ML1	L628	L	D
720575940616365241	3	720575940623533034	Tm20	L628	L	D
720575940630101915	3	720575940623533034	T2	L628	L	D
720575940625499409	10	720575940623610346	Mi4	L108	L	V
720575940644993992	7	720575940623610346	CT1	L108	L	V
720575940608781269	6	720575940623610346	C3	L108	L	V
720575940633226669	5	720575940623610346	Tm16	L108	L	V
720575940627898706	3	720575940623610346	ML1	L108	L	V
720575940614392726	3	720575940623610346	N.I.	L108	L	V
720575940644993992	15	720575940623642346	CT1	L319	L	V
720575940622361114	9	720575940623642346	Mi4	L319	L	V
720575940620793680	5	720575940623642346	N.I.	L319	L	V
720575940614810366	3	720575940623642346	N.I.	L319	L	V
720575940621664091	3	720575940623642346	putative-fru-N.I.	L319	L	V
720575940631391759	33	720575940623676415	L3	L258	L	D
720575940644993992	14	720575940623676415	CT1	L258	L	D
720575940616028299	12	720575940623676415	Mi4	L258	L	D
720575940630862636	7	720575940623676415	C3	L258	L	D
720575940624003592	7	720575940623676415	Tm16	L258	L	D
720575940626165392	6	720575940623676415	Tm1	L258	L	D
720575940630033708	5	720575940623676415	Tm16	L258	L	D
720575940661043073	5	720575940623676415	Dm12	L258	L	D
720575940631599045	3	720575940623676415	ML1	L258	L	D
720575940644993992	23	720575940623738067	CT1	L681	L	V
720575940620925889	7	720575940623738067	Mi4	L681	L	V
720575940621161920	7	720575940623738067	N.I.	L681	L	V
720575940637540238	3	720575940623738067	OA-AL2b2	L681	L	V
720575940630893305	3	720575940623738067	Tm16	L681	L	V
720575940612869093	31	720575940623738886	L3	L49	L	D
720575940632353105	25	720575940623738886	Mi4	L49	L	D
720575940644993992	10	720575940623738886	CT1	L49	L	D
720575940618916609	7	720575940623738886	Tm16	L49	L	D
720575940638919002	3	720575940623738886	Tm16	L49	L	D
720575940632132664	5	720575940623738886	Tm2	L49	L	D
720575940615518114	3	720575940623738886	Dm12	L49	L	D
720575940613079781	3	720575940623738886	OA-AL2b2	L49	L	D
720575940621009249	29	720575940623740883	L3	L611	L	V
720575940644993992	13	720575940623740883	CT1	L611	L	V
720575940614736807	16	720575940623740883	Mi4	L611	L	V
720575940660658817	3	720575940623740883	Tm20	L611	L	V
720575940630549820	4	720575940623740883	Tm16	L611	L	V
720575940624921188	3	720575940623740883	Tm1	L611	L	V
720575940626530691	3	720575940623740883	C3	L611	L	V
720575940644993992	27	720575940623860467	CT1	L511	L	V
720575940627726162	13	720575940623860467	Mi4	L511	L	V
720575940620161396	7	720575940623860467	Tm20	L511	L	V
720575940610603332	8	720575940623860467	Tm16	L511	L	V
720575940624408260	5	720575940623860467	N.I.	L511	L	V
720575940612254670	4	720575940623860467	Dm12	L511	L	V
720575940624507573	5	720575940623860467	C3	L511	L	V
720575940607277835	4	720575940623860467	TmY17	L511	L	V
720575940615205073	3	720575940623860467	Dm12	L511	L	V
720575940638933045	3	720575940623860467	Tm16	L511	L	V
720575940644993992	27	720575940623950059	CT1	L11	L	V
720575940625936330	25	720575940623950059	L3	L11	L	V
720575940627241880	23	720575940623950059	Mi4	L11	L	V
720575940621664091	10	720575940623950059	putative-fru-N.I.	L11	L	V
720575940661086337	6	720575940623950059	Dm12	L11	L	V
720575940652060150	4	720575940623950059	L4	L11	L	V
720575940618368185	3	720575940623950059	Dm12	L11	L	V
720575940632306703	3	720575940623950059	Tm16	L11	L	V
720575940610182724	28	720575940624018154	Mi4	L103	L	V
720575940642934157	22	720575940624018154	L3	L103	L	V
720575940644993992	16	720575940624018154	CT1	L103	L	V
720575940613602797	14	720575940624018154	Tm16	L103	L	V
720575940630708933	6	720575940624018154	Tm20	L103	L	V
720575940623061462	3	720575940624018154	Tm16	L103	L	V
720575940615025810	5	720575940624018154	ML1	L103	L	V
720575940640016061	3	720575940624018154	Dm12	L103	L	V
720575940640143413	4	720575940624018154	L1	L103	L	V
720575940628442628	3	720575940624018154	Me-Lo-2-N.I.	L103	L	V
720575940626242890	3	720575940624018154	Tm1	L103	L	V
720575940621476528	27	720575940624118453	Mi4	L231	L	V
720575940644993992	15	720575940624118453	CT1	L231	L	V
720575940631766103	8	720575940624118453	N.I.	L231	L	V
720575940625883576	6	720575940624118453	PS125	L231	L	V
720575940628955189	6	720575940624118453	Tm1	L231	L	V
720575940639398107	3	720575940624118453	chunk-N.I.	L231	L	V
720575940612057317	3	720575940624118453	Tm16	L231	L	V
720575940645250340	5	720575940624118453	L4	L231	L	V
720575940624390291	4	720575940624118453	Dm12	L231	L	V
720575940628568514	3	720575940624118453	T5b	L231	L	V
720575940611395448	3	720575940624118453	OA-AL2b2	L231	L	V
720575940626437066	3	720575940624118453	C3	L231	L	V
720575940644993992	29	720575940624206315	CT1	L151	L	D
720575940621364912	26	720575940624206315	L3	L151	L	D
720575940628278524	13	720575940624206315	Mi4	L151	L	D
720575940620032336	3	720575940624206315	T5b	L151	L	D
720575940628435279	3	720575940624206315	Tm20	L151	L	D
720575940624554313	3	720575940624206315	Tm2	L151	L	D
720575940612107106	3	720575940624206315	chunk-N.I.	L151	L	D
720575940606140337	23	720575940624299499	L3	L131	L	D
720575940644993992	20	720575940624299499	CT1	L131	L	D
720575940606987721	16	720575940624299499	Mi4	L131	L	D
720575940622776325	8	720575940624299499	Mi13	L131	L	D
720575940635845018	8	720575940624299499	Dm12	L131	L	D
720575940608920412	4	720575940624299499	Tm16	L131	L	D
720575940613873071	3	720575940624299499	Tm20	L131	L	D
720575940629091919	3	720575940624299499	Tm1	L131	L	D
720575940644993992	14	720575940624320695	CT1	L95	L	V
720575940611125112	17	720575940624320695	Mi4	L95	L	V
720575940623526292	5	720575940624320695	C3	L95	L	V
720575940620780368	6	720575940624320695	Dm12	L95	L	V
720575940613232918	4	720575940624320695	L4	L95	L	V
720575940632991021	3	720575940624320695	Tm20	L95	L	V
720575940620251375	3	720575940624320695	Tm16	L95	L	V
720575940623315640	3	720575940624320695	Tm1	L95	L	V
720575940609718084	16	720575940624426760	L3	L567	L	D
720575940636522488	9	720575940624426760	Tm16	L567	L	D
720575940644993992	9	720575940624426760	CT1	L567	L	D
720575940630761082	10	720575940624426760	Mi4	L567	L	D
720575940613898415	3	720575940624426760	Tm20	L567	L	D
720575940622397790	14	720575940624432565	L3	L549	L	D
720575940644993992	6	720575940624432565	CT1	L549	L	D
720575940622071423	8	720575940624432565	Mi4	L549	L	D
720575940625115209	3	720575940624432565	Tm16	L549	L	D
720575940630450167	3	720575940624432565	Tm1	L549	L	D
720575940631189753	3	720575940624432565	L4	L549	L	D
720575940647909252	5	720575940624432565	Dm3	L549	L	D
720575940622060713	3	720575940624432565	C3	L549	L	D
720575940644993992	32	720575940624501757	CT1	L15	L	V
720575940645120023	35	720575940624501757	L3	L15	L	V
720575940628296245	14	720575940624501757	Mi4	L15	L	V
720575940616815389	8	720575940624501757	Tm20	L15	L	V
720575940635196607	5	720575940624501757	Tm16	L15	L	V
720575940634858903	5	720575940624501757	C3	L15	L	V
720575940602677617	7	720575940624501757	Mi4	L15	L	V
720575940625286131	4	720575940624501757	Tm16	L15	L	V
720575940625883576	3	720575940624501757	PS125	L15	L	V
720575940628709800	4	720575940624501757	Dm12	L15	L	V
720575940627731210	3	720575940624501757	Mi4	L15	L	V
720575940644993992	25	720575940624502013	CT1	L28	L	D
720575940612179093	17	720575940624502013	L3	L28	L	D
720575940641946587	17	720575940624502013	Mi4	L28	L	D
720575940628005007	5	720575940624502013	Tm16	L28	L	D
720575940625883576	4	720575940624502013	PS125	L28	L	D
720575940624817416	5	720575940624502013	Tm1	L28	L	D
720575940613493260	5	720575940624502013	Tm2	L28	L	D
720575940645336855	3	720575940624502013	Mi10	L28	L	D
720575940643149453	3	720575940624502013	Tm5c	L28	L	D
720575940634574487	14	720575940624627388	L3	L413	L	V
720575940644993992	11	720575940624627388	CT1	L413	L	V
720575940618221853	10	720575940624627388	Mi4	L413	L	V
720575940612865194	3	720575940624627388	Tm20	L413	L	V
720575940655133345	4	720575940624627388	Dm12	L413	L	V
720575940615733407	3	720575940624627388	Tm1	L413	L	V
720575940606406176	3	720575940624627388	N.I.	L413	L	V
720575940630408185	22	720575940624671669	L3	L329	L	D
720575940644993992	20	720575940624671669	CT1	L329	L	D
720575940621015535	7	720575940624671669	Mi4	L329	L	D
720575940630210348	3	720575940624671669	Tm20	L329	L	D
720575940630532303	3	720575940624671669	Tm16	L329	L	D
720575940644993992	21	720575940624673544	CT1	L6	L	V
720575940627558991	8	720575940624673544	Tm16	L6	L	V
720575940629145679	11	720575940624673544	Mi4	L6	L	V
720575940621547430	6	720575940624673544	L4	L6	L	V
720575940629020213	4	720575940624673544	Tm16	L6	L	V
720575940628055239	3	720575940624673544	N.I.	L6	L	V
720575940614692498	4	720575940624673544	C3	L6	L	V
720575940629930556	3	720575940624673544	Tm16	L6	L	V
720575940623092715	3	720575940624673544	Dm10	L6	L	V
720575940611395448	3	720575940624673544	OA-AL2b2	L6	L	V
720575940625883576	3	720575940624673544	PS125	L6	L	V
720575940629595035	3	720575940624673544	Dm12	L6	L	V
720575940621664091	3	720575940624673544	putative-fru-N.I.	L6	L	V
720575940624390291	3	720575940624673544	Dm12	L6	L	V
720575940637292400	3	720575940624673544	Tm1	L6	L	V
720575940643806408	3	720575940624673544	Tm2	L6	L	V
720575940644993992	17	720575940624702728	CT1	L360	L	D
720575940627849032	14	720575940624702728	Mi4	L360	L	D
720575940622664944	5	720575940624702728	Dm12	L360	L	D
720575940619687478	5	720575940624702728	TmY17	L360	L	D
720575940613602797	3	720575940624702728	Tm16	L360	L	D
720575940625291668	3	720575940624702728	ML1	L360	L	D
720575940618906688	3	720575940624702728	Tm20	L360	L	D
720575940621664091	3	720575940624702728	putative-fru-N.I.	L360	L	D
720575940627226174	3	720575940624702728	N.I.	L360	L	D
720575940610697262	25	720575940624730772	Mi4	L591	L	D
720575940630466295	26	720575940624730772	L3	L591	L	D
720575940644993992	12	720575940624730772	CT1	L591	L	D
720575940610576686	11	720575940624730772	Tm16	L591	L	D
720575940633027724	5	720575940624730772	L4	L591	L	D
720575940628100154	3	720575940624730772	C3	L591	L	D
720575940615025810	4	720575940624730772	ML1	L591	L	D
720575940625416084	4	720575940624730772	L4	L591	L	D
720575940637178798	3	720575940624730772	Tm20	L591	L	D
720575940637540238	3	720575940624730772	OA-AL2b2	L591	L	D
720575940636580709	3	720575940624730772	Tm1	L591	L	D
720575940630749179	18	720575940624747959	Mi4	L660	L	V
720575940644993992	19	720575940624747959	CT1	L660	L	V
720575940630893305	6	720575940624747959	Tm16	L660	L	V
720575940627676871	3	720575940624747959	N.I.	L660	L	V
720575940635457471	5	720575940624747959	Dm12	L660	L	V
720575940625883576	3	720575940624747959	PS125	L660	L	V
720575940614891315	3	720575940624747959	ML1	L660	L	V
720575940613079781	3	720575940624747959	OA-AL2b2	L660	L	V
720575940644993992	17	720575940624748215	CT1	L240	L	V
720575940629162460	8	720575940624748215	Mi4	L240	L	V
720575940622685534	3	720575940624748215	Tm16	L240	L	V
720575940632605860	4	720575940624748215	C3	L240	L	V
720575940627792265	3	720575940624748215	N.I.	L240	L	V
720575940617955289	3	720575940624748215	Mi4	L240	L	V
720575940630655031	33	720575940625023416	L3	L513	L	V
720575940644993992	26	720575940625023416	CT1	L513	L	V
720575940630966779	15	720575940625023416	Mi4	L513	L	V
720575940624304903	12	720575940625023416	Tm16	L513	L	V
720575940624960999	8	720575940625023416	Tm20	L513	L	V
720575940620244560	5	720575940625023416	L4	L513	L	V
720575940622772445	3	720575940625023416	C3	L513	L	V
720575940629528015	3	720575940625023416	Tm1	L513	L	V
720575940614464721	22	720575940625222206	L3	L130	L	D
720575940644993992	11	720575940625222206	CT1	L130	L	D
720575940631959883	7	720575940625222206	Mi4	L130	L	D
720575940622284037	4	720575940625222206	C3	L130	L	D
720575940625883576	4	720575940625222206	PS125	L130	L	D
720575940635845018	3	720575940625222206	Dm12	L130	L	D
720575940632660025	23	720575940625267214	L3	L627	L	D
720575940615610454	16	720575940625267214	Mi4	L627	L	D
720575940644993992	12	720575940625267214	CT1	L627	L	D
720575940660364161	4	720575940625267214	Tm16	L627	L	D
720575940640152381	4	720575940625267214	C3	L627	L	D
720575940613700978	3	720575940625267214	Dm12	L627	L	D
720575940632200719	4	720575940625267214	L4	L627	L	D
720575940625336307	12	720575940625332494	L3	L361	L	D
720575940644993992	7	720575940625332494	CT1	L361	L	D
720575940637310064	9	720575940625332494	Mi4	L361	L	D
720575940620399269	5	720575940625332494	Mi4	L361	L	D
720575940630207703	4	720575940625332494	L3	L361	L	D
720575940627395338	3	720575940625332494	C3	L361	L	D
720575940614615714	25	720575940625514599	L3	L530	L	D
720575940644993992	15	720575940625514599	CT1	L530	L	D
720575940619160443	13	720575940625514599	Mi4	L530	L	D
720575940630528512	4	720575940625514599	Tm16	L530	L	D
720575940625054726	29	720575940625640122	L3	L182	L	D
720575940644993992	17	720575940625640122	CT1	L182	L	D
720575940614614690	11	720575940625640122	Mi4	L182	L	D
720575940604933292	6	720575940625640122	Tm16	L182	L	D
720575940609508803	3	720575940625640122	Tm16	L182	L	D
720575940621046465	4	720575940625640122	Tm16	L182	L	D
720575940625492355	3	720575940625640122	TmY17	L182	L	D
720575940636879215	3	720575940625640122	Dm12	L182	L	D
720575940636621198	3	720575940625640122	Tm20	L182	L	D
720575940606814985	3	720575940625640122	L4	L182	L	D
720575940621664091	3	720575940625640122	putative-fru-N.I.	L182	L	D
720575940611763064	3	720575940625640122	L4	L182	L	D
720575940633098321	3	720575940625640122	Dm12	L182	L	D
720575940631663939	26	720575940625859709	L3	L73	L	D
720575940644993992	21	720575940625859709	CT1	L73	L	D
720575940652660214	21	720575940625859709	Mi4	L73	L	D
720575940630947602	8	720575940625859709	Tm16	L73	L	D
720575940608123010	5	720575940625859709	Tm1	L73	L	D
720575940615518114	4	720575940625859709	Dm12	L73	L	D
720575940625173483	3	720575940625859709	TmY17	L73	L	D
720575940626975162	3	720575940625859709	Tm5c	L73	L	D
720575940617810210	3	720575940625859709	L4	L73	L	D
720575940617876953	3	720575940625859709	Dm12	L73	L	D
720575940621329856	3	720575940625859709	C3	L73	L	D
720575940623961738	25	720575940625864487	L3	L503	L	D
720575940644993992	10	720575940625864487	CT1	L503	L	D
720575940624436553	11	720575940625864487	Mi4	L503	L	D
720575940613025765	6	720575940625864487	Tm16	L503	L	D
720575940625883576	5	720575940625864487	PS125	L503	L	D
720575940621532276	4	720575940625864487	Mi4	L503	L	D
720575940623972632	4	720575940625864487	Dm12	L503	L	D
720575940623261365	3	720575940625864487	Tm16	L503	L	D
720575940637540238	3	720575940625864487	OA-AL2b2	L503	L	D
720575940624265143	3	720575940625864487	TmY17	L503	L	D
720575940640529616	19	720575940625970707	L3	L207	L	D
720575940639834995	19	720575940625970707	Mi4	L207	L	D
720575940644993992	9	720575940625970707	CT1	L207	L	D
720575940613700978	5	720575940625970707	Dm12	L207	L	D
720575940618875190	3	720575940625970707	C3	L207	L	D
720575940625432846	42	720575940626042416	L3	L8	L	V
720575940644993992	9	720575940626042416	CT1	L8	L	V
720575940615732127	16	720575940626042416	Mi4	L8	L	V
720575940626320228	12	720575940626042416	Tm20	L8	L	V
720575940609616579	7	720575940626042416	Tm16	L8	L	V
720575940620726181	4	720575940626042416	Dm12	L8	L	V
720575940640107939	4	720575940626042416	L4	L8	L	V
720575940621129637	4	720575940626042416	C2	L8	L	V
720575940614331089	3	720575940626042416	T5a	L8	L	V
720575940631241291	3	720575940626042416	Mi4	L8	L	V
720575940616493122	3	720575940626042416	C3	L8	L	V
720575940639047231	4	720575940626042416	ML1	L8	L	V
720575940632757279	16	720575940626612410	Mi4	L376	L	V
720575940644993992	15	720575940626612410	CT1	L376	L	V
720575940628055239	6	720575940626612410	N.I.	L376	L	V
720575940629020213	5	720575940626612410	Tm16	L376	L	V
720575940637278942	4	720575940626612410	Tm20	L376	L	V
720575940629070851	4	720575940626612410	C3	L376	L	V
720575940637948016	6	720575940626612410	chunk-N.I.	L376	L	V
720575940636921919	23	720575940626727049	Mi4	L218	L	V
720575940644993992	10	720575940626727049	CT1	L218	L	V
720575940632503865	7	720575940626727049	ML1	L218	L	V
720575940626630543	7	720575940626727049	C3	L218	L	V
720575940630151415	6	720575940626727049	Tm16	L218	L	V
720575940621535085	3	720575940626727049	N.I.	L218	L	V
720575940630549820	3	720575940626727049	Tm16	L218	L	V
720575940610853166	3	720575940626727049	C2	L218	L	V
720575940621012065	4	720575940626727049	Tm20	L218	L	V
720575940624982711	3	720575940626727049	N.I.	L218	L	V
720575940611220116	29	720575940626754968	L3	L475	L	V
720575940644993992	17	720575940626754968	CT1	L475	L	V
720575940636098159	13	720575940626754968	Mi4	L475	L	V
720575940587997087	6	720575940626754968	chunk-N.I.	L475	L	V
720575940621263069	7	720575940626754968	C2	L475	L	V
720575940603056306	5	720575940626754968	chunk-N.I.	L475	L	V
720575940621664091	5	720575940626754968	putative-fru-N.I.	L475	L	V
720575940624617264	3	720575940626754968	TmY17	L475	L	V
720575940621304667	4	720575940626754968	Tm20	L475	L	V
720575940629493366	4	720575940626754968	Tm2	L475	L	V
720575940644993992	13	720575940627015268	CT1	L291	L	V
720575940613005334	13	720575940627015268	Mi4	L291	L	V
720575940621664091	3	720575940627015268	putative-fru-N.I.	L291	L	V
720575940625883576	3	720575940627015268	PS125	L291	L	V
720575940628272271	5	720575940627015268	Tm20	L291	L	V
720575940603133106	4	720575940627015268	chunk-N.I.	L291	L	V
720575940628791351	3	720575940627015268	Mi13	L291	L	V
720575940630649856	33	720575940627105881	L3	L336	L	D
720575940627452549	25	720575940627105881	Mi4	L336	L	D
720575940644993992	18	720575940627105881	CT1	L336	L	D
720575940625883576	6	720575940627105881	PS125	L336	L	D
720575940617869798	6	720575940627105881	Tm16	L336	L	D
720575940615523295	5	720575940627105881	Tm20	L336	L	D
720575940638726746	4	720575940627105881	Tm16	L336	L	D
720575940621138341	3	720575940627105881	Tm16	L336	L	D
720575940642869704	3	720575940627105881	Tm1	L336	L	D
720575940622071105	3	720575940627105881	Dm12	L336	L	D
720575940635195799	21	720575940627231763	L3	L157	L	D
720575940644993992	19	720575940627231763	CT1	L157	L	D
720575940613551530	10	720575940627231763	Mi4	L157	L	D
720575940626460260	7	720575940627231763	Tm16	L157	L	D
720575940632396867	28	720575940627300410	L3	L352	L	V
720575940633734300	21	720575940627300410	Mi4	L352	L	V
720575940622768116	7	720575940627300410	Tm16	L352	L	V
720575940625883576	6	720575940627300410	PS125	L352	L	V
720575940644993992	5	720575940627300410	CT1	L352	L	V
720575940618241821	6	720575940627300410	C3	L352	L	V
720575940615025810	3	720575940627300410	ML1	L352	L	V
720575940623061462	3	720575940627300410	Tm16	L352	L	V
720575940615490983	25	720575940627377033	L3	L547	L	D
720575940644993992	16	720575940627377033	CT1	L547	L	D
720575940629492011	15	720575940627377033	Mi4	L547	L	D
720575940625813946	4	720575940627377033	Tm16	L547	L	D
720575940622768116	4	720575940627377033	Tm16	L547	L	D
720575940625291668	6	720575940627377033	ML1	L547	L	D
720575940661113473	4	720575940627377033	Tm16	L547	L	D
720575940606812849	3	720575940627377033	Dm12	L547	L	D
720575940630262263	4	720575940627377033	Tm20	L547	L	D
720575940636736101	3	720575940627377033	TmY17	L547	L	D
720575940642910861	3	720575940627377033	Mi13	L547	L	D
720575940605907372	3	720575940627377033	Dm12	L547	L	D
720575940613575594	3	720575940627377033	chunk-N.I.	L547	L	D
720575940634907673	3	720575940627377033	Dm20	L547	L	D
720575940627146633	3	720575940627377033	Tm1	L547	L	D
720575940644993992	24	720575940627399955	CT1	L236	L	V
720575940621250213	19	720575940627399955	Mi4	L236	L	V
720575940638533092	6	720575940627399955	Dm12	L236	L	V
720575940625377468	4	720575940627399955	Dm12	L236	L	V
720575940624590517	4	720575940627399955	ML1	L236	L	V
720575940624300996	4	720575940627399955	L4	L236	L	V
720575940620105648	3	720575940627399955	Tm16	L236	L	V
720575940629977856	4	720575940627399955	Mi13	L236	L	V
720575940621664091	3	720575940627399955	putative-fru-N.I.	L236	L	V
720575940618979924	13	720575940627399955	N.I.	L236	L	V
720575940634455032	36	720575940627467858	L3	L407	L	D
720575940615001263	30	720575940627467858	Mi4	L407	L	D
720575940644993992	8	720575940627467858	CT1	L407	L	D
720575940625813946	6	720575940627467858	Tm16	L407	L	D
720575940616341877	6	720575940627467858	Tm20	L407	L	D
720575940631518316	5	720575940627467858	ML1	L407	L	D
720575940617982425	5	720575940627467858	C3	L407	L	D
720575940644347592	5	720575940627467858	L4	L407	L	D
720575940622369140	4	720575940627467858	Tm2	L407	L	D
720575940615025810	4	720575940627467858	ML1	L407	L	D
720575940631996714	3	720575940627467858	Tm1	L407	L	D
720575940621435307	3	720575940627467858	Dm12	L407	L	D
720575940625883576	3	720575940627467858	PS125	L407	L	D
720575940629045507	18	720575940627583048	Mi4	L371	L	D
720575940622536662	14	720575940627583048	L3	L371	L	D
720575940644993992	16	720575940627583048	CT1	L371	L	D
720575940630059714	6	720575940627583048	TmY13	L371	L	D
720575940625883576	4	720575940627583048	PS125	L371	L	D
720575940612775829	3	720575940627583048	ML1	L371	L	D
720575940626737040	3	720575940627583048	Dm12	L371	L	D
720575940622200308	29	720575940627632122	L3	L368	L	V
720575940644993992	22	720575940627632122	CT1	L368	L	V
720575940622310170	20	720575940627632122	Mi4	L368	L	V
720575940625883576	5	720575940627632122	PS125	L368	L	V
720575940627168830	6	720575940627632122	Dm12	L368	L	V
720575940625870992	3	720575940627632122	C3	L368	L	V
720575940624492779	4	720575940627632122	T5a	L368	L	V
720575940650391929	3	720575940627632122	C2	L368	L	V
720575940660608129	3	720575940627632122	Tm16	L368	L	V
720575940632972755	4	720575940627632122	N.I.	L368	L	V
720575940616470389	30	720575940627687939	L3	L61	L	D
720575940644993992	20	720575940627687939	CT1	L61	L	D
720575940635875226	17	720575940627687939	Mi4	L61	L	D
720575940635720031	7	720575940627687939	Tm16	L61	L	D
720575940631763596	3	720575940627687939	T5b	L61	L	D
720575940638296041	3	720575940627687939	Tm1	L61	L	D
720575940644993992	16	720575940627729807	CT1	L494	L	V
720575940639508814	17	720575940627729807	Mi4	L494	L	V
720575940629013959	10	720575940627729807	N.I.	L494	L	V
720575940615634875	5	720575940627729807	C3	L494	L	V
720575940621664091	4	720575940627729807	putative-fru-N.I.	L494	L	V
720575940627676871	3	720575940627729807	N.I.	L494	L	V
720575940632503865	4	720575940627729807	ML1	L494	L	V
720575940625883576	4	720575940627729807	PS125	L494	L	V
720575940620548847	3	720575940627729807	Tm20	L494	L	V
720575940614891315	3	720575940627729807	ML1	L494	L	V
720575940618647581	16	720575940627826075	Mi4	L550	L	V
720575940644993992	18	720575940627826075	CT1	L550	L	V
720575940625754552	6	720575940627826075	Tm16	L550	L	V
720575940619250679	8	720575940627826075	chunk-N.I.	L550	L	V
720575940625883576	6	720575940627826075	PS125	L550	L	V
720575940630119527	4	720575940627826075	Dm12	L550	L	V
720575940608467979	5	720575940627826075	C3	L550	L	V
720575940632922276	3	720575940627826075	Mi13	L550	L	V
720575940616617985	4	720575940627826075	Tm2	L550	L	V
720575940626416740	4	720575940627826075	Tm1	L550	L	V
720575940616234508	3	720575940627826075	Tm16	L550	L	V
720575940637061232	3	720575940627826075	Tm20	L550	L	V
720575940644993992	23	720575940627974148	CT1	L537	L	V
720575940623549843	6	720575940627974148	N.I.	L537	L	V
720575940625883576	6	720575940627974148	PS125	L537	L	V
720575940631560267	6	720575940627974148	Mi4	L537	L	V
720575940607714505	5	720575940627974148	C3	L537	L	V
720575940609137877	3	720575940627974148	T5d	L537	L	V
720575940618981204	3	720575940627974148	N.I.	L537	L	V
720575940640303421	35	720575940628046101	L3	L24	L	V
720575940644993992	24	720575940628046101	CT1	L24	L	V
720575940631683087	8	720575940628046101	Tm16	L24	L	V
720575940639054406	7	720575940628046101	Mi4	L24	L	V
720575940627516170	5	720575940628046101	C3	L24	L	V
720575940638515290	3	720575940628046101	T2	L24	L	V
720575940629763966	3	720575940628046101	Tm16	L24	L	V
720575940644993992	25	720575940628156932	CT1	L12	L	V
720575940615429343	19	720575940628156932	Mi4	L12	L	V
720575940629020213	10	720575940628156932	Tm16	L12	L	V
720575940624390291	9	720575940628156932	Dm12	L12	L	V
720575940618527045	6	720575940628156932	Mi4	L12	L	V
720575940614891315	4	720575940628156932	ML1	L12	L	V
720575940621664091	5	720575940628156932	putative-fru-N.I.	L12	L	V
720575940605757984	5	720575940628156932	C3	L12	L	V
720575940611395448	4	720575940628156932	OA-AL2b2	L12	L	V
720575940625883576	3	720575940628156932	PS125	L12	L	V
720575940617786073	4	720575940628156932	Tm20	L12	L	V
720575940619929758	3	720575940628156932	N.I.	L12	L	V
720575940615371370	18	720575940628161735	L3	L682	L	D
720575940630439735	9	720575940628161735	Tm16	L682	L	D
720575940622629117	10	720575940628161735	Mi4	L682	L	D
720575940644993992	8	720575940628161735	CT1	L682	L	D
720575940625883576	3	720575940628161735	PS125	L682	L	D
720575940618416614	3	720575940628161735	Dm12	L682	L	D
720575940627183485	3	720575940628161735	Tm1	L682	L	D
720575940636522488	3	720575940628161735	Tm16	L682	L	D
720575940644080288	30	720575940628161947	L3	L619	L	V
720575940638207066	25	720575940628161947	Mi4	L619	L	V
720575940644993992	8	720575940628161947	CT1	L619	L	V
720575940632987729	4	720575940628161947	Dm12	L619	L	V
720575940620283864	4	720575940628161947	ML1	L619	L	V
720575940647567156	3	720575940628161947	N.I.	L619	L	V
720575940626904350	3	720575940628161947	C3	L619	L	V
720575940615347874	3	720575940628161947	Tm16	L619	L	V
720575940638104036	36	720575940628205800	L3	L30	L	D
720575940644993992	20	720575940628205800	CT1	L30	L	D
720575940633567167	26	720575940628205800	Mi4	L30	L	D
720575940627487613	9	720575940628205800	Tm16	L30	L	D
720575940623001599	8	720575940628205800	Tm16	L30	L	D
720575940615014353	8	720575940628205800	C3	L30	L	D
720575940611362424	6	720575940628205800	Mi13	L30	L	D
720575940633718041	5	720575940628205800	Tm1	L30	L	D
720575940637540238	6	720575940628205800	OA-AL2b2	L30	L	D
720575940627451923	5	720575940628205800	Tm20	L30	L	D
720575940634027731	5	720575940628205800	L4	L30	L	D
720575940625883576	4	720575940628205800	PS125	L30	L	D
720575940617757253	4	720575940628205800	TmY17	L30	L	D
720575940646254371	3	720575940628205800	Tm2	L30	L	D
720575940629563983	3	720575940628205800	ML1	L30	L	D
720575940644993992	29	720575940628312937	CT1	L211	L	V
720575940606920066	15	720575940628312937	Mi4	L211	L	V
720575940636268974	4	720575940628312937	ML1	L211	L	V
720575940624129928	6	720575940628312937	Tm20	L211	L	V
720575940629216497	3	720575940628312937	Tm23	L211	L	V
720575940619982494	3	720575940628312937	chunk-N.I.	L211	L	V
720575940640146595	3	720575940628312937	L4	L211	L	V
720575940640304462	4	720575940628312937	N.I.	L211	L	V
720575940631289083	16	720575940628408070	Mi4	L404	L	V
720575940644993992	13	720575940628408070	CT1	L404	L	V
720575940643171725	7	720575940628408070	Dm12	L404	L	V
720575940640733603	4	720575940628408070	C3	L404	L	V
720575940621664091	3	720575940628408070	putative-fru-N.I.	L404	L	V
720575940613832429	3	720575940628408070	Tm16	L404	L	V
720575940605289900	28	720575940628593482	Mi4	L96	L	V
720575940620950949	25	720575940628593482	L3	L96	L	V
720575940644993992	7	720575940628593482	CT1	L96	L	V
720575940623301912	3	720575940628593482	TmY17	L96	L	V
720575940637540238	4	720575940628593482	OA-AL2b2	L96	L	V
720575940632875857	4	720575940628593482	Tm16	L96	L	V
720575940621579503	5	720575940628593482	Tm1	L96	L	V
720575940621864102	4	720575940628593482	Dm12	L96	L	V
720575940642559885	3	720575940628593482	Mi9	L96	L	V
720575940617869798	3	720575940628593482	Tm16	L96	L	V
720575940644993992	22	720575940628732459	CT1	L669	L	V
720575940631012663	10	720575940628732459	Mi4	L669	L	V
720575940623962111	9	720575940628732459	L3	L669	L	V
720575940606022432	7	720575940628732459	Tm16	L669	L	V
720575940617787275	4	720575940628732459	chunk-N.I.	L669	L	V
720575940611040046	29	720575940628837419	L3	L683	L	D
720575940637755701	16	720575940628837419	Mi4	L683	L	D
720575940644993992	14	720575940628837419	CT1	L683	L	D
720575940642927245	4	720575940628837419	Tm20	L683	L	D
720575940626175242	5	720575940628837419	Tm16	L683	L	D
720575940625883576	4	720575940628837419	PS125	L683	L	D
720575940620413489	3	720575940628837419	TmY15	L683	L	D
720575940636575333	30	720575940628960335	L3	L178	L	D
720575940644993992	13	720575940628960335	CT1	L178	L	D
720575940630823900	16	720575940628960335	Mi4	L178	L	D
720575940621212737	8	720575940628960335	Tm1	L178	L	D
720575940610399427	6	720575940628960335	TmY10	L178	L	D
720575940611573368	6	720575940628960335	Tm16	L178	L	D
720575940630528512	4	720575940628960335	Tm16	L178	L	D
720575940644993992	24	720575940628980789	CT1	L525	L	V
720575940625132327	10	720575940628980789	Mi4	L525	L	V
720575940629798672	3	720575940628980789	ML1	L525	L	V
720575940632406083	4	720575940628980789	Tm16	L525	L	V
720575940632717891	5	720575940628980789	N.I.	L525	L	V
720575940613811939	3	720575940628980789	Tm20	L525	L	V
720575940630628474	3	720575940628980789	C3	L525	L	V
720575940626217835	3	720575940628980789	chunk-N.I.	L525	L	V
720575940644993992	21	720575940629017935	CT1	L217	L	V
720575940622779397	14	720575940629017935	Mi4	L217	L	V
720575940626936266	6	720575940629017935	N.I.	L217	L	V
720575940632306703	4	720575940629017935	Tm16	L217	L	V
720575940618368185	4	720575940629017935	Dm12	L217	L	V
720575940623048798	5	720575940629017935	C2	L217	L	V
720575940609780693	4	720575940629017935	Tm16	L217	L	V
720575940645891863	3	720575940629017935	TmY15	L217	L	V
720575940630530042	3	720575940629017935	N.I.	L217	L	V
720575940644993992	15	720575940629031067	CT1	L534	L	V
720575940621664091	6	720575940629031067	putative-fru-N.I.	L534	L	V
720575940615110550	8	720575940629031067	Mi4	L534	L	V
720575940629454321	7	720575940629031067	N.I.	L534	L	V
720575940628075944	4	720575940629031067	Tm5c	L534	L	V
720575940621608943	3	720575940629031067	Dm12	L534	L	V
720575940626683368	3	720575940629031067	N.I.	L534	L	V
720575940644993992	19	720575940629135771	CT1	L483	L	V
720575940618072891	7	720575940629135771	Mi4	L483	L	V
720575940640503357	4	720575940629135771	N.I.	L483	L	V
720575940632289867	4	720575940629135771	chunk-N.I.	L483	L	V
720575940644993992	33	720575940629185835	CT1	L26	L	V
720575940644381384	33	720575940629185835	L3	L26	L	V
720575940614677713	16	720575940629185835	Mi4	L26	L	V
720575940611767672	10	720575940629185835	Tm16	L26	L	V
720575940644203208	11	720575940629185835	Tm20	L26	L	V
720575940625883576	9	720575940629185835	PS125	L26	L	V
720575940627168830	6	720575940629185835	Dm12	L26	L	V
720575940624304903	5	720575940629185835	Tm16	L26	L	V
720575940617545821	5	720575940629185835	C3	L26	L	V
720575940628709800	4	720575940629185835	Dm12	L26	L	V
720575940621399974	4	720575940629185835	Tm16	L26	L	V
720575940628088074	3	720575940629185835	ML1	L26	L	V
720575940632957523	17	720575940629338677	Mi4	L636	L	V
720575940644993992	15	720575940629338677	CT1	L636	L	V
720575940618099259	8	720575940629338677	N.I.	L636	L	V
720575940630260796	9	720575940629338677	Tm16	L636	L	V
720575940625883576	5	720575940629338677	PS125	L636	L	V
720575940611057857	3	720575940629338677	chunk-N.I.	L636	L	V
720575940621717417	4	720575940629338677	N.I.	L636	L	V
720575940631558393	31	720575940629569067	L3	L651	L	V
720575940644993992	21	720575940629569067	CT1	L651	L	V
720575940634868159	9	720575940629569067	Mi4	L651	L	V
720575940625883576	5	720575940629569067	PS125	L651	L	V
720575940621386843	6	720575940629569067	Dm12	L651	L	V
720575940629467842	5	720575940629569067	Tm16	L651	L	V
720575940619166774	5	720575940629569067	Mi4	L651	L	V
720575940627204995	5	720575940629569067	C3	L651	L	V
720575940639497013	4	720575940629569067	ML1	L651	L	V
720575940615424874	3	720575940629569067	Dm10	L651	L	V
720575940605313638	8	720575940629569067	Tm1	L651	L	V
720575940632565329	4	720575940629569067	Tm5c	L651	L	V
720575940607780482	3	720575940629569067	L4	L651	L	V
720575940609694729	24	720575940629614143	Mi4	L101	L	V
720575940644993992	13	720575940629614143	CT1	L101	L	V
720575940620395861	6	720575940629614143	Tm20	L101	L	V
720575940626974650	4	720575940629614143	Mi13	L101	L	V
720575940632396867	4	720575940629614143	L3	L101	L	V
720575940621664091	3	720575940629614143	putative-fru-N.I.	L101	L	V
720575940633223844	3	720575940629614143	N.I.	L101	L	V
720575940623061462	3	720575940629614143	Tm16	L101	L	V
720575940661053569	3	720575940629614143	Dm12	L101	L	V
720575940627898706	3	720575940629614143	ML1	L101	L	V
720575940644993992	26	720575940629639802	CT1	L425	L	V
720575940632350506	10	720575940629639802	Mi4	L425	L	V
720575940618368185	5	720575940629639802	Dm12	L425	L	V
720575940632306703	4	720575940629639802	Tm16	L425	L	V
720575940641956571	5	720575940629639802	Tm20	L425	L	V
720575940616595980	4	720575940629639802	Tm16	L425	L	V
720575940634636188	3	720575940629639802	Tm20	L425	L	V
720575940621654198	3	720575940629639802	T5b	L425	L	V
720575940634920043	3	720575940629639802	T5b	L425	L	V
720575940619120950	3	720575940629639802	C3	L425	L	V
720575940644993992	23	720575940629664890	CT1	L219	L	V
720575940618365113	9	720575940629664890	Mi4	L219	L	V
720575940623854349	4	720575940629664890	chunk-N.I.	L219	L	V
720575940613079781	3	720575940629664890	OA-AL2b2	L219	L	V
720575940617384507	5	720575940629664890	Tm1	L219	L	V
720575940632776505	4	720575940629664890	N.I.	L219	L	V
720575940599115951	3	720575940629664890	chunk-N.I.	L219	L	V
720575940606766793	3	720575940629664890	Tm2	L219	L	V
720575940643391648	3	720575940629664890	TmY17	L219	L	V
720575940641923291	3	720575940629664890	chunk-N.I.	L219	L	V
720575940633233633	3	720575940629664890	Tm20	L219	L	V
720575940644993992	21	720575940629821634	CT1	L88	L	V
720575940647332387	17	720575940629821634	Mi4	L88	L	V
720575940625999920	12	720575940629821634	N.I.	L88	L	V
720575940632983716	6	720575940629821634	Dm12	L88	L	V
720575940640606371	5	720575940629821634	TmY17	L88	L	V
720575940634960751	6	720575940629821634	C2	L88	L	V
720575940623328255	4	720575940629821634	Tm20	L88	L	V
720575940639497013	4	720575940629821634	ML1	L88	L	V
720575940622699400	3	720575940629821634	TmY15	L88	L	V
720575940617778571	3	720575940629821634	OA-AL2b2	L88	L	V
720575940621648500	3	720575940629821634	Tm13	L88	L	V
720575940619166774	3	720575940629821634	Mi4	L88	L	V
720575940621183727	13	720575940629886012	Mi4	L229	L	V
720575940612104290	5	720575940629886012	C3	L229	L	V
720575940644993992	5	720575940629886012	CT1	L229	L	V
720575940618401240	3	720575940629886012	Tm16	L229	L	V
720575940625883576	3	720575940629886012	PS125	L229	L	V
720575940618634018	3	720575940629886012	chunk-N.I.	L229	L	V
720575940646992692	31	720575940629907447	L3	L658	L	V
720575940614825618	20	720575940629907447	Mi4	L658	L	V
720575940613803378	11	720575940629907447	T5a	L658	L	V
720575940607658930	11	720575940629907447	Tm16	L658	L	V
720575940622397567	5	720575940629907447	Tm16	L658	L	V
720575940631518316	4	720575940629907447	ML1	L658	L	V
720575940632471891	4	720575940629907447	Tm20	L658	L	V
720575940620915079	3	720575940629907447	Dm12	L658	L	V
720575940628831760	4	720575940629907447	N.I.	L658	L	V
720575940631693871	4	720575940629907447	N.I.	L658	L	V
720575940659388801	33	720575940629938298	L3	L2	L	V
720575940644993992	15	720575940629938298	CT1	L2	L	V
720575940615238668	10	720575940629938298	Mi4	L2	L	V
720575940609780693	5	720575940629938298	Tm16	L2	L	V
720575940636607343	5	720575940629938298	C3	L2	L	V
720575940625018512	5	720575940629938298	L4	L2	L	V
720575940614237736	4	720575940629938298	Tm20	L2	L	V
720575940612520666	5	720575940629938298	Dm12	L2	L	V
720575940628312425	4	720575940629938298	Dm10	L2	L	V
720575940605245984	4	720575940629938298	TmY17	L2	L	V
720575940618464084	4	720575940629938298	TmY3	L2	L	V
720575940620975525	4	720575940629938298	Tm16	L2	L	V
720575940631339026	4	720575940629938298	Dm13	L2	L	V
720575940628041969	3	720575940629938298	Tm1	L2	L	V
720575940635065239	34	720575940629984055	Mi4	L46	L	D
720575940644993992	18	720575940629984055	CT1	L46	L	D
720575940630221250	15	720575940629984055	L3	L46	L	D
720575940623001599	7	720575940629984055	Tm16	L46	L	D
720575940626719065	6	720575940629984055	Tm16	L46	L	D
720575940623011113	6	720575940629984055	Tm1	L46	L	D
720575940615518114	4	720575940629984055	Dm12	L46	L	D
720575940625990032	5	720575940629984055	C3	L46	L	D
720575940620333504	4	720575940629984055	Tm20	L46	L	D
720575940615062690	3	720575940629984055	L4	L46	L	D
720575940614063783	36	720575940630149623	Tm1	L335	L	V
720575940644993992	25	720575940630149623	CT1	L335	L	V
720575940628040616	18	720575940630149623	Mi4	L335	L	V
720575940609616579	7	720575940630149623	Tm16	L335	L	V
720575940612101093	4	720575940630149623	Tm16	L335	L	V
720575940618368185	5	720575940630149623	Dm12	L335	L	V
720575940625883576	5	720575940630149623	PS125	L335	L	V
720575940616348722	3	720575940630149623	T5b	L335	L	V
720575940639047231	4	720575940630149623	ML1	L335	L	V
720575940613303318	4	720575940630149623	Tm20	L335	L	V
720575940626702128	4	720575940630149623	N.I.	L335	L	V
720575940615094678	30	720575940630292279	L3	L304	L	V
720575940644993992	16	720575940630292279	CT1	L304	L	V
720575940632125240	17	720575940630292279	Mi4	L304	L	V
720575940632306703	7	720575940630292279	Tm16	L304	L	V
720575940609780693	5	720575940630292279	Tm16	L304	L	V
720575940624769260	3	720575940630292279	T5c	L304	L	V
720575940625883576	5	720575940630292279	PS125	L304	L	V
720575940619259338	3	720575940630292279	chunk-N.I.	L304	L	V
720575940627258899	4	720575940630292279	Tm20	L304	L	V
720575940615748511	32	720575940630470876	L3	L94	L	V
720575940624936340	18	720575940630470876	Mi4	L94	L	V
720575940644993992	8	720575940630470876	CT1	L94	L	V
720575940632875857	7	720575940630470876	Tm16	L94	L	V
720575940620251375	6	720575940630470876	Tm16	L94	L	V
720575940617869798	4	720575940630470876	Tm16	L94	L	V
720575940621664091	3	720575940630470876	putative-fru-N.I.	L94	L	V
720575940636900975	3	720575940630470876	Tm20	L94	L	V
720575940621864102	3	720575940630470876	Dm12	L94	L	V
720575940625883576	3	720575940630470876	PS125	L94	L	V
720575940607592066	20	720575940630677612	Mi4	L374	L	V
720575940644993992	18	720575940630677612	CT1	L374	L	V
720575940621664091	8	720575940630677612	putative-fru-N.I.	L374	L	V
720575940625883576	5	720575940630677612	PS125	L374	L	V
720575940629010997	3	720575940630677612	Tm2	L374	L	V
720575940629930556	4	720575940630677612	Tm16	L374	L	V
720575940629595035	3	720575940630677612	Dm12	L374	L	V
720575940619448384	3	720575940630677612	C3	L374	L	V
720575940644993992	26	720575940630708183	CT1	L14	L	V
720575940626467258	14	720575940630708183	Mi4	L14	L	V
720575940629763966	11	720575940630708183	Tm16	L14	L	V
720575940626252848	5	720575940630708183	C3	L14	L	V
720575940604810976	4	720575940630708183	Tm20	L14	L	V
720575940615205073	4	720575940630708183	Dm12	L14	L	V
720575940637540238	5	720575940630708183	OA-AL2b2	L14	L	V
720575940621399974	4	720575940630708183	Tm16	L14	L	V
720575940643166500	3	720575940630708183	T5b	L14	L	V
720575940615435926	3	720575940630708183	Tm16	L14	L	V
720575940620793697	3	720575940630708183	Tm2	L14	L	V
720575940626064423	10	720575940630708183	L3	L14	L	V
720575940644993992	19	720575940630709719	CT1	L20	L	V
720575940631830469	24	720575940630709719	Mi4	L20	L	V
720575940621399974	11	720575940630709719	Tm16	L20	L	V
720575940622458356	7	720575940630709719	C2	L20	L	V
720575940635666367	8	720575940630709719	C3	L20	L	V
720575940624361991	4	720575940630709719	Dm10	L20	L	V
720575940637271214	5	720575940630709719	Dm12	L20	L	V
720575940644939208	4	720575940630709719	Dm12	L20	L	V
720575940629780031	5	720575940630709719	Tm20	L20	L	V
720575940610603332	4	720575940630709719	Tm16	L20	L	V
720575940624304903	5	720575940630709719	Tm16	L20	L	V
720575940628088074	5	720575940630709719	ML1	L20	L	V
720575940630568310	3	720575940630709719	T5b	L20	L	V
720575940629763966	3	720575940630709719	Tm16	L20	L	V
720575940615435926	3	720575940630709719	Tm16	L20	L	V
720575940615205073	4	720575940630709719	Dm12	L20	L	V
720575940640875129	4	720575940630709719	TmY17	L20	L	V
720575940615188626	3	720575940630709719	Dm12	L20	L	V
720575940609274307	28	720575940630710231	L3	L83	L	D
720575940629092395	21	720575940630710231	Mi4	L83	L	D
720575940644993992	16	720575940630710231	CT1	L83	L	D
720575940621818228	5	720575940630710231	L4	L83	L	D
720575940624003592	4	720575940630710231	Tm16	L83	L	D
720575940611998101	5	720575940630710231	Tm20	L83	L	D
720575940624612359	35	720575940630713559	N.I.	L90	L	V
720575940644993992	12	720575940630713559	CT1	L90	L	V
720575940627187581	12	720575940630713559	Mi4	L90	L	V
720575940613146218	9	720575940630713559	Tm16	L90	L	V
720575940606088369	5	720575940630713559	C3	L90	L	V
720575940620251375	3	720575940630713559	Tm16	L90	L	V
720575940620587992	3	720575940630713559	ML1	L90	L	V
720575940640606371	3	720575940630713559	TmY17	L90	L	V
720575940641605851	32	720575940630745704	L3	L239	L	V
720575940615745686	20	720575940630745704	Mi4	L239	L	V
720575940644993992	10	720575940630745704	CT1	L239	L	V
720575940617588369	4	720575940630745704	Tm16	L239	L	V
720575940642230005	5	720575940630745704	Tm1	L239	L	V
720575940620915079	5	720575940630745704	Dm12	L239	L	V
720575940633621293	4	720575940630745704	C3	L239	L	V
720575940618034978	3	720575940630745704	C3	L239	L	V
720575940624337079	18	720575940630913142	Mi4	L9	L	V
720575940644993992	15	720575940630913142	CT1	L9	L	V
720575940620975525	13	720575940630913142	Tm16	L9	L	V
720575940614366248	8	720575940630913142	Tm20	L9	L	V
720575940612520666	7	720575940630913142	Dm12	L9	L	V
720575940620105648	4	720575940630913142	Tm16	L9	L	V
720575940617778571	5	720575940630913142	OA-AL2b2	L9	L	V
720575940634563810	12	720575940630913142	Dm12	L9	L	V
720575940626746969	4	720575940630913142	Tm2	L9	L	V
720575940619273285	3	720575940630913142	C2	L9	L	V
720575940616190431	4	720575940630913142	Dm12	L9	L	V
720575940611086894	3	720575940630913142	TmY17	L9	L	V
720575940621955455	3	720575940630913142	T5b	L9	L	V
720575940618940443	3	720575940630913142	N.I.	L9	L	V
720575940621664091	3	720575940630913142	putative-fru-N.I.	L9	L	V
720575940625018512	3	720575940630913142	L4	L9	L	V
720575940628312425	3	720575940630913142	Dm10	L9	L	V
720575940625883576	3	720575940630913142	PS125	L9	L	V
720575940639559357	3	720575940630913142	ML1	L9	L	V
720575940644993992	16	720575940630998615	CT1	L347	L	V
720575940618564948	17	720575940630998615	Mi4	L347	L	V
720575940622768116	7	720575940630998615	Tm16	L347	L	V
720575940627775242	4	720575940630998615	Tm20	L347	L	V
720575940623886335	4	720575940630998615	C3	L347	L	V
720575940625883576	4	720575940630998615	PS125	L347	L	V
720575940640605811	3	720575940630998615	Dm13	L347	L	V
720575940633027724	4	720575940630998615	L4	L347	L	V
720575940639377990	3	720575940630998615	L4	L347	L	V
720575940615025810	3	720575940630998615	ML1	L347	L	V
720575940644993992	9	720575940631272908	CT1	L653	L	V
720575940624175367	8	720575940631272908	Mi4	L653	L	V
720575940610077252	7	720575940631272908	Tm16	L653	L	V
720575940625883576	5	720575940631272908	PS125	L653	L	V
720575940624214825	4	720575940631272908	Tm20	L653	L	V
720575940613162738	3	720575940631272908	Dm12	L653	L	V
720575940628987751	3	720575940631272908	C2	L653	L	V
720575940632772153	4	720575940631272908	N.I.	L653	L	V
720575940644993992	16	720575940631622743	CT1	L667	L	V
720575940615137703	15	720575940631622743	Mi4	L667	L	V
720575940635865242	4	720575940631622743	Tm20	L667	L	V
720575940627865496	6	720575940631622743	L4	L667	L	V
720575940618190566	3	720575940631622743	Dm12	L667	L	V
720575940613117667	32	720575940631737887	L3	L71	L	D
720575940618226717	25	720575940631737887	Mi4	L71	L	D
720575940644993992	15	720575940631737887	CT1	L71	L	D
720575940625883576	6	720575940631737887	PS125	L71	L	D
720575940644272032	6	720575940631737887	Tm16	L71	L	D
720575940617970900	5	720575940631737887	ML1	L71	L	D
720575940623493673	5	720575940631737887	TmY10	L71	L	D
720575940654075809	3	720575940631737887	C3	L71	L	D
720575940635047854	34	720575940631746090	L3	L31	L	D
720575940644993992	14	720575940631746090	CT1	L31	L	D
720575940612425946	10	720575940631746090	Mi4	L31	L	D
720575940613257330	5	720575940631746090	Tm1	L31	L	D
720575940617970900	4	720575940631746090	ML1	L31	L	D
720575940621125211	3	720575940631746090	Mi13	L31	L	D
720575940605786144	3	720575940631746090	Mi4	L31	L	D
720575940619620811	3	720575940631746090	Mi13	L31	L	D
720575940625354573	22	720575940631897192	Mi4	L485	L	V
720575940644993992	18	720575940631897192	CT1	L485	L	V
720575940624617264	4	720575940631897192	TmY17	L485	L	V
720575940612408499	3	720575940631897192	Tm16	L485	L	V
720575940625280807	4	720575940631897192	C2	L485	L	V
720575940622901757	5	720575940631897192	Tm1	L485	L	V
720575940628694600	7	720575940631897192	chunk-N.I.	L485	L	V
720575940629482575	3	720575940631897192	Tm20	L485	L	V
720575940625883576	3	720575940631897192	PS125	L485	L	V
720575940619418270	29	720575940631980103	L3	L164	L	D
720575940624736509	11	720575940631980103	Mi4	L164	L	D
720575940644993992	8	720575940631980103	CT1	L164	L	D
720575940618173140	6	720575940631980103	C3	L164	L	D
720575940624007721	4	720575940631980103	ML1	L164	L	D
720575940635168663	4	720575940631980103	Tm16	L164	L	D
720575940626893242	3	720575940631980103	Dm12	L164	L	D
720575940612928947	25	720575940632052299	Mi4	L469	L	V
720575940644993992	19	720575940632052299	CT1	L469	L	V
720575940620981440	5	720575940632052299	Mi4	L469	L	V
720575940625883576	5	720575940632052299	PS125	L469	L	V
720575940612057317	3	720575940632052299	Tm16	L469	L	V
720575940605382176	5	720575940632052299	Tm1	L469	L	V
720575940627558991	4	720575940632052299	Tm16	L469	L	V
720575940639737971	3	720575940632052299	C3	L469	L	V
720575940624390291	3	720575940632052299	Dm12	L469	L	V
720575940622965462	3	720575940632052299	L4	L469	L	V
720575940621664091	3	720575940632052299	putative-fru-N.I.	L469	L	V
720575940622726664	22	720575940632125251	L3	L120	L	D
720575940644993992	11	720575940632125251	CT1	L120	L	D
720575940641476341	10	720575940632125251	Mi4	L120	L	D
720575940626513816	4	720575940632125251	Tm16	L120	L	D
720575940621567526	5	720575940632125251	TmY13	L120	L	D
720575940626737040	4	720575940632125251	Dm12	L120	L	D
720575940625883576	3	720575940632125251	PS125	L120	L	D
720575940604994272	3	720575940632125251	N.I.	L120	L	D
720575940651103222	3	720575940632125251	N.I.	L120	L	D
720575940644993992	18	720575940632293969	CT1	L384	L	V
720575940615557343	18	720575940632293969	N.I.	L384	L	V
720575940619683288	16	720575940632293969	Mi4	L384	L	V
720575940631294156	7	720575940632293969	TmY17	L384	L	V
720575940621535085	3	720575940632293969	N.I.	L384	L	V
720575940620667271	4	720575940632293969	Mi10	L384	L	V
720575940634425113	3	720575940632293969	N.I.	L384	L	V
720575940630549820	3	720575940632293969	Tm16	L384	L	V
720575940621450176	3	720575940632293969	Dm12	L384	L	V
720575940626313264	38	720575940632581540	L3	L332	L	V
720575940644993992	23	720575940632581540	CT1	L332	L	V
720575940618527045	16	720575940632581540	Mi4	L332	L	V
720575940627301970	4	720575940632581540	Tm16	L332	L	V
720575940645075656	4	720575940632581540	C2	L332	L	V
720575940627558991	3	720575940632581540	Tm16	L332	L	V
720575940616553282	3	720575940632581540	C3	L332	L	V
720575940636467086	30	720575940632803228	L3	L668	L	D
720575940619720257	14	720575940632803228	Mi4	L668	L	D
720575940644993992	10	720575940632803228	CT1	L668	L	D
720575940613025765	3	720575940632803228	Tm16	L668	L	D
720575940614753938	7	720575940632803228	Mi4	L668	L	D
720575940620778832	5	720575940632803228	Dm12	L668	L	D
720575940625873907	3	720575940632803228	Tm1	L668	L	D
720575940644993992	25	720575940632841555	CT1	L436	L	V
720575940647338019	10	720575940632841555	Mi4	L436	L	V
720575940622685534	7	720575940632841555	Tm16	L436	L	V
720575940607262217	4	720575940632841555	N.I.	L436	L	V
720575940639376693	3	720575940632841555	Tm16	L436	L	V
720575940620105648	3	720575940632841555	Tm16	L436	L	V
720575940617778571	3	720575940632841555	OA-AL2b2	L436	L	V
720575940624850108	26	720575940632875551	L3	L419	L	D
720575940655171233	17	720575940632875551	Mi4	L419	L	D
720575940644993992	4	720575940632875551	CT1	L419	L	D
720575940612786069	4	720575940632875551	Tm16	L419	L	D
720575940613700978	4	720575940632875551	Dm12	L419	L	D
720575940632845476	3	720575940632875551	Mt-N.I.	L419	L	D
720575940630666327	3	720575940632875551	Tm16	L419	L	D
720575940644993992	23	720575940632978605	CT1	L671	L	V
720575940618981460	17	720575940632978605	N.I.	L671	L	V
720575940629888759	14	720575940632978605	Mi4	L671	L	V
720575940628075944	8	720575940632978605	Tm5c	L671	L	V
720575940620911017	6	720575940632978605	C3	L671	L	V
720575940625883576	5	720575940632978605	PS125	L671	L	V
720575940630489029	3	720575940632978605	Tm16	L671	L	V
720575940625489336	4	720575940632978605	N.I.	L671	L	V
720575940630494838	3	720575940632978605	Tm20	L671	L	V
720575940612539545	3	720575940632978605	ML1	L671	L	V
720575940621959201	22	720575940632987987	L3	L132	L	D
720575940625007945	10	720575940632987987	Mi4	L132	L	D
720575940644993992	5	720575940632987987	CT1	L132	L	D
720575940621357155	3	720575940632987987	L4	L132	L	D
720575940622071813	36	720575940633161005	L3	L32	L	D
720575940620492737	23	720575940633161005	Mi4	L32	L	D
720575940644993992	16	720575940633161005	CT1	L32	L	D
720575940629105155	10	720575940633161005	C3	L32	L	D
720575940618986119	10	720575940633161005	Tm20	L32	L	D
720575940626712506	5	720575940633161005	Dm20	L32	L	D
720575940625883576	5	720575940633161005	PS125	L32	L	D
720575940612785557	5	720575940633161005	Tm16	L32	L	D
720575940617982676	3	720575940633161005	Mi4	L32	L	D
720575940626719065	4	720575940633161005	Tm16	L32	L	D
720575940634518241	3	720575940633161005	Dm12	L32	L	D
720575940624377015	33	720575940633397677	L3	L17	L	V
720575940644993992	22	720575940633397677	CT1	L17	L	V
720575940627731210	24	720575940633397677	Mi4	L17	L	V
720575940631683087	6	720575940633397677	Tm16	L17	L	V
720575940609481993	6	720575940633397677	C2	L17	L	V
720575940624304903	6	720575940633397677	Tm16	L17	L	V
720575940618144596	6	720575940633397677	Tm20	L17	L	V
720575940625154035	4	720575940633397677	C3	L17	L	V
720575940615188626	3	720575940633397677	Dm12	L17	L	V
720575940625883576	5	720575940633397677	PS125	L17	L	V
720575940630444926	3	720575940633397677	Tm1	L17	L	V
720575940630536147	3	720575940633397677	Mi13	L17	L	V
720575940629763966	3	720575940633397677	Tm16	L17	L	V
720575940616540859	4	720575940633397677	L4	L17	L	V
720575940625147576	3	720575940633397677	Tm2	L17	L	V
720575940625826448	3	720575940633397677	L5	L17	L	V
720575940625214986	27	720575940633399213	L3	L89	L	V
720575940649894777	24	720575940633399213	Mi4	L89	L	V
720575940644993992	9	720575940633399213	CT1	L89	L	V
720575940625883576	7	720575940633399213	PS125	L89	L	V
720575940622441174	7	720575940633399213	C3	L89	L	V
720575940621033563	5	720575940633399213	L4	L89	L	V
720575940638726746	3	720575940633399213	Tm16	L89	L	V
720575940620587992	4	720575940633399213	ML1	L89	L	V
720575940637757150	4	720575940633399213	Mi4	L89	L	V
720575940615089002	4	720575940633399213	Tm20	L89	L	V
720575940613146218	3	720575940633399213	Tm16	L89	L	V
720575940629721687	24	720575940633403053	L3	L10	L	V
720575940644993992	18	720575940633403053	CT1	L10	L	V
720575940631241291	15	720575940633403053	Mi4	L10	L	V
720575940620375489	6	720575940633403053	Tm16	L10	L	V
720575940628459014	6	720575940633403053	C3	L10	L	V
720575940606823625	3	720575940633403053	C2	L10	L	V
720575940661086337	4	720575940633403053	Dm12	L10	L	V
720575940634446176	4	720575940633403053	L4	L10	L	V
720575940627301970	5	720575940633403053	Tm16	L10	L	V
720575940622861481	3	720575940633403053	N.I.	L10	L	V
720575940621610734	26	720575940633427426	L3	L150	L	D
720575940644993992	19	720575940633427426	CT1	L150	L	D
720575940620717702	7	720575940633427426	Mi4	L150	L	D
720575940640635763	4	720575940633427426	Tm20	L150	L	D
720575940627873149	3	720575940633427426	C2	L150	L	D
720575940628762267	3	720575940633427426	Tm16	L150	L	D
720575940621399472	3	720575940633427426	Tm2	L150	L	D
720575940635958111	3	720575940633427426	Dm12	L150	L	D
720575940620357797	24	720575940633569709	Mi4	L174	L	D
720575940619434142	25	720575940633569709	L3	L174	L	D
720575940644993992	8	720575940633569709	CT1	L174	L	D
720575940626175242	4	720575940633569709	Tm16	L174	L	D
720575940625883576	5	720575940633569709	PS125	L174	L	D
720575940611354414	5	720575940633569709	Tm20	L174	L	D
720575940614305745	4	720575940633569709	C3	L174	L	D
720575940613420005	4	720575940633569709	ML1	L174	L	D
720575940628762267	4	720575940633569709	Tm16	L174	L	D
720575940638044250	3	720575940633569709	Tm5c	L174	L	D
720575940645912174	3	720575940633569709	Tm16	L174	L	D
720575940622113886	36	720575940633767906	L3	L53	L	D
720575940607321474	19	720575940633767906	Mi4	L53	L	D
720575940644993992	16	720575940633767906	CT1	L53	L	D
720575940637806682	5	720575940633767906	Tm20	L53	L	D
720575940625883576	4	720575940633767906	PS125	L53	L	D
720575940623001599	5	720575940633767906	Tm16	L53	L	D
720575940628922886	5	720575940633767906	Dm12	L53	L	D
720575940619926181	5	720575940633767906	C3	L53	L	D
720575940613079781	3	720575940633767906	OA-AL2b2	L53	L	D
720575940627902632	3	720575940633767906	T5b	L53	L	D
720575940628177234	3	720575940633767906	Dm12	L53	L	D
720575940619055643	24	720575940634124896	N.I.	L621	L	V
720575940644993992	21	720575940634124896	CT1	L621	L	V
720575940622135113	19	720575940634124896	Mi4	L621	L	V
720575940630489029	3	720575940634124896	Tm16	L621	L	V
720575940592595408	4	720575940634124896	chunk-N.I.	L621	L	V
720575940621489574	3	720575940634124896	Tm20	L621	L	V
720575940621064128	3	720575940634124896	N.I.	L621	L	V
720575940636968303	3	720575940634124896	Dm12	L621	L	V
720575940625883576	3	720575940634124896	PS125	L621	L	V
720575940630473922	3	720575940634124896	ML1	L621	L	V
720575940628696263	19	720575940634864479	Mi4	L306	L	V
720575940644993992	14	720575940634864479	CT1	L306	L	V
720575940647834676	11	720575940634864479	N.I.	L306	L	V
720575940616550913	4	720575940634864479	TmY17	L306	L	V
720575940610750050	6	720575940634864479	C2	L306	L	V
720575940646093678	6	720575940634864479	Tm16	L306	L	V
720575940625883576	4	720575940634864479	PS125	L306	L	V
720575940632348068	22	720575940634912142	L3	L586	L	D
720575940644993992	11	720575940634912142	CT1	L586	L	D
720575940630186059	9	720575940634912142	Mi4	L586	L	D
720575940613079781	3	720575940634912142	OA-AL2b2	L586	L	D
720575940625883576	4	720575940634912142	PS125	L586	L	D
720575940626727196	5	720575940634912142	Tm1	L586	L	D
720575940621726726	3	720575940634912142	Mi4	L586	L	D
720575940613838819	3	720575940634912142	C2	L586	L	D
720575940620773200	3	720575940634912142	Mi13	L586	L	D
720575940644993992	14	720575940634968160	CT1	L216	L	D
720575940646486819	11	720575940634968160	L3	L216	L	D
720575940630532303	5	720575940634968160	Tm16	L216	L	D
720575940625889319	5	720575940634968160	Mi4	L216	L	D
720575940625646524	3	720575940634968160	ML1	L216	L	D
720575940609593097	3	720575940634968160	Dm12	L216	L	D
720575940625808398	19	720575940635097498	Mi4	L676	L	D
720575940609744323	22	720575940635097498	L3	L676	L	D
720575940644993992	11	720575940635097498	CT1	L676	L	D
720575940623261365	5	720575940635097498	Tm16	L676	L	D
720575940626578887	3	720575940635097498	Tm1	L676	L	D
720575940623377407	3	720575940635097498	Mi4	L676	L	D
720575940627978236	27	720575940635104447	L3	L657	L	D
720575940644993992	15	720575940635104447	CT1	L657	L	D
720575940622290977	15	720575940635104447	Mi4	L657	L	D
720575940616149772	5	720575940635104447	Tm1	L657	L	D
720575940625311496	4	720575940635104447	Tm16	L657	L	D
720575940637401701	4	720575940635104447	C2	L657	L	D
720575940632212527	18	720575940635106912	L3	L297	L	D
720575940644993992	14	720575940635106912	CT1	L297	L	D
720575940624736231	12	720575940635106912	Mi4	L297	L	D
720575940623261365	6	720575940635106912	Tm16	L297	L	D
720575940588533363	3	720575940635106912	chunk-N.I.	L297	L	D
720575940628557564	4	720575940635106912	Tm5Y	L297	L	D
720575940612775829	4	720575940635106912	ML1	L297	L	D
720575940623919300	3	720575940635106912	Tm20	L297	L	D
720575940635629748	3	720575940635106912	TmY11	L297	L	D
720575940644993992	18	720575940635159136	CT1	L594	L	V
720575940613065907	11	720575940635159136	Mi4	L594	L	V
720575940611395448	4	720575940635159136	OA-AL2b2	L594	L	V
720575940625441772	31	720575940635236447	L3	L48	L	D
720575940635162047	27	720575940635236447	Mi4	L48	L	D
720575940644993992	20	720575940635236447	CT1	L48	L	D
720575940628005007	5	720575940635236447	Tm16	L48	L	D
720575940629231212	7	720575940635236447	C3	L48	L	D
720575940629393307	4	720575940635236447	Tm20	L48	L	D
720575940624928270	6	720575940635236447	Mi13	L48	L	D
720575940610671428	6	720575940635236447	L4	L48	L	D
720575940627870741	3	720575940635236447	Mi4	L48	L	D
720575940613079781	3	720575940635236447	OA-AL2b2	L48	L	D
720575940630947602	3	720575940635236447	Tm16	L48	L	D
720575940629098695	3	720575940635236447	Mi13	L48	L	D
720575940626565424	3	720575940635236447	ML1	L48	L	D
720575940644993992	21	720575940635543220	CT1	L277	L	V
720575940645260910	6	720575940635543220	Mi4	L277	L	V
720575940661086337	4	720575940635543220	Dm12	L277	L	V
720575940639559357	5	720575940635543220	ML1	L277	L	V
720575940604721120	4	720575940635543220	Tm20	L277	L	V
720575940615614395	4	720575940635543220	TmY17	L277	L	V
720575940618330717	3	720575940635543220	C3	L277	L	V
720575940620975525	4	720575940635543220	Tm20	L277	L	V
720575940622989338	4	720575940635543220	N.I.	L277	L	V
720575940644993992	30	720575940635625652	CT1	L27	L	V
720575940629537999	18	720575940635625652	Mi4	L27	L	V
720575940629582441	14	720575940635625652	N.I.	L27	L	V
720575940638933045	8	720575940635625652	Tm16	L27	L	V
720575940645949550	7	720575940635625652	Tm20	L27	L	V
720575940660608129	3	720575940635625652	Tm16	L27	L	V
720575940621399974	7	720575940635625652	Tm16	L27	L	V
720575940628088074	4	720575940635625652	ML1	L27	L	V
720575940632492625	33	720575940635760495	L3	L235	L	V
720575940644993992	29	720575940635760495	CT1	L235	L	V
720575940620683456	17	720575940635760495	Mi4	L235	L	V
720575940632988205	5	720575940635760495	C3	L235	L	V
720575940616398790	3	720575940635760495	Tm16	L235	L	V
720575940624094163	4	720575940635760495	chunk-N.I.	L235	L	V
720575940626292798	32	720575940635947895	L3	L624	L	D
720575940622669328	21	720575940635947895	Mi4	L624	L	D
720575940644993992	19	720575940635947895	CT1	L624	L	D
720575940635196607	7	720575940635947895	Tm16	L624	L	D
720575940646355508	4	720575940635947895	Tm16	L624	L	D
720575940612776853	5	720575940635947895	C3	L624	L	D
720575940639878333	3	720575940635947895	TmY10	L624	L	D
720575940611767672	3	720575940635947895	Tm16	L624	L	D
720575940633301474	21	720575940636278414	L3	L351	L	D
720575940644993992	14	720575940636278414	CT1	L351	L	D
720575940618074369	11	720575940636278414	Mi4	L351	L	D
720575940639214918	4	720575940636278414	Tm16	L351	L	D
720575940637103735	5	720575940636278414	C2	L351	L	D
720575940623747260	4	720575940636278414	Tm1	L351	L	D
720575940618416614	4	720575940636278414	Dm12	L351	L	D
720575940627314569	29	720575940636624356	L3	L105	L	D
720575940644993992	22	720575940636624356	CT1	L105	L	D
720575940625741799	15	720575940636624356	Mi4	L105	L	D
720575940609597379	4	720575940636624356	Tm16	L105	L	D
720575940661043073	3	720575940636624356	Dm12	L105	L	D
720575940621016001	4	720575940636624356	C2	L105	L	D
720575940625883576	3	720575940636624356	PS125	L105	L	D
720575940621016046	3	720575940636624356	Tm16	L105	L	D
720575940644993992	16	720575940636844718	CT1	L523	L	V
720575940625124587	4	720575940636844718	Tm16	L523	L	V
720575940618942548	8	720575940636844718	N.I.	L523	L	V
720575940612740722	3	720575940636844718	Mi4	L523	L	V
720575940617969501	4	720575940636844718	ML1	L523	L	V
720575940625883576	3	720575940636844718	PS125	L523	L	V
720575940604585662	20	720575940637150821	L3	L118	L	D
720575940644993992	17	720575940637150821	CT1	L118	L	D
720575940622052869	13	720575940637150821	Mi4	L118	L	D
720575940630947602	3	720575940637150821	Tm16	L118	L	D
720575940638965055	3	720575940637150821	Tm16	L118	L	D
720575940630132862	3	720575940637150821	Tm1	L118	L	D
720575940638522202	3	720575940637150821	C2	L118	L	D
720575940635874714	15	720575940637859162	Mi4	L263	L	D
720575940644993992	9	720575940637859162	CT1	L263	L	D
720575940619973323	3	720575940637859162	Tm16	L263	L	D
720575940629373958	3	720575940637859162	C3	L263	L	D
720575940623766822	3	720575940637859162	Tm16	L263	L	D
720575940631510034	17	720575940638381801	Mi4	L300	L	V
720575940644993992	17	720575940638381801	CT1	L300	L	V
720575940615435926	10	720575940638381801	Tm16	L300	L	V
720575940628657095	12	720575940638381801	N.I.	L300	L	V
720575940610603332	5	720575940638381801	Tm16	L300	L	V
720575940626515484	6	720575940638381801	C3	L300	L	V
720575940629652995	6	720575940638381801	Tm16	L300	L	V
720575940620490405	3	720575940638381801	Tm2	L300	L	V
720575940617778571	3	720575940638381801	OA-AL2b2	L300	L	V
720575940612254670	4	720575940638381801	N.I.	L300	L	V
720575940608700117	21	720575940638891683	L3	L16	L	V
720575940644993992	18	720575940638891683	CT1	L16	L	V
720575940615112401	15	720575940638891683	Mi4	L16	L	V
720575940644710600	8	720575940638891683	TmY17	L16	L	V
720575940605508320	8	720575940638891683	Tm20	L16	L	V
720575940628088074	4	720575940638891683	ML1	L16	L	V
720575940621399974	3	720575940638891683	Tm16	L16	L	V
720575940644993992	23	720575940639285813	CT1	L325	L	V
720575940627142552	14	720575940639285813	Mi4	L325	L	V
720575940625883576	4	720575940639285813	PS125	L325	L	V
720575940630087383	5	720575940639285813	Tm16	L325	L	V
720575940633737133	3	720575940639285813	C3	L325	L	V
720575940623582404	4	720575940639285813	chunk-N.I.	L325	L	V
720575940625412843	21	720575940639285813	N.I.	L325	L	V
720575940611437518	23	720575940639351349	L3	L370	L	D
720575940625280700	19	720575940639351349	Mi4	L370	L	D
720575940644993992	7	720575940639351349	CT1	L370	L	D
720575940624155317	4	720575940639351349	T2	L370	L	D
720575940639162175	4	720575940639351349	Tm20	L370	L	D
720575940612109922	5	720575940639351349	chunk-N.I.	L370	L	D
720575940661113473	4	720575940639351349	Tm16	L370	L	D
720575940638246746	3	720575940639351349	N.I.	L370	L	D
720575940629915770	36	720575940639463101	L3	L21	L	V
720575940607497929	18	720575940639463101	Mi4	L21	L	V
720575940644993992	15	720575940639463101	CT1	L21	L	V
720575940621664091	6	720575940639463101	putative-fru-N.I.	L21	L	V
720575940611684728	4	720575940639463101	Tm2	L21	L	V
720575940637271214	5	720575940639463101	Dm12	L21	L	V
720575940660608129	4	720575940639463101	Tm16	L21	L	V
720575940625883576	3	720575940639463101	PS125	L21	L	V
720575940629478811	3	720575940639463101	C3	L21	L	V
720575940618461723	3	720575940639463101	Mi1	L21	L	V
720575940628709800	3	720575940639463101	Dm12	L21	L	V
720575940619370560	4	720575940639463101	Tm20	L21	L	V
720575940624304903	3	720575940639463101	Tm16	L21	L	V
720575940633332307	3	720575940639463101	Dm10	L21	L	V
720575940632848943	3	720575940639463101	Tm1	L21	L	V
720575940627168830	4	720575940639463101	Dm12	L21	L	V
720575940644993992	21	720575940639751741	CT1	L129	L	D
720575940632259399	18	720575940639751741	L3	L129	L	D
720575940632544568	17	720575940639751741	Mi4	L129	L	D
720575940618640212	7	720575940639751741	Tm16	L129	L	D
720575940625239224	3	720575940639751741	Tm20	L129	L	D
720575940624632649	11	720575940639866064	Mi4	L377	L	V
720575940629827115	11	720575940639866064	N.I.	L377	L	V
720575940644993992	8	720575940639866064	CT1	L377	L	V
720575940628806659	5	720575940639866064	Tm16	L377	L	V
720575940613079781	3	720575940639866064	OA-AL2b2	L377	L	V
720575940628974608	25	720575940640110670	L3	L646	L	D
720575940616330802	17	720575940640110670	Mi4	L646	L	D
720575940644993992	14	720575940640110670	CT1	L646	L	D
720575940625883576	5	720575940640110670	PS125	L646	L	D
720575940626513816	5	720575940640110670	Tm16	L646	L	D
720575940625442535	4	720575940640110670	ML1	L646	L	D
720575940630104064	3	720575940640110670	Tm16	L646	L	D
720575940622117040	3	720575940640110670	Dm12	L646	L	D
720575940609448899	25	720575940640141885	L3	L115	L	D
720575940627819025	15	720575940640141885	Mi4	L115	L	D
720575940644993992	13	720575940640141885	CT1	L115	L	D
720575940638919002	5	720575940640141885	Tm16	L115	L	D
720575940628321658	4	720575940640141885	TmY17	L115	L	D
720575940626793104	4	720575940640141885	chunk-N.I.	L115	L	D
720575940627372290	4	720575940640141885	Dm12	L115	L	D
720575940629152335	3	720575940640141885	Tm8	L115	L	D
720575940624537094	4	720575940640141885	N.I.	L115	L	D
720575940617551321	24	720575940640347520	Mi4	L406	L	D
720575940635735407	20	720575940640347520	L3	L406	L	D
720575940644993992	12	720575940640347520	CT1	L406	L	D
720575940618787668	7	720575940640347520	C3	L406	L	D
720575940611395448	3	720575940640347520	OA-AL2b2	L406	L	D
720575940638763748	3	720575940640347520	Dm12	L406	L	D
720575940628117703	3	720575940640347520	Mi13	L406	L	D
720575940622292905	21	720575940640608889	Mi4	L420	L	V
720575940624421875	21	720575940640608889	L3	L420	L	V
720575940644993992	12	720575940640608889	CT1	L420	L	V
720575940615347874	9	720575940640608889	Tm16	L420	L	V
720575940627898706	3	720575940640608889	ML1	L420	L	V
720575940627714325	4	720575940640608889	C3	L420	L	V
720575940605884350	3	720575940640608889	N.I.	L420	L	V
720575940625956042	32	720575940640704464	L3	L398	L	D
720575940642386395	27	720575940640704464	Mi4	L398	L	D
720575940644993992	8	720575940640704464	CT1	L398	L	D
720575940639451189	6	720575940640704464	L4	L398	L	D
720575940625311496	4	720575940640704464	Tm16	L398	L	D
720575940628817963	3	720575940640704464	Mi4	L398	L	D
720575940630119271	4	720575940640704464	Dm12	L398	L	D
720575940636776846	4	720575940640704464	TmY17	L398	L	D
720575940625883576	3	720575940640704464	PS125	L398	L	D
720575940625442535	3	720575940640704464	ML1	L398	L	D
720575940611917426	3	720575940640704464	C3	L398	L	D
720575940621144513	3	720575940640704464	N.I.	L398	L	D
720575940622753057	3	720575940640704464	N.I.	L398	L	D
720575940617676637	47	720575940641033205	L3	L348	L	V
720575940632607116	22	720575940641033205	Mi4	L348	L	V
720575940644993992	11	720575940641033205	CT1	L348	L	V
720575940609597379	11	720575940641033205	Tm16	L348	L	V
720575940626803714	4	720575940641033205	Tm16	L348	L	V
720575940631646551	4	720575940641033205	Tm2	L348	L	V
720575940630763898	3	720575940641033205	Dm3	L348	L	V
720575940634603033	3	720575940641033205	C3	L348	L	V
720575940627932932	3	720575940641033205	Tm1	L348	L	V
[truncated: 2,540 more rows]

## Sheet: Figure 5a,b,c,d,e
presynaptic_ID	counts	postsynaptic_ID	symbol	optic_lobe_id	hemisphere	dorso-ventral
720575940626612784	31	720575940603701472	L3	L568	L	V
720575940644993992	10	720575940603701472	CT1	L568	L	V
720575940608936131	10	720575940603701472	Mi4	L568	L	V
720575940617891558	6	720575940603701472	Tm16	L568	L	V
720575940647567156	4	720575940603701472	Me-Lo-2-N.I.	L568	L	V
720575940631040207	4	720575940603701472	C3	L568	L	V
720575940623038166	3	720575940603701472	Me-Lo-2-N.I.	L568	L	V
720575940632987729	3	720575940603701472	Dm12	L568	L	V
720575940644993992	15	720575940605651302	CT1	L649	L	V
720575940639494965	15	720575940605651302	Mi4	L649	L	V
720575940631822533	17	720575940605651302	N.I.	L649	L	V
720575940626476606	5	720575940605651302	Tm16	L649	L	V
720575940621386843	3	720575940605651302	Dm12	L649	L	V
720575940610336963	4	720575940605651302	Tm5c	L649	L	V
720575940621946248	3	720575940605651302	ML1	L649	L	V
720575940626214437	4	720575940605651302	chunk-N.I.	L649	L	V
720575940629467842	3	720575940605651302	Tm16	L649	L	V
720575940624670612	3	720575940605651302	Tm20	L649	L	V
720575940610828152	3	720575940605651302	Tm16	L649	L	V
720575940618307141	22	720575940606056550	L3	L456	L	D
720575940644993992	14	720575940606056550	CT1	L456	L	D
720575940614164647	5	720575940606056550	Mi4	L456	L	D
720575940637968752	3	720575940606056550	chunk-N.I.	L456	L	D
720575940622019866	3	720575940606056550	N.I.	L456	L	D
720575940621776929	25	720575940606074558	L3	L593	L	D
720575940621885823	11	720575940606074558	Mi4	L593	L	D
720575940644993992	5	720575940606074558	CT1	L593	L	D
720575940631843343	5	720575940606074558	Tm20	L593	L	D
720575940637216398	3	720575940606074558	ML1	L593	L	D
720575940625883576	3	720575940606074558	PS125	L593	L	D
720575940623261365	3	720575940606074558	Tm16	L593	L	D
720575940644993992	27	720575940606537929	CT1	L410	L	V
720575940610678062	13	720575940606537929	Mi4	L410	L	V
720575940624326026	5	720575940606537929	N.I.	L410	L	V
720575940630869248	6	720575940606537929	N.I.	L410	L	V
720575940621664091	4	720575940606537929	putative-fru-N.I.	L410	L	V
720575940616595980	3	720575940606537929	Tm16	L410	L	V
720575940627301970	3	720575940606537929	Tm16	L410	L	V
720575940639813454	3	720575940606537929	Tm20	L410	L	V
720575940617102532	3	720575940606537929	chunk-N.I.	L410	L	V
720575940626134474	36	720575940607963716	L3	L100	L	V
720575940644993992	21	720575940607963716	CT1	L100	L	V
720575940615852959	22	720575940607963716	Mi4	L100	L	V
720575940621864102	5	720575940607963716	Dm12	L100	L	V
720575940625883576	6	720575940607963716	PS125	L100	L	V
720575940613602797	3	720575940607963716	Tm16	L100	L	V
720575940633008223	3	720575940607963716	Tm2	L100	L	V
720575940620899055	3	720575940607963716	Tm20	L100	L	V
720575940623301912	3	720575940607963716	TmY17	L100	L	V
720575940646494755	3	720575940607963716	N.I.	L100	L	V
720575940629075023	32	720575940608526601	Mi4	L81	L	D
720575940626217316	28	720575940608526601	L3	L81	L	D
720575940644993992	23	720575940608526601	CT1	L81	L	D
720575940640543320	14	720575940608526601	Tm16	L81	L	D
720575940625883576	8	720575940608526601	PS125	L81	L	D
720575940612420594	6	720575940608526601	Tm1	L81	L	D
720575940618011622	5	720575940608526601	Tm20	L81	L	D
720575940613354979	4	720575940608526601	L3	L81	L	D
720575940638632794	3	720575940608526601	Mi4	L81	L	D
720575940626732848	22	720575940608632587	L3	L632	L	V
720575940644993992	18	720575940608632587	CT1	L632	L	V
720575940615717526	14	720575940608632587	Mi4	L632	L	V
720575940616028210	5	720575940608632587	Tm16	L632	L	V
720575940621664091	6	720575940608632587	putative-fru-N.I.	L632	L	V
720575940623087251	4	720575940608632587	N.I.	L632	L	V
720575940638455262	4	720575940608632587	Dm12	L632	L	V
720575940625124587	4	720575940608632587	Tm16	L632	L	V
720575940614783911	3	720575940608632587	Tm20	L632	L	V
720575940644993992	26	720575940609123267	CT1	L191	L	D
720575940614575527	29	720575940609123267	L3	L191	L	D
720575940609770691	16	720575940609123267	Mi4	L191	L	D
720575940626175242	7	720575940609123267	Tm16	L191	L	D
720575940620588248	7	720575940609123267	Dm12	L191	L	D
720575940626488894	4	720575940609123267	L4	L191	L	D
720575940621968449	3	720575940609123267	Tm16	L191	L	D
720575940624367764	3	720575940609123267	C3	L191	L	D
720575940612566385	31	720575940610148676	L3	L317	L	V
720575940644993992	25	720575940610148676	CT1	L317	L	V
720575940620454309	23	720575940610148676	Mi4	L317	L	V
720575940629652995	7	720575940610148676	Tm16	L317	L	V
720575940633814297	5	720575940610148676	Tm1	L317	L	V
720575940639584189	3	720575940610148676	chunk-N.I.	L317	L	V
720575940628070163	21	720575940610703224	Mi4	L441	L	V
720575940644993992	17	720575940610703224	CT1	L441	L	V
720575940630765783	7	720575940610703224	Tm16	L441	L	V
720575940602000619	3	720575940610703224	chunk-N.I.	L441	L	V
720575940621664091	3	720575940610703224	putative-fru-N.I.	L441	L	V
720575940627113067	3	720575940610703224	chunk-N.I.	L441	L	V
720575940620473620	4	720575940610703224	Tm1	L441	L	V
720575940629341339	28	720575940610854776	L3	L665	L	D
720575940644993992	19	720575940610854776	CT1	L665	L	D
720575940614990511	7	720575940610854776	C3	L665	L	D
720575940628227324	9	720575940610854776	Mi4	L665	L	D
720575940625883576	3	720575940610854776	PS125	L665	L	D
720575940640343384	3	720575940610854776	Tm16	L665	L	D
720575940626055216	3	720575940610854776	Tm1	L665	L	D
720575940632068931	3	720575940610854776	Tm20	L665	L	D
720575940618607680	16	720575940611032530	L3	L409	L	D
720575940625928464	13	720575940611032530	Mi4	L409	L	D
720575940644993992	11	720575940611032530	CT1	L409	L	D
720575940612786069	4	720575940611032530	Tm16	L409	L	D
720575940624985700	28	720575940612306650	L3	L35	L	D
720575940644993992	17	720575940612306650	CT1	L35	L	D
720575940632418605	15	720575940612306650	Mi4	L35	L	D
720575940626719065	5	720575940612306650	Tm16	L35	L	D
720575940617817181	5	720575940612306650	Tm1	L35	L	D
720575940632171724	3	720575940612306650	TmY17	L35	L	D
720575940626565424	3	720575940612306650	ML1	L35	L	D
720575940629804699	3	720575940612306650	C3	L35	L	D
720575940630016450	3	720575940612306650	Tm2	L35	L	D
720575940616775508	15	720575940612939634	L3	L345	L	D
720575940627061178	15	720575940612939634	Mi4	L345	L	D
720575940644993992	10	720575940612939634	CT1	L345	L	D
720575940623261365	5	720575940612939634	Tm16	L345	L	D
720575940622578089	4	720575940612939634	L4	L345	L	D
720575940644993992	21	720575940613194467	CT1	L489	L	V
720575940618324061	8	720575940613194467	Mi4	L489	L	V
720575940630028023	4	720575940613194467	Tm20	L489	L	V
720575940617778571	5	720575940613194467	OA-AL2b2	L489	L	V
720575940617995494	3	720575940613194467	N.I.	L489	L	V
720575940624235817	7	720575940613194467	chunk-N.I.	L489	L	V
720575940643861152	35	720575940613239794	N.I.	L248	L	V
720575940615744322	19	720575940613239794	Mi4	L248	L	V
720575940620915079	7	720575940613239794	Dm12	L248	L	V
720575940608389623	3	720575940613239794	chunk-N.I.	L248	L	V
720575940622927785	4	720575940613239794	N.I.	L248	L	V
720575940661053569	3	720575940613239794	Dm12	L248	L	V
720575940638117854	3	720575940613239794	Tm20	L248	L	V
720575940631518316	3	720575940613239794	ML1	L248	L	V
720575940619064443	26	720575940613448214	L3	L394	L	D
720575940644993992	15	720575940613448214	CT1	L394	L	D
720575940606171057	13	720575940613448214	Mi4	L394	L	D
720575940619438203	3	720575940613448214	TmY17	L394	L	D
720575940637419365	4	720575940613448214	Tm16	L394	L	D
720575940625863608	3	720575940613448214	L3	L394	L	D
720575940625442535	4	720575940613448214	ML1	L394	L	D
720575940622071105	3	720575940613448214	Dm12	L394	L	D
720575940620120256	3	720575940613448214	Tm1	L394	L	D
720575940627472712	3	720575940613448214	Tm2	L394	L	D
720575940622218218	3	720575940613448214	Tm16	L394	L	D
720575940624040885	3	720575940613448214	C2	L394	L	D
720575940630102103	35	720575940613521635	L3	L19	L	V
720575940644993992	26	720575940613521635	CT1	L19	L	V
720575940621399974	18	720575940613521635	Tm16	L19	L	V
720575940622209304	18	720575940613521635	Mi4	L19	L	V
720575940608758364	6	720575940613521635	Tm20	L19	L	V
720575940633906016	3	720575940613521635	L4	L19	L	V
720575940629046858	4	720575940613521635	Tm1	L19	L	V
720575940637271214	4	720575940613521635	Dm12	L19	L	V
720575940628709800	3	720575940613521635	Dm12	L19	L	V
720575940628088074	5	720575940613521635	ML1	L19	L	V
720575940624304903	4	720575940613521635	Tm16	L19	L	V
720575940640875129	4	720575940613521635	TmY17	L19	L	V
720575940615513567	4	720575940613521635	Mi9	L19	L	V
720575940625883576	3	720575940613521635	PS125	L19	L	V
720575940644993992	16	720575940613634856	CT1	L228	L	V
720575940624092423	10	720575940613634856	Mi4	L228	L	V
720575940617778571	10	720575940613634856	OA-AL2b2	L228	L	V
720575940625023731	7	720575940613634856	C3	L228	L	V
720575940629357929	6	720575940613634856	Dm12	L228	L	V
720575940623539140	4	720575940613634856	Tm1	L228	L	V
720575940627676871	3	720575940613634856	N.I.	L228	L	V
720575940632503865	3	720575940613634856	ML1	L228	L	V
720575940614176483	3	720575940613634856	N.I.	L228	L	V
720575940624713767	31	720575940613680039	L3	L184	L	D
720575940644993992	16	720575940613680039	CT1	L184	L	D
720575940613758504	10	720575940613680039	Mi4	L184	L	D
720575940611573368	5	720575940613680039	Tm16	L184	L	D
720575940623058857	4	720575940613680039	Mi4	L184	L	D
720575940622908713	3	720575940613680039	Tm1	L184	L	D
720575940606307262	3	720575940613680039	Tm20	L184	L	D
720575940618044701	22	720575940613843119	Mi4	L455	L	V
720575940644993992	10	720575940613843119	CT1	L455	L	V
720575940633226669	8	720575940613843119	Tm16	L455	L	V
720575940627141378	4	720575940613843119	Dm12	L455	L	V
720575940625883576	3	720575940613843119	PS125	L455	L	V
720575940639497013	4	720575940613843119	ML1	L455	L	V
720575940631904835	3	720575940613843119	C3	L455	L	V
720575940624586219	3	720575940613843119	Tm20	L455	L	V
720575940623607334	16	720575940614309295	Mi4	L82	L	V
720575940639655357	18	720575940614309295	L3	L82	L	V
720575940644993992	13	720575940614309295	CT1	L82	L	V
720575940626803714	5	720575940614309295	Tm16	L82	L	V
720575940621664091	4	720575940614309295	putative-fru-N.I.	L82	L	V
720575940635217015	5	720575940614309295	Tm16	L82	L	V
720575940614678225	3	720575940614309295	L3	L82	L	V
720575940629786447	4	720575940614309295	C3	L82	L	V
720575940629322491	4	720575940614309295	Tm20	L82	L	V
720575940632983716	3	720575940614309295	Dm12	L82	L	V
720575940614946141	3	720575940614309295	TmY15	L82	L	V
720575940661043073	3	720575940614309295	Dm12	L82	L	V
720575940620127809	33	720575940614594257	L3	L91	L	V
720575940622114045	24	720575940614594257	Mi4	L91	L	V
720575940644993992	14	720575940614594257	CT1	L91	L	V
720575940610779768	10	720575940614594257	Tm16	L91	L	V
720575940644721352	5	720575940614594257	Dm12	L91	L	V
720575940622272681	5	720575940614594257	C3	L91	L	V
720575940622634316	3	720575940614594257	C2	L91	L	V
720575940620251375	4	720575940614594257	Tm16	L91	L	V
720575940610908024	3	720575940614594257	Dm10	L91	L	V
720575940644993992	20	720575940614678439	CT1	L230	L	V
720575940620152149	12	720575940614678439	Mi4	L230	L	V
720575940612769906	5	720575940614678439	Tm20	L230	L	V
720575940635863407	4	720575940614678439	Tm16	L230	L	V
720575940640025277	3	720575940614678439	N.I.	L230	L	V
720575940631493650	3	720575940614678439	N.I.	L230	L	V
720575940644993992	23	720575940615015366	CT1	L372	L	V
720575940632775225	30	720575940615015366	N.I.	L372	L	V
720575940622610508	16	720575940615015366	Mi4	L372	L	V
720575940628173779	7	720575940615015366	chunk-N.I.	L372	L	V
720575940660808577	3	720575940615015366	chunk-N.I.	L372	L	V
720575940621664091	4	720575940615015366	putative-fru-N.I.	L372	L	V
720575940621946248	3	720575940615015366	ML1	L372	L	V
720575940644993992	22	720575940615117195	CT1	L641	L	V
720575940626133551	11	720575940615117195	Mi4	L641	L	V
720575940631155516	13	720575940615117195	N.I.	L641	L	V
720575940621664091	6	720575940615117195	putative-fru-N.I.	L641	L	V
720575940613375897	4	720575940615117195	Dm12	L641	L	V
720575940610077252	5	720575940615117195	Tm16	L641	L	V
720575940639350581	5	720575940615117195	C3	L641	L	V
720575940611395448	3	720575940615117195	OA-AL2b2	L641	L	V
720575940630030970	5	720575940615117195	L4	L641	L	V
720575940630656311	3	720575940615117195	Tm20	L641	L	V
720575940605943840	4	720575940615117195	Mi4	L641	L	V
720575940611941874	3	720575940615117195	Tm1	L641	L	V
720575940629143751	3	720575940615117195	Mi13	L641	L	V
720575940609780693	3	720575940615117195	Tm16	L641	L	V
720575940632218252	29	720575940615185831	L3	L185	L	D
720575940644993992	16	720575940615185831	CT1	L185	L	D
720575940636131439	8	720575940615185831	Mi4	L185	L	D
720575940631364603	5	720575940615185831	TmY17	L185	L	D
720575940624003592	3	720575940615185831	Tm16	L185	L	D
720575940639436085	24	720575940615315562	Mi4	L590	L	D
720575940620684909	21	720575940615315562	L3	L590	L	D
720575940644993992	17	720575940615315562	CT1	L590	L	D
720575940627254805	6	720575940615315562	TmY17	L590	L	D
720575940626737040	3	720575940615315562	Dm12	L590	L	D
720575940622810077	4	720575940615315562	Tm1	L590	L	D
720575940613136298	3	720575940615315562	L4	L590	L	D
720575940620947950	3	720575940615315562	N.I.	L590	L	D
720575940629196443	26	720575940615464098	L3	L37	L	D
720575940644993992	20	720575940615464098	CT1	L37	L	D
720575940648042617	19	720575940615464098	Mi4	L37	L	D
720575940611809234	9	720575940615464098	L3	L37	L	D
720575940627487613	9	720575940615464098	Tm16	L37	L	D
720575940625106204	7	720575940615464098	Tm20	L37	L	D
720575940628177234	6	720575940615464098	Dm12	L37	L	D
720575940638835526	3	720575940615464098	C3	L37	L	D
720575940635720031	4	720575940615464098	Tm16	L37	L	D
720575940628922886	3	720575940615464098	Dm12	L37	L	D
720575940635889515	3	720575940615464098	L2	L37	L	D
720575940605111980	3	720575940615464098	L4	L37	L	D
720575940625883576	3	720575940615464098	PS125	L37	L	D
720575940644993992	8	720575940615752331	CT1	L588	L	V
720575940620241611	11	720575940615752331	Mi4	L588	L	V
720575940644040648	9	720575940615752331	C3	L588	L	V
720575940621664091	6	720575940615752331	putative-fru-N.I.	L588	L	V
720575940617891558	5	720575940615752331	Tm16	L588	L	V
720575940624739511	6	720575940615752331	N.I.	L588	L	V
720575940632987729	5	720575940615752331	Dm12	L588	L	V
720575940624845500	3	720575940615752331	Mi13	L588	L	V
720575940617829196	3	720575940615752331	chunk-N.I.	L588	L	V
720575940630010172	27	720575940616066461	L3	L647	L	D
720575940644993992	20	720575940616066461	CT1	L647	L	D
720575940614622462	12	720575940616066461	Mi4	L647	L	D
720575940630306359	5	720575940616066461	Mi4	L647	L	D
720575940618460992	6	720575940616066461	Tm16	L647	L	D
720575940640739235	3	720575940616066461	Tm16	L647	L	D
720575940642027995	3	720575940616066461	C3	L647	L	D
720575940623002394	3	720575940616066461	C2	L647	L	D
720575940625883576	3	720575940616066461	PS125	L647	L	D
720575940644993992	36	720575940616141580	CT1	L339	L	V
720575940625733415	19	720575940616141580	N.I.	L339	L	V
720575940620685248	14	720575940616141580	Mi4	L339	L	V
720575940623320319	7	720575940616141580	C2	L339	L	V
720575940630489029	4	720575940616141580	Tm16	L339	L	V
720575940625844979	3	720575940616141580	L4	L339	L	V
720575940614891315	3	720575940616141580	ML1	L339	L	V
720575940624111338	3	720575940616141580	TmY15	L339	L	V
720575940611204450	3	720575940616141580	Tm5c	L339	L	V
720575940607002057	3	720575940616141580	Tm20	L339	L	V
720575940619628532	36	720575940616234683	L3	L392	L	V
720575940644993992	19	720575940616234683	CT1	L392	L	V
720575940634868159	15	720575940616234683	Mi4	L392	L	V
720575940637540238	4	720575940616234683	OA-AL2b2	L392	L	V
720575940570043218	3	720575940616234683	chunk-N.I.	L392	L	V
720575940625795345	3	720575940616234683	Mi4	L392	L	V
720575940626940453	3	720575940616234683	C3	L392	L	V
720575940621664091	3	720575940616234683	putative-fru-N.I.	L392	L	V
720575940621913727	3	720575940616234683	Dm12	L392	L	V
720575940636090487	3	720575940616234683	Tm16	L392	L	V
720575940622614733	4	720575940616234683	N.I.	L392	L	V
720575940644993992	17	720575940616257851	CT1	L488	L	V
720575940638369257	14	720575940616257851	Mi4	L488	L	V
720575940624590517	10	720575940616257851	ML1	L488	L	V
720575940625883576	4	720575940616257851	PS125	L488	L	V
720575940622139007	4	720575940616257851	TmY17	L488	L	V
720575940624108807	4	720575940616257851	Tm20	L488	L	V
720575940609780693	3	720575940616257851	Tm16	L488	L	V
720575940615587340	3	720575940616257851	N.I.	L488	L	V
720575940611454510	3	720575940616257851	N.I.	L488	L	V
720575940624586220	23	720575940616503669	L3	L210	L	D
720575940644993992	19	720575940616503669	CT1	L210	L	D
720575940630532303	5	720575940616503669	Tm16	L210	L	D
720575940639771965	7	720575940616503669	Mi4	L210	L	D
720575940644993992	15	720575940617149625	CT1	L481	L	V
720575940613007474	11	720575940617149625	Mi4	L481	L	V
720575940610923310	9	720575940617149625	C2	L481	L	V
720575940604767618	5	720575940617149625	Tm16	L481	L	V
720575940632270904	4	720575940617149625	Tm1	L481	L	V
720575940625883576	3	720575940617149625	PS125	L481	L	V
720575940617969501	3	720575940617149625	ML1	L481	L	V
720575940612854130	3	720575940617149625	N.I.	L481	L	V
720575940644993992	17	720575940617160763	CT1	L521	L	V
720575940617379979	15	720575940617160763	Mi4	L521	L	V
720575940629101571	7	720575940617160763	Tm20	L521	L	V
720575940638933045	3	720575940617160763	Tm16	L521	L	V
720575940633848787	4	720575940617160763	C3	L521	L	V
720575940622444020	17	720575940617231499	L3	L559	L	D
720575940644993992	12	720575940617231499	CT1	L559	L	D
720575940624393725	7	720575940617231499	Mi4	L559	L	D
720575940621286565	3	720575940617231499	C3	L559	L	D
720575940625883576	3	720575940617231499	PS125	L559	L	D
720575940604630752	3	720575940617231499	Mi4	L559	L	D
720575940619277893	3	720575940617231499	chunk-N.I.	L559	L	D
720575940630439735	3	720575940617231499	Tm16	L559	L	D
720575940644993992	20	720575940617241211	CT1	L524	L	V
720575940619235949	19	720575940617241211	Mi4	L524	L	V
720575940621450176	6	720575940617241211	Dm12	L524	L	V
720575940632406083	7	720575940617241211	Tm16	L524	L	V
720575940621664091	4	720575940617241211	putative-fru-N.I.	L524	L	V
720575940617031254	5	720575940617241211	N.I.	L524	L	V
720575940630151415	4	720575940617241211	Tm16	L524	L	V
720575940621913727	3	720575940617241211	Dm12	L524	L	V
720575940636090487	3	720575940617241211	Tm16	L524	L	V
720575940630055159	29	720575940617382493	L3	L148	L	D
720575940644993992	17	720575940617382493	CT1	L148	L	D
720575940608850443	17	720575940617382493	Mi4	L148	L	D
720575940618916609	5	720575940617382493	Tm16	L148	L	D
720575940620192788	5	720575940617382493	Tm20	L148	L	D
720575940620166791	4	720575940617382493	L4	L148	L	D
720575940635265387	3	720575940617382493	C3	L148	L	D
720575940628389116	36	720575940617720413	L3	L29	L	D
720575940637944691	25	720575940617720413	Mi4	L29	L	D
720575940644993992	19	720575940617720413	CT1	L29	L	D
720575940635257848	9	720575940617720413	TmY17	L29	L	D
720575940620734598	7	720575940617720413	Tm20	L29	L	D
720575940627487613	4	720575940617720413	Tm16	L29	L	D
720575940628005007	4	720575940617720413	Tm16	L29	L	D
720575940630462167	6	720575940617720413	C3	L29	L	D
720575940635720031	3	720575940617720413	Tm16	L29	L	D
720575940631225083	3	720575940617720413	Tm2	L29	L	D
720575940611809234	3	720575940617720413	L3	L29	L	D
720575940611395448	3	720575940617720413	OA-AL2b2	L29	L	D
720575940644993992	19	720575940618096925	CT1	L244	L	V
720575940623087251	5	720575940618096925	N.I.	L244	L	V
720575940614828450	8	720575940618096925	Mi4	L244	L	V
720575940621705741	5	720575940618096925	C3	L244	L	V
720575940628806659	4	720575940618096925	Tm16	L244	L	V
720575940644993992	16	720575940618192989	CT1	L310	L	V
720575940617955289	13	720575940618192989	Mi4	L310	L	V
720575940622685534	4	720575940618192989	Tm16	L310	L	V
720575940639376693	4	720575940618192989	Tm16	L310	L	V
720575940627855390	6	720575940618192989	N.I.	L310	L	V
720575940622346921	3	720575940618192989	Tm20	L310	L	V
720575940636803952	3	720575940618192989	T5b	L310	L	V
720575940622694433	3	720575940618192989	L4	L310	L	V
720575940644993992	26	720575940618496837	CT1	L605	L	V
720575940620157204	15	720575940618496837	Mi4	L605	L	V
720575940616447647	14	720575940618496837	N.I.	L605	L	V
720575940644939208	10	720575940618496837	Dm12	L605	L	V
720575940629763966	6	720575940618496837	Tm16	L605	L	V
720575940613465458	3	720575940618496837	TmY15	L605	L	V
720575940660709505	4	720575940618496837	chunk-N.I.	L605	L	V
720575940625883576	3	720575940618496837	PS125	L605	L	V
720575940624361991	3	720575940618496837	Dm10	L605	L	V
720575940621605637	3	720575940618496837	Tm20	L605	L	V
720575940605046188	27	720575940618614592	L3	L67	L	D
720575940644993992	17	720575940618614592	CT1	L67	L	D
720575940645796631	11	720575940618614592	Mi4	L67	L	D
720575940623558852	4	720575940618614592	TmY17	L67	L	D
720575940644272032	4	720575940618614592	Tm16	L67	L	D
720575940630182252	3	720575940618614592	C3	L67	L	D
720575940619582374	4	720575940618614592	Tm1	L67	L	D
720575940637153911	3	720575940618614592	Dm12	L67	L	D
720575940626567216	3	720575940618614592	ML1	L67	L	D
720575940644993992	16	720575940618719915	CT1	L23	L	V
720575940620780526	15	720575940618719915	Mi4	L23	L	V
720575940625883576	3	720575940618719915	PS125	L23	L	V
720575940616673734	6	720575940618719915	Dm4	L23	L	V
720575940624960999	6	720575940618719915	Tm20	L23	L	V
720575940610603332	3	720575940618719915	Tm16	L23	L	V
720575940630837551	4	720575940618719915	ML1	L23	L	V
720575940621401254	3	720575940618719915	C2	L23	L	V
720575940629763966	4	720575940618719915	Tm16	L23	L	V
720575940624304903	4	720575940618719915	Tm16	L23	L	V
720575940624093488	3	720575940618719915	Tm1	L23	L	V
720575940624405941	26	720575940618730781	L3	L607	L	D
720575940618282781	17	720575940618730781	Mi4	L607	L	D
720575940644993992	14	720575940618730781	CT1	L607	L	D
720575940644414664	5	720575940618730781	Tm20	L607	L	D
720575940617869798	4	720575940618730781	Tm16	L607	L	D
720575940621138341	5	720575940618730781	Tm16	L607	L	D
720575940634298872	4	720575940618730781	ML1	L607	L	D
720575940622664944	3	720575940618730781	Dm12	L607	L	D
720575940620393432	3	720575940618730781	Tm5c	L607	L	D
720575940626780709	3	720575940618730781	Tm1	L607	L	D
720575940644993992	16	720575940618991739	CT1	L373	L	V
720575940614102499	16	720575940618991739	Mi4	L373	L	V
720575940634235488	5	720575940618991739	T5a	L373	L	V
720575940623732947	3	720575940618991739	Tm16	L373	L	V
720575940623554087	3	720575940618991739	TmY15	L373	L	V
720575940640025277	3	720575940618991739	N.I.	L373	L	V
720575940622374384	3	720575940618991739	L4	L373	L	V
720575940629357929	3	720575940618991739	Dm12	L373	L	V
720575940627914648	7	720575940618991739	N.I.	L373	L	V
720575940624640748	33	720575940619538993	L3	L77	L	D
720575940630650615	22	720575940619538993	Mi4	L77	L	D
720575940644993992	15	720575940619538993	CT1	L77	L	D
720575940613704982	4	720575940619538993	Mi14	L77	L	D
720575940620301648	4	720575940619538993	Tm1	L77	L	D
720575940618916609	5	720575940619538993	Tm16	L77	L	D
720575940632933919	4	720575940619538993	C3	L77	L	D
720575940632353105	3	720575940619538993	Mi4	L77	L	D
720575940615518114	3	720575940619538993	Dm12	L77	L	D
720575940625883576	3	720575940619538993	PS125	L77	L	D
720575940637540238	3	720575940619538993	OA-AL2b2	L77	L	D
720575940628622056	37	720575940619775281	L3	L34	L	D
720575940620084939	23	720575940619775281	Mi4	L34	L	D
720575940644993992	15	720575940619775281	CT1	L34	L	D
720575940625883576	11	720575940619775281	PS125	L34	L	D
720575940627501189	6	720575940619775281	Tm20	L34	L	D
720575940629563983	4	720575940619775281	ML1	L34	L	D
720575940626565424	4	720575940619775281	ML1	L34	L	D
720575940626719065	3	720575940619775281	Tm16	L34	L	D
720575940623001599	3	720575940619775281	Tm16	L34	L	D
720575940623954579	3	720575940619775281	Tm1	L34	L	D
720575940634591071	3	720575940619775281	T2	L34	L	D
720575940613112499	5	720575940619775281	Dm12	L34	L	D
720575940621029030	23	720575940619814449	L3	L680	L	D
720575940644993992	10	720575940619814449	CT1	L680	L	D
720575940635050347	10	720575940619814449	Mi4	L680	L	D
720575940645107223	3	720575940619814449	Mi4	L680	L	D
720575940630104064	3	720575940619814449	Tm16	L680	L	D
720575940611395448	3	720575940619814449	OA-AL2b2	L680	L	D
720575940626616010	3	720575940619814449	Dm12	L680	L	D
720575940639576117	3	720575940619814449	L4	L680	L	D
720575940633122972	3	720575940619814449	Tm20	L680	L	D
720575940621005702	32	720575940619814872	L3	L181	L	D
720575940644993992	20	720575940619814872	CT1	L181	L	D
720575940610236099	13	720575940619814872	Mi4	L181	L	D
720575940618804893	4	720575940619814872	Tm16	L181	L	D
720575940620780308	34	720575940619863120	L3	L643	L	V
720575940644993992	19	720575940619863120	CT1	L643	L	V
720575940616230843	19	720575940619863120	Mi4	L643	L	V
720575940616234508	10	720575940619863120	Tm16	L643	L	V
720575940613832429	6	720575940619863120	Tm16	L643	L	V
720575940630485039	4	720575940619863120	TmY17	L643	L	V
720575940633181613	3	720575940619863120	Tm20	L643	L	V
720575940643171725	4	720575940619863120	Dm12	L643	L	V
720575940623470323	3	720575940619863120	C2	L643	L	V
720575940609240789	3	720575940619863120	Tm2	L643	L	V
720575940644993992	23	720575940619903537	CT1	L226	L	V
720575940621162572	17	720575940619903537	Mi4	L226	L	V
720575940630065602	5	720575940619903537	Tm20	L226	L	V
720575940613380010	6	720575940619903537	N.I.	L226	L	V
720575940612101093	5	720575940619903537	Tm16	L226	L	V
720575940616986740	5	720575940619903537	chunk-N.I.	L226	L	V
720575940625272551	4	720575940619903537	T5b	L226	L	V
720575940633567443	3	720575940619903537	TmY15	L226	L	V
720575940619976094	9	720575940619903537	chunk-N.I.	L226	L	V
720575940622685534	13	720575940619904728	Tm16	L3	L	V
720575940619752497	15	720575940619904728	Mi4	L3	L	V
720575940618981149	10	720575940619904728	N.I.	L3	L	V
720575940644993992	12	720575940619904728	CT1	L3	L	V
720575940630087383	3	720575940619904728	Tm16	L3	L	V
720575940650721913	3	720575940619904728	Dm12	L3	L	V
720575940621664091	5	720575940619904728	putative-fru-N.I.	L3	L	V
720575940625883576	3	720575940619904728	PS125	L3	L	V
720575940633559725	31	720575940619913863	L3	L59	L	D
720575940640543320	14	720575940619913863	Tm16	L59	L	D
720575940627876248	16	720575940619913863	Mi4	L59	L	D
720575940644993992	11	720575940619913863	CT1	L59	L	D
720575940613079781	4	720575940619913863	OA-AL2b2	L59	L	D
720575940626483146	3	720575940619913863	L4	L59	L	D
720575940630304215	3	720575940619913863	N.I.	L59	L	D
720575940625845648	29	720575940620176293	L3	L64	L	D
720575940605786144	20	720575940620176293	Mi4	L64	L	D
720575940644993992	15	720575940620176293	CT1	L64	L	D
720575940630918028	3	720575940620176293	Tm16	L64	L	D
720575940615394727	5	720575940620176293	C3	L64	L	D
720575940605823934	3	720575940620176293	Tmy10	L64	L	D
720575940646093876	3	720575940620176293	TmY17	L64	L	D
720575940630617337	3	720575940620176293	T5c	L64	L	D
720575940637153911	4	720575940620176293	Dm12	L64	L	D
720575940609265673	3	720575940620176293	TmY15	L64	L	D
720575940623351432	3	720575940620176293	Tm1	L64	L	D
720575940625300519	29	720575940620487360	L3	L531	L	D
720575940644993992	17	720575940620487360	CT1	L531	L	D
720575940632691364	15	720575940620487360	Mi4	L531	L	D
720575940611573368	6	720575940620487360	Tm16	L531	L	D
720575940638028510	4	720575940620487360	C2	L531	L	D
720575940623300327	4	720575940620487360	Tm1	L531	L	D
720575940638763748	4	720575940620487360	Dm12	L531	L	D
720575940611131621	3	720575940620487360	TmY17	L531	L	D
720575940620886209	3	720575940620487360	L4	L531	L	D
720575940636522488	3	720575940620487360	Tm16	L531	L	D
720575940620887175	3	720575940620487360	ML1	L531	L	D
720575940640342104	28	720575940620687040	L3	L444	L	V
720575940646258798	24	720575940620687040	Mi4	L444	L	V
720575940644993992	11	720575940620687040	CT1	L444	L	V
720575940615347874	5	720575940620687040	Tm16	L444	L	V
720575940633011245	3	720575940620687040	Tm5c	L444	L	V
720575940627898706	3	720575940620687040	ML1	L444	L	V
720575940626527024	4	720575940620687040	Tm1	L444	L	V
720575940613609709	19	720575940620699631	Mi4	L206	L	V
720575940617891558	10	720575940620699631	Tm16	L206	L	V
720575940621664091	6	720575940620699631	putative-fru-N.I.	L206	L	V
720575940644993992	8	720575940620699631	CT1	L206	L	V
720575940626770792	3	720575940620699631	L4	L206	L	V
720575940625883576	3	720575940620699631	PS125	L206	L	V
720575940632987729	4	720575940620699631	Dm12	L206	L	V
720575940631518316	3	720575940620699631	ML1	L206	L	V
720575940661053569	3	720575940620699631	Dm12	L206	L	V
720575940636164276	3	720575940620699631	Tm20	L206	L	V
720575940623734712	3	720575940620699631	Tm1	L206	L	V
720575940617601622	3	720575940620699631	N.I.	L206	L	V
720575940626381605	24	720575940620703936	Mi4	L13	L	V
720575940644993992	19	720575940620703936	CT1	L13	L	V
720575940637540238	6	720575940620703936	OA-AL2b2	L13	L	V
720575940638290409	5	720575940620703936	Tm20	L13	L	V
720575940634150114	3	720575940620703936	N.I.	L13	L	V
720575940635394552	3	720575940620703936	Tm16	L13	L	V
720575940621664091	3	720575940620703936	putative-fru-N.I.	L13	L	V
720575940625795345	23	720575940620706798	Mi4	L250	L	V
720575940644993992	21	720575940620706798	CT1	L250	L	V
720575940639497013	3	720575940620706798	ML1	L250	L	V
720575940624000263	4	720575940620706798	Tm20	L250	L	V
720575940610828152	3	720575940620706798	Tm16	L250	L	V
720575940629798672	4	720575940620706798	ML1	L250	L	V
720575940631423941	4	720575940620706798	C2	L250	L	V
720575940621386843	3	720575940620706798	Dm12	L250	L	V
720575940622242943	31	720575940620739566	L3	L69	L	D
720575940628660648	15	720575940620739566	Mi4	L69	L	D
720575940644993992	12	720575940620739566	CT1	L69	L	D
720575940612895459	3	720575940620739566	TmY17	L69	L	D
720575940623001599	3	720575940620739566	Tm16	L69	L	D
720575940632107567	3	720575940620739566	N.I.	L69	L	D
720575940637757150	25	720575940620821669	Mi4	L86	L	V
720575940625883576	5	720575940620821669	PS125	L86	L	V
720575940644993992	6	720575940620821669	CT1	L86	L	V
720575940622116265	3	720575940620821669	Tm20	L86	L	V
720575940634566681	5	720575940620821669	Tm20	L86	L	V
720575940611479502	4	720575940620821669	C3	L86	L	V
720575940622663962	3	720575940620821669	TmY17	L86	L	V
720575940617521894	3	720575940620821669	Tm1	L86	L	V
720575940644721352	3	720575940620821669	Dm12	L86	L	V
720575940627815273	23	720575940620933837	L3	L365	L	D
720575940632327992	17	720575940620933837	Mi4	L365	L	D
720575940625860794	6	720575940620933837	C3	L365	L	D
720575940637890526	3	720575940620933837	Tm16	L365	L	D
720575940627193105	4	720575940620933837	Tm1	L365	L	D
720575940613700978	3	720575940620933837	N.I.	L365	L	D
720575940617424192	37	720575940620949925	L3	L251	L	D
720575940614753938	21	720575940620949925	Mi4	L251	L	D
720575940644993992	8	720575940620949925	CT1	L251	L	D
720575940630104064	8	720575940620949925	Tm16	L251	L	D
720575940619378590	4	720575940620949925	L4	L251	L	D
720575940604277794	4	720575940620949925	chunk-N.I.	L251	L	D
720575940625883576	5	720575940620949925	PS125	L251	L	D
720575940628712936	3	720575940620949925	Tm2	L251	L	D
720575940616188684	3	720575940620949925	Tm16	L251	L	D
720575940630848463	25	720575940620954533	L3	L552	L	D
720575940619253918	24	720575940620954533	Mi4	L552	L	D
720575940644993992	10	720575940620954533	CT1	L552	L	D
720575940620512756	9	720575940620954533	Tm16	L552	L	D
720575940628035400	5	720575940620954533	L4	L552	L	D
720575940631568123	4	720575940620954533	TmY17	L552	L	D
720575940620672902	4	720575940620954533	Tm5c	L552	L	D
720575940622664944	3	720575940620954533	Dm12	L552	L	D
720575940644993992	20	720575940621168255	CT1	L55	L	D
720575940636206328	12	720575940621168255	L3	L55	L	D
720575940617982676	10	720575940621168255	Mi4	L55	L	D
720575940638279913	6	720575940621168255	Tm1	L55	L	D
720575940608799836	4	720575940621168255	L4	L55	L	D
720575940609716745	4	720575940621168255	chunk-N.I.	L55	L	D
720575940634518241	3	720575940621168255	Dm12	L55	L	D
720575940627554185	3	720575940621168255	Tm20	L55	L	D
720575940613079781	3	720575940621168255	OA-AL2b2	L55	L	D
720575940637540238	3	720575940621168255	OA-AL2b2	L55	L	D
720575940618043649	19	720575940621284351	Mi4	L104	L	V
720575940644993992	14	720575940621284351	CT1	L104	L	V
720575940627898706	4	720575940621284351	ML1	L104	L	V
720575940617194171	5	720575940621284351	C3	L104	L	V
720575940623061462	4	720575940621284351	Tm16	L104	L	V
720575940621664091	4	720575940621284351	putative-fru-N.I.	L104	L	V
720575940621864102	3	720575940621284351	Dm12	L104	L	V
720575940644993992	21	720575940621589486	CT1	L638	L	V
720575940611103278	21	720575940621589486	Mi4	L638	L	V
720575940618399005	21	720575940621589486	N.I.	L638	L	V
720575940623438813	7	720575940621589486	Tm16	L638	L	V
720575940632508207	3	720575940621589486	C2	L638	L	V
720575940631551247	3	720575940621589486	C3	L638	L	V
720575940644993992	22	720575940621769204	CT1	L563	L	V
720575940629510393	14	720575940621769204	Mi4	L563	L	V
720575940636090487	8	720575940621769204	Tm16	L563	L	V
720575940625656480	5	720575940621769204	chunk-N.I.	L563	L	V
720575940621450176	3	720575940621769204	Dm12	L563	L	V
720575940621913727	4	720575940621769204	Dm12	L563	L	V
720575940620251375	4	720575940621769204	Tm16	L563	L	V
720575940620283864	3	720575940621769204	ML1	L563	L	V
720575940625491104	3	720575940621769204	chunk-N.I.	L563	L	V
720575940622249385	26	720575940621896180	L3	L395	L	V
720575940636982190	17	720575940621896180	Mi4	L395	L	V
720575940644993992	12	720575940621896180	CT1	L395	L	V
720575940622963149	5	720575940621896180	Tm20	L395	L	V
720575940649318009	3	720575940621896180	TmY17	L395	L	V
720575940615832726	4	720575940621896180	Tm16	L395	L	V
720575940621016046	4	720575940621896180	Tm16	L395	L	V
720575940635963060	3	720575940621896180	TmY15	L395	L	V
720575940620455046	32	720575940622187132	L3	L42	L	D
720575940644993992	26	720575940622187132	CT1	L42	L	D
720575940627870741	18	720575940622187132	Mi4	L42	L	D
720575940635720031	7	720575940622187132	Tm16	L42	L	D
720575940613290291	5	720575940622187132	Mi9	L42	L	D
720575940628005007	3	720575940622187132	Tm16	L42	L	D
720575940628177234	3	720575940622187132	Dm12	L42	L	D
720575940612937970	3	720575940622187132	TmY17	L42	L	D
720575940609844451	21	720575940622191318	L3	L506	L	V
720575940644993992	10	720575940622191318	CT1	L506	L	V
720575940623087251	7	720575940622191318	Me-Lo-2-N.I.	L506	L	V
720575940629332021	9	720575940622191318	Mi4	L506	L	V
720575940609458115	5	720575940622191318	C2	L506	L	V
720575940630692546	5	720575940622191318	C3	L506	L	V
720575940617969501	5	720575940622191318	ML1	L506	L	V
720575940621664091	5	720575940622191318	putative-fru-N.I.	L506	L	V
720575940620217947	4	720575940622191318	Tm20	L506	L	V
720575940616028210	3	720575940622191318	Tm16	L506	L	V
720575940630554412	29	720575940622265513	L3	L66	L	D
720575940644993992	20	720575940622265513	CT1	L66	L	D
720575940628075524	17	720575940622265513	Mi4	L66	L	D
720575940618916609	3	720575940622265513	Tm16	L66	L	D
720575940623484650	3	720575940622265513	Mi13	L66	L	D
720575940630061927	3	720575940622265513	N.I.	L66	L	D
720575940616835596	5	720575940622265513	N.I.	L66	L	D
720575940631483387	23	720575940622269684	L3	L402	L	D
720575940630745079	13	720575940622269684	Mi4	L402	L	D
720575940644993992	6	720575940622269684	CT1	L402	L	D
720575940637890526	3	720575940622269684	Tm16	L402	L	D
720575940619853141	3	720575940622269684	Mi13	L402	L	D
720575940620640097	22	720575940622307753	L3	L353	L	D
720575940644993992	8	720575940622307753	CT1	L353	L	D
720575940627218506	8	720575940622307753	Mi4	L353	L	D
720575940624571063	6	720575940622307753	Tm1	L353	L	D
720575940611252344	3	720575940622307753	C3	L353	L	D
720575940603851180	4	720575940622307753	L4	L353	L	D
720575940625883576	3	720575940622307753	PS125	L353	L	D
720575940644993992	15	720575940622322792	CT1	L93	L	V
720575940631740357	13	720575940622322792	Mi4	L93	L	V
720575940620780368	3	720575940622322792	Dm12	L93	L	V
720575940636090487	3	720575940622322792	Tm16	L93	L	V
720575940621386843	3	720575940622322792	Dm12	L93	L	V
720575940621168449	31	720575940622355226	L3	L36	L	D
720575940644993992	25	720575940622355226	CT1	L36	L	D
720575940650386297	22	720575940622355226	Mi4	L36	L	D
720575940628780332	6	720575940622355226	Tm20	L36	L	D
720575940630918028	5	720575940622355226	Tm16	L36	L	D
720575940634518241	3	720575940622355226	Dm12	L36	L	D
720575940626719065	3	720575940622355226	Tm16	L36	L	D
720575940629563983	3	720575940622355226	ML1	L36	L	D
720575940644993992	29	720575940622492705	CT1	L18	L	V
720575940607265348	14	720575940622492705	Mi4	L18	L	V
720575940631683087	7	720575940622492705	Tm16	L18	L	V
720575940631319353	4	720575940622492705	TmY17	L18	L	V
720575940629763966	6	720575940622492705	Tm16	L18	L	V
720575940628748200	7	720575940622492705	Tm16	L18	L	V
720575940627043898	5	720575940622492705	Tm1	L18	L	V
720575940606022432	5	720575940622492705	Tm16	L18	L	V
720575940644939208	4	720575940622492705	Dm12	L18	L	V
720575940628088074	3	720575940622492705	ML1	L18	L	V
720575940631444811	3	720575940622492705	Tm20	L18	L	V
720575940660709505	3	720575940622492705	N.I.	L18	L	V
720575940644993992	17	720575940622653191	CT1	L302	L	V
720575940633036847	8	720575940622653191	N.I.	L302	L	V
720575940617235339	7	720575940622653191	Mi4	L302	L	V
720575940614623695	5	720575940622653191	chunk-N.I.	L302	L	V
720575940621608943	3	720575940622653191	Dm12	L302	L	V
720575940637982953	3	720575940622653191	Mi13	L302	L	V
720575940644993992	17	720575940622752181	CT1	L487	L	V
720575940621120192	19	720575940622752181	L3	L487	L	V
720575940646704675	15	720575940622752181	Mi4	L487	L	V
720575940630549820	5	720575940622752181	Tm16	L487	L	V
720575940617396032	3	720575940622752181	Tm1	L487	L	V
720575940627865496	4	720575940622752181	L4	L487	L	V
720575940614319254	4	720575940622752181	Tm1	L487	L	V
720575940621664091	3	720575940622752181	putative-fru-N.I.	L487	L	V
720575940626170149	34	720575940622801366	L3	L33	L	D
720575940644993992	16	720575940622801366	CT1	L33	L	D
720575940613070489	19	720575940622801366	Mi4	L33	L	D
720575940640543320	5	720575940622801366	Tm16	L33	L	D
720575940621354349	4	720575940622801366	Tm1	L33	L	D
720575940645912174	5	720575940622801366	Tm16	L33	L	D
720575940612895459	3	720575940622801366	TmY17	L33	L	D
720575940634571745	3	720575940622801366	C2	L33	L	D
720575940615100926	3	720575940622801366	Tm20	L33	L	D
720575940622003848	33	720575940622899224	L3	L170	L	D
720575940644993992	12	720575940622899224	CT1	L170	L	D
720575940620628907	12	720575940622899224	Mi4	L170	L	D
720575940606013356	5	720575940622899224	C3	L170	L	D
720575940618804893	3	720575940622899224	Tm16	L170	L	D
720575940630632697	23	720575940622936358	L3	L637	L	D
720575940644993992	11	720575940622936358	CT1	L637	L	D
720575940619058230	8	720575940622936358	Mi4	L637	L	D
720575940617238843	3	720575940622936358	T5b	L637	L	D
720575940631339513	3	720575940622936358	C3	L637	L	D
720575940630532303	4	720575940622936358	Tm16	L637	L	D
720575940618460992	3	720575940622936358	Tm16	L637	L	D
720575940631598799	28	720575940623191178	L3	L659	L	D
720575940644993992	19	720575940623191178	CT1	L659	L	D
720575940623392392	11	720575940623191178	Mi4	L659	L	D
720575940633402143	7	720575940623191178	Dm12	L659	L	D
720575940632484911	4	720575940623191178	L4	L659	L	D
720575940612937957	4	720575940623191178	C3	L659	L	D
720575940622558889	3	720575940623191178	C2	L659	L	D
720575940612996837	3	720575940623191178	TmY17	L659	L	D
720575940621664091	3	720575940623191178	putative-fru-N.I.	L659	L	D
720575940627423754	26	720575940623197576	L3	L140	L	D
720575940644993992	22	720575940623197576	CT1	L140	L	D
720575940624034231	10	720575940623197576	Mi4	L140	L	D
720575940640739235	4	720575940623197576	Tm16	L140	L	D
720575940637540238	4	720575940623197576	OA-AL2b2	L140	L	D
720575940620304469	3	720575940623197576	TmY15	L140	L	D
720575940621736539	4	720575940623197576	ML1	L140	L	D
720575940608931797	3	720575940623197576	T2	L140	L	D
720575940626751434	3	720575940623197576	Tm20	L140	L	D
720575940608920412	3	720575940623197576	Tm16	L140	L	D
720575940613354467	37	720575940623231437	L3	L358	L	D
720575940644993992	28	720575940623231437	CT1	L358	L	D
720575940619323806	17	720575940623231437	Mi4	L358	L	D
720575940619816246	3	720575940623231437	Tm1	L358	L	D
720575940625324163	3	720575940623231437	T5a	L358	L	D
720575940625883576	4	720575940623231437	PS125	L358	L	D
720575940612785557	4	720575940623231437	TM16	L358	L	D
720575940613008150	4	720575940623231437	Mi4	L358	L	D
720575940630096375	3	720575940623231437	T5a	L358	L	D
720575940620588248	3	720575940623231437	Dm12	L358	L	D
720575940634981401	3	720575940623231437	Tm5c	L358	L	D
720575940644993992	19	720575940623344776	CT1	L232	L	V
720575940629434234	17	720575940623344776	Mi4	L232	L	V
720575940632995724	14	720575940623344776	N.I.	L232	L	V
720575940628480847	6	720575940623344776	Tm16	L232	L	V
720575940621664091	5	720575940623344776	putative-fru-N.I.	L232	L	V
720575940640439155	6	720575940623344776	chunk-N.I.	L232	L	V
720575940641490933	4	720575940623344776	L4	L232	L	V
720575940635457471	4	720575940623344776	Dm12	L232	L	V
720575940630151415	3	720575940623344776	Tm16	L232	L	V
720575940630881756	3	720575940623344776	Tm20	L232	L	V
720575940631110853	3	720575940623344776	T5b	L232	L	V
720575940626565182	3	720575940623344776	T5a	L232	L	V
720575940632503865	3	720575940623344776	ML1	L232	L	V
720575940649249657	3	720575940623344776	Tm5c	L232	L	V
720575940637766746	4	720575940623344776	N.I.	L232	L	V
720575940625312264	26	720575940623496728	L3	L644	L	D
720575940638312051	21	720575940623496728	Mi4	L644	L	D
720575940644993992	10	720575940623496728	CT1	L644	L	D
720575940623972632	6	720575940623496728	Dm12	L644	L	D
720575940621664091	5	720575940623496728	putative-fru-N.I.	L644	L	D
720575940627250057	5	720575940623496728	Tm1	L644	L	D
720575940621620463	3	720575940623496728	Mi13	L644	L	D
720575940621998196	3	720575940623496728	C2	L644	L	D
720575940631358795	17	720575940623533034	L3	L628	L	D
720575940644993992	13	720575940623533034	CT1	L628	L	D
720575940627175064	11	720575940623533034	Mi4	L628	L	D
720575940625883576	6	720575940623533034	PS125	L628	L	D
720575940622218218	5	720575940623533034	Tm16	L628	L	D
720575940624090701	4	720575940623533034	TmY17	L628	L	D
720575940624007721	4	720575940623533034	ML1	L628	L	D
720575940616365241	3	720575940623533034	Tm20	L628	L	D
720575940630101915	3	720575940623533034	T2	L628	L	D
720575940625499409	10	720575940623610346	Mi4	L108	L	V
720575940644993992	7	720575940623610346	CT1	L108	L	V
720575940608781269	6	720575940623610346	C3	L108	L	V
720575940633226669	5	720575940623610346	Tm16	L108	L	V
720575940627898706	3	720575940623610346	ML1	L108	L	V
720575940614392726	3	720575940623610346	N.I.	L108	L	V
720575940644993992	15	720575940623642346	CT1	L319	L	V
720575940622361114	9	720575940623642346	Mi4	L319	L	V
720575940620793680	5	720575940623642346	N.I.	L319	L	V
720575940614810366	3	720575940623642346	N.I.	L319	L	V
720575940621664091	3	720575940623642346	putative-fru-N.I.	L319	L	V
720575940631391759	33	720575940623676415	L3	L258	L	D
720575940644993992	14	720575940623676415	CT1	L258	L	D
720575940616028299	12	720575940623676415	Mi4	L258	L	D
720575940630862636	7	720575940623676415	C3	L258	L	D
720575940624003592	7	720575940623676415	Tm16	L258	L	D
720575940626165392	6	720575940623676415	Tm1	L258	L	D
720575940630033708	5	720575940623676415	Tm16	L258	L	D
720575940661043073	5	720575940623676415	Dm12	L258	L	D
720575940631599045	3	720575940623676415	ML1	L258	L	D
720575940644993992	23	720575940623738067	CT1	L681	L	V
720575940620925889	7	720575940623738067	Mi4	L681	L	V
720575940621161920	7	720575940623738067	N.I.	L681	L	V
720575940637540238	3	720575940623738067	OA-AL2b2	L681	L	V
720575940630893305	3	720575940623738067	Tm16	L681	L	V
720575940612869093	31	720575940623738886	L3	L49	L	D
720575940632353105	25	720575940623738886	Mi4	L49	L	D
720575940644993992	10	720575940623738886	CT1	L49	L	D
720575940618916609	7	720575940623738886	Tm16	L49	L	D
720575940638919002	3	720575940623738886	Tm16	L49	L	D
720575940632132664	5	720575940623738886	Tm2	L49	L	D
720575940615518114	3	720575940623738886	Dm12	L49	L	D
720575940613079781	3	720575940623738886	OA-AL2b2	L49	L	D
720575940621009249	29	720575940623740883	L3	L611	L	V
720575940644993992	13	720575940623740883	CT1	L611	L	V
720575940614736807	16	720575940623740883	Mi4	L611	L	V
720575940660658817	3	720575940623740883	Tm20	L611	L	V
720575940630549820	4	720575940623740883	Tm16	L611	L	V
720575940624921188	3	720575940623740883	Tm1	L611	L	V
720575940626530691	3	720575940623740883	C3	L611	L	V
720575940644993992	27	720575940623860467	CT1	L511	L	V
720575940627726162	13	720575940623860467	Mi4	L511	L	V
720575940620161396	7	720575940623860467	Tm20	L511	L	V
720575940610603332	8	720575940623860467	Tm16	L511	L	V
720575940624408260	5	720575940623860467	N.I.	L511	L	V
720575940612254670	4	720575940623860467	Dm12	L511	L	V
720575940624507573	5	720575940623860467	C3	L511	L	V
720575940607277835	4	720575940623860467	TmY17	L511	L	V
720575940615205073	3	720575940623860467	Dm12	L511	L	V
720575940638933045	3	720575940623860467	Tm16	L511	L	V
720575940644993992	27	720575940623950059	CT1	L11	L	V
720575940625936330	25	720575940623950059	L3	L11	L	V
720575940627241880	23	720575940623950059	Mi4	L11	L	V
720575940621664091	10	720575940623950059	putative-fru-N.I.	L11	L	V
720575940661086337	6	720575940623950059	Dm12	L11	L	V
720575940652060150	4	720575940623950059	L4	L11	L	V
720575940618368185	3	720575940623950059	Dm12	L11	L	V
720575940632306703	3	720575940623950059	Tm16	L11	L	V
720575940610182724	28	720575940624018154	Mi4	L103	L	V
720575940642934157	22	720575940624018154	L3	L103	L	V
720575940644993992	16	720575940624018154	CT1	L103	L	V
720575940613602797	14	720575940624018154	Tm16	L103	L	V
720575940630708933	6	720575940624018154	Tm20	L103	L	V
720575940623061462	3	720575940624018154	Tm16	L103	L	V
720575940615025810	5	720575940624018154	ML1	L103	L	V
720575940640016061	3	720575940624018154	Dm12	L103	L	V
720575940640143413	4	720575940624018154	L1	L103	L	V
720575940628442628	3	720575940624018154	Me-Lo-2-N.I.	L103	L	V
720575940626242890	3	720575940624018154	Tm1	L103	L	V
720575940621476528	27	720575940624118453	Mi4	L231	L	V
720575940644993992	15	720575940624118453	CT1	L231	L	V
720575940631766103	8	720575940624118453	N.I.	L231	L	V
720575940625883576	6	720575940624118453	PS125	L231	L	V
720575940628955189	6	720575940624118453	Tm1	L231	L	V
720575940639398107	3	720575940624118453	chunk-N.I.	L231	L	V
720575940612057317	3	720575940624118453	Tm16	L231	L	V
720575940645250340	5	720575940624118453	L4	L231	L	V
720575940624390291	4	720575940624118453	Dm12	L231	L	V
720575940628568514	3	720575940624118453	T5b	L231	L	V
720575940611395448	3	720575940624118453	OA-AL2b2	L231	L	V
720575940626437066	3	720575940624118453	C3	L231	L	V
720575940644993992	29	720575940624206315	CT1	L151	L	D
720575940621364912	26	720575940624206315	L3	L151	L	D
720575940628278524	13	720575940624206315	Mi4	L151	L	D
720575940620032336	3	720575940624206315	T5b	L151	L	D
720575940628435279	3	720575940624206315	Tm20	L151	L	D
720575940624554313	3	720575940624206315	Tm2	L151	L	D
720575940612107106	3	720575940624206315	chunk-N.I.	L151	L	D
720575940606140337	23	720575940624299499	L3	L131	L	D
720575940644993992	20	720575940624299499	CT1	L131	L	D
720575940606987721	16	720575940624299499	Mi4	L131	L	D
720575940622776325	8	720575940624299499	Mi13	L131	L	D
720575940635845018	8	720575940624299499	Dm12	L131	L	D
720575940608920412	4	720575940624299499	Tm16	L131	L	D
720575940613873071	3	720575940624299499	Tm20	L131	L	D
720575940629091919	3	720575940624299499	Tm1	L131	L	D
720575940644993992	14	720575940624320695	CT1	L95	L	V
720575940611125112	17	720575940624320695	Mi4	L95	L	V
720575940623526292	5	720575940624320695	C3	L95	L	V
720575940620780368	6	720575940624320695	Dm12	L95	L	V
720575940613232918	4	720575940624320695	L4	L95	L	V
720575940632991021	3	720575940624320695	Tm20	L95	L	V
720575940620251375	3	720575940624320695	Tm16	L95	L	V
720575940623315640	3	720575940624320695	Tm1	L95	L	V
720575940609718084	16	720575940624426760	L3	L567	L	D
720575940636522488	9	720575940624426760	Tm16	L567	L	D
720575940644993992	9	720575940624426760	CT1	L567	L	D
720575940630761082	10	720575940624426760	Mi4	L567	L	D
720575940613898415	3	720575940624426760	Tm20	L567	L	D
720575940622397790	14	720575940624432565	L3	L549	L	D
720575940644993992	6	720575940624432565	CT1	L549	L	D
720575940622071423	8	720575940624432565	Mi4	L549	L	D
720575940625115209	3	720575940624432565	Tm16	L549	L	D
720575940630450167	3	720575940624432565	Tm1	L549	L	D
720575940631189753	3	720575940624432565	L4	L549	L	D
720575940647909252	5	720575940624432565	Dm3	L549	L	D
720575940622060713	3	720575940624432565	C3	L549	L	D
720575940644993992	32	720575940624501757	CT1	L15	L	V
720575940645120023	35	720575940624501757	L3	L15	L	V
720575940628296245	14	720575940624501757	Mi4	L15	L	V
720575940616815389	8	720575940624501757	Tm20	L15	L	V
720575940635196607	5	720575940624501757	Tm16	L15	L	V
720575940634858903	5	720575940624501757	C3	L15	L	V
720575940602677617	7	720575940624501757	Mi4	L15	L	V
720575940625286131	4	720575940624501757	Tm16	L15	L	V
720575940625883576	3	720575940624501757	PS125	L15	L	V
720575940628709800	4	720575940624501757	Dm12	L15	L	V
720575940627731210	3	720575940624501757	Mi4	L15	L	V
720575940644993992	25	720575940624502013	CT1	L28	L	D
[truncated: 3,631 more rows]

## Sheet: Figure 1_supp
presynaptic_ID	counts	postsynaptic_ID	column_ID	twig_proofreading
[truncated: 1,073 more rows]

[truncated: 3 more sheets: Figure 2_supp, Figure 3_supp, Figure 4_supp]
